# Supplementary material for: Escape from G1 arrest during acute MEK inhibition drives the acquisition of drug resistance
Source: NAR Cancer. 2022 Oct 17;4(4):zcac032. doi: 10.1093/narcan/zcac032 (PMC9575185; doi:10.1093/narcan/zcac032)
Supplement: zcac032_Supplemental_Files [file zcac032_supplemental_files.zip]

Archive with 7 entries (7 files):
- SI 6 revised (2)_PC edits.pdf
- Table S1 GO table for Fig 3B.xlsx
- Table S2 GO table for Fig 3C.xlsx
- Table S3 GO table for Fig 3B.xlsx
- Table S4 GO table for Fig 3C.xlsx
- Table S5 GO table for Fig S2A.xlsx
- Table S6 GO table for Fig S2E.xlsx
