# Supplementary material for: Escape from G1 arrest during acute MEK inhibition drives the acquisition of drug resistance
Source: NAR Cancer. 2022 Oct 17;4(4):zcac032. doi: 10.1093/narcan/zcac032 (PMC9575185; doi:10.1093/narcan/zcac032)
Supplement: zcac032_Supplemental_Files [file zcac032_supplemental_files.zip › Table S1 GO table for Fig 3B.xlsx]

## Sheet: Cluster i
GO Term	Description	P-value	FDR q-value	Enrichment	N	B	n	b	Genes
GO:0000082	G1/S transition of mitotic cell cycle	4.2e-18	6.45e-14	12.2	18043	98	332	22	[CDC6 - cell division cycle 6, POLA2 - polymerase (dna directed), alpha 2, accessory subunit, CDC25A - cell division cycle 25a, MCM7 - minichromosome maintenance complex component 7, CCNE2 - cyclin e2, PLK3 - polo-like kinase 3, ORC1 - origin recognition complex, subunit 1, CCNE1 - cyclin e1, CDT1 - chromatin licensing and dna replication factor 1, E2F1 - e2f transcription factor 1, PRIM1 - prima…
GO:0044843	cell cycle G1/S phase transition	6.69e-18	5.14e-14	11.96	18043	100	332	22	[CDC6 - cell division cycle 6, POLA2 - polymerase (dna directed), alpha 2, accessory subunit, CDC25A - cell division cycle 25a, MCM7 - minichromosome maintenance complex component 7, CCNE2 - cyclin e2, PLK3 - polo-like kinase 3, ORC1 - origin recognition complex, subunit 1, CCNE1 - cyclin e1, CDT1 - chromatin licensing and dna replication factor 1, E2F1 - e2f transcription factor 1, PRIM1 - prima…
GO:0006270	DNA replication initiation	9.27e-18	4.75e-14	23.98	18043	34	332	15	[CDC6 - cell division cycle 6, POLA2 - polymerase (dna directed), alpha 2, accessory subunit, MCM7 - minichromosome maintenance complex component 7, CCNE2 - cyclin e2, ORC1 - origin recognition complex, subunit 1, CCNE1 - cyclin e1, PRIM1 - primase, dna, polypeptide 1 (49kda), MCM4 - minichromosome maintenance complex component 4, MCM3 - minichromosome maintenance complex component 3, MCM10 - min…
GO:0006260	DNA replication	2.52e-17	9.67e-14	9.24	18043	147	332	25	[CDC6 - cell division cycle 6, FAM111B - family with sequence similarity 111, member b, RFC4 - replication factor c (activator 1) 4, 37kda, MCM7 - minichromosome maintenance complex component 7, RFC5 - replication factor c (activator 1) 5, 36.5kda, ORC1 - origin recognition complex, subunit 1, DTL - denticleless e3 ubiquitin protein ligase homolog (drosophila), CHAF1B - chromatin assembly factor …
GO:0044770	cell cycle phase transition	3.25e-12	9.99e-09	5.37	18043	263	332	26	[CDC6 - cell division cycle 6, CDC25A - cell division cycle 25a, MCM7 - minichromosome maintenance complex component 7, CCNE2 - cyclin e2, PLK3 - polo-like kinase 3, ORC1 - origin recognition complex, subunit 1, CCNE1 - cyclin e1, CDT1 - chromatin licensing and dna replication factor 1, PRIM1 - primase, dna, polypeptide 1 (49kda), MCM10 - minichromosome maintenance complex component 10, GMNN - ge…
GO:0000727	double-strand break repair via break-induced replication	5.61e-12	1.44e-08	36.23	18043	12	332	8	[MCM4 - minichromosome maintenance complex component 4, MCM3 - minichromosome maintenance complex component 3, MCM6 - minichromosome maintenance complex component 6, MCM5 - minichromosome maintenance complex component 5, MCM7 - minichromosome maintenance complex component 7, MCM2 - minichromosome maintenance complex component 2, CDC45 - cell division cycle 45, GINS2 - gins complex subunit 2 (psf2…
GO:0044772	mitotic cell cycle phase transition	1.04e-11	2.27e-08	5.33	18043	255	332	25	[CDC6 - cell division cycle 6, CDC25A - cell division cycle 25a, MCM7 - minichromosome maintenance complex component 7, CCNE2 - cyclin e2, PLK3 - polo-like kinase 3, ORC1 - origin recognition complex, subunit 1, CCNE1 - cyclin e1, CDT1 - chromatin licensing and dna replication factor 1, PRIM1 - primase, dna, polypeptide 1 (49kda), MCM10 - minichromosome maintenance complex component 10, GMNN - ge…
GO:0006259	DNA metabolic process	5.94e-10	1.14e-06	2.94	18043	757	332	41	[CDC6 - cell division cycle 6, FAM111B - family with sequence similarity 111, member b, CCR6 - chemokine (c-c motif) receptor 6, RFC4 - replication factor c (activator 1) 4, 37kda, MCM7 - minichromosome maintenance complex component 7, RFC5 - replication factor c (activator 1) 5, 36.5kda, CCNE2 - cyclin e2, ORC1 - origin recognition complex, subunit 1, CCNE1 - cyclin e1, NME1 - nme/nm23 nucleosid…
GO:1902299	pre-replicative complex assembly involved in cell cycle DNA replication	1.01e-09	1.72e-06	40.76	18043	8	332	6	[MCM4 - minichromosome maintenance complex component 4, MCM3 - minichromosome maintenance complex component 3, MCM6 - minichromosome maintenance complex component 6, MCM7 - minichromosome maintenance complex component 7, MCM5 - minichromosome maintenance complex component 5, MCM2 - minichromosome maintenance complex component 2]
GO:0036388	pre-replicative complex assembly	1.01e-09	1.55e-06	40.76	18043	8	332	6	[MCM4 - minichromosome maintenance complex component 4, MCM3 - minichromosome maintenance complex component 3, MCM6 - minichromosome maintenance complex component 6, MCM5 - minichromosome maintenance complex component 5, MCM7 - minichromosome maintenance complex component 7, MCM2 - minichromosome maintenance complex component 2]
GO:0006267	pre-replicative complex assembly involved in nuclear cell cycle DNA replication	1.01e-09	1.41e-06	40.76	18043	8	332	6	[MCM4 - minichromosome maintenance complex component 4, MCM3 - minichromosome maintenance complex component 3, MCM6 - minichromosome maintenance complex component 6, MCM5 - minichromosome maintenance complex component 5, MCM7 - minichromosome maintenance complex component 7, MCM2 - minichromosome maintenance complex component 2]
GO:0060249	anatomical structure homeostasis	5.63e-09	7.21e-06	4.27	18043	293	332	23	[POLA2 - polymerase (dna directed), alpha 2, accessory subunit, PCNA - proliferating cell nuclear antigen, RFC4 - replication factor c (activator 1) 4, 37kda, RFC5 - replication factor c (activator 1) 5, 36.5kda, CALB2 - calbindin 2, CORO1A - coronin, actin binding protein, 1a, CCNE2 - cyclin e2, SERPINA3 - serpin peptidase inhibitor, clade a (alpha-1 antiproteinase, antitrypsin), member 3, GPR55…
GO:1903047	mitotic cell cycle process	7.22e-09	8.53e-06	3.06	18043	603	332	34	[CDC6 - cell division cycle 6, CDC25A - cell division cycle 25a, MCM7 - minichromosome maintenance complex component 7, CCNE2 - cyclin e2, PLK3 - polo-like kinase 3, ORC1 - origin recognition complex, subunit 1, CCNE1 - cyclin e1, CDT1 - chromatin licensing and dna replication factor 1, E2F8 - e2f transcription factor 8, PRIM1 - primase, dna, polypeptide 1 (49kda), PLK2 - polo-like kinase 2, GMNN…
GO:0048523	negative regulation of cellular process	1.25e-08	1.38e-05	1.55	18043	4601	332	131	[CDC6 - cell division cycle 6, SERPINA3 - serpin peptidase inhibitor, clade a (alpha-1 antiproteinase, antitrypsin), member 3, GPR55 - g protein-coupled receptor 55, ORC1 - origin recognition complex, subunit 1, CDT1 - chromatin licensing and dna replication factor 1, BTG3 - btg family, member 3, LIF - leukemia inhibitory factor, UHRF1 - ubiquitin-like with phd and ring finger domains 1, ARHGAP10…
GO:0022402	cell cycle process	2.27e-08	2.32e-05	2.52	18043	927	332	43	[CDC6 - cell division cycle 6, RFC4 - replication factor c (activator 1) 4, 37kda, CDC25A - cell division cycle 25a, MCM7 - minichromosome maintenance complex component 7, RFC5 - replication factor c (activator 1) 5, 36.5kda, CCNE2 - cyclin e2, PLK3 - polo-like kinase 3, EREG - epiregulin, ORC1 - origin recognition complex, subunit 1, TLE6 - transducin-like enhancer of split 6 (e(sp1) homolog, dr…
GO:0006974	cellular response to DNA damage stimulus	2.27e-08	2.18e-05	2.77	18043	727	332	37	[RFC4 - replication factor c (activator 1) 4, 37kda, RFC5 - replication factor c (activator 1) 5, 36.5kda, MCM7 - minichromosome maintenance complex component 7, PLK3 - polo-like kinase 3, WDR76 - wd repeat domain 76, UHRF1 - ubiquitin-like with phd and ring finger domains 1, DTL - denticleless e3 ubiquitin protein ligase homolog (drosophila), AEN - apoptosis enhancing nuclease, E2F8 - e2f transc…
GO:0048519	negative regulation of biological process	8.61e-08	7.78e-05	1.47	18043	5131	332	139	[CDC6 - cell division cycle 6, SERPINA3 - serpin peptidase inhibitor, clade a (alpha-1 antiproteinase, antitrypsin), member 3, GPR55 - g protein-coupled receptor 55, CD83 - cd83 molecule, ORC1 - origin recognition complex, subunit 1, CDT1 - chromatin licensing and dna replication factor 1, BTG3 - btg family, member 3, LIF - leukemia inhibitory factor, UHRF1 - ubiquitin-like with phd and ring fing…
GO:0006310	DNA recombination	1.19e-07	0.000101	4.76	18043	194	332	17	[CCR6 - chemokine (c-c motif) receptor 6, MCM7 - minichromosome maintenance complex component 7, HSPD1 - heat shock 60kda protein 1 (chaperonin), RAD51 - rad51 recombinase, MCM4 - minichromosome maintenance complex component 4, MCM3 - minichromosome maintenance complex component 3, MCM6 - minichromosome maintenance complex component 6, MCM5 - minichromosome maintenance complex component 5, XRCC2 …
GO:0000083	regulation of transcription involved in G1/S transition of mitotic cell cycle	1.45e-07	0.000117	12.79	18043	34	332	8	[CDC6 - cell division cycle 6, PCNA - proliferating cell nuclear antigen, E2F7 - e2f transcription factor 7, ORC1 - origin recognition complex, subunit 1, CDC45 - cell division cycle 45, CCNE1 - cyclin e1, CDT1 - chromatin licensing and dna replication factor 1, E2F1 - e2f transcription factor 1]
GO:0065009	regulation of molecular function	2.37e-07	0.000182	1.66	18043	3006	332	92	[CDC6 - cell division cycle 6, CDC25A - cell division cycle 25a, RFC4 - replication factor c (activator 1) 4, 37kda, NODAL - nodal growth differentiation factor, GALR2 - galanin receptor 2, RFC5 - replication factor c (activator 1) 5, 36.5kda, SLC6A9 - solute carrier family 6 (neurotransmitter transporter, glycine), member 9, CCNE2 - cyclin e2, SERPINA3 - serpin peptidase inhibitor, clade a (alph…
GO:0032201	telomere maintenance via semi-conservative replication	2.42e-07	0.000177	15.22	18043	25	332	7	[POLA2 - polymerase (dna directed), alpha 2, accessory subunit, PCNA - proliferating cell nuclear antigen, POLE2 - polymerase (dna directed), epsilon 2, accessory subunit, RFC4 - replication factor c (activator 1) 4, 37kda, RFC5 - replication factor c (activator 1) 5, 36.5kda, FEN1 - flap structure-specific endonuclease 1, PRIM1 - primase, dna, polypeptide 1 (49kda)]
GO:0090329	regulation of DNA-dependent DNA replication	2.8e-07	0.000195	9.78	18043	50	332	9	[PCNA - proliferating cell nuclear antigen, GMNN - geminin, dna replication inhibitor, RFC4 - replication factor c (activator 1) 4, 37kda, E2F7 - e2f transcription factor 7, RFC5 - replication factor c (activator 1) 5, 36.5kda, TIPIN - timeless interacting protein, DSCC1 - dna replication and sister chromatid cohesion 1, CDT1 - chromatin licensing and dna replication factor 1, E2F8 - e2f transcri…
GO:0042127	regulation of cell proliferation	3.08e-07	0.000206	2	18043	1547	332	57	[CDC6 - cell division cycle 6, NODAL - nodal growth differentiation factor, BTG3 - btg family, member 3, NME1 - nme/nm23 nucleoside diphosphate kinase 1, UHRF1 - ubiquitin-like with phd and ring finger domains 1, LIF - leukemia inhibitory factor, CTGF - connective tissue growth factor, CDCA7 - cell division cycle associated 7, NRP2 - neuropilin 2, FLNA - filamin a, alpha, NES - nestin, CEACAM6 - …
GO:0034645	cellular macromolecule biosynthetic process	3.42e-07	0.000219	2.41	18043	879	332	39	[CDC6 - cell division cycle 6, FAM111B - family with sequence similarity 111, member b, RFC4 - replication factor c (activator 1) 4, 37kda, RFC5 - replication factor c (activator 1) 5, 36.5kda, MCM7 - minichromosome maintenance complex component 7, EREG - epiregulin, ORC1 - origin recognition complex, subunit 1, DTL - denticleless e3 ubiquitin protein ligase homolog (drosophila), CHAF1B - chromat…
GO:0051239	regulation of multicellular organismal process	3.69e-07	0.000227	1.65	18043	3035	332	92	[NODAL - nodal growth differentiation factor, GPR55 - g protein-coupled receptor 55, CD83 - cd83 molecule, TLE6 - transducin-like enhancer of split 6 (e(sp1) homolog, drosophila), NME1 - nme/nm23 nucleoside diphosphate kinase 1, LIF - leukemia inhibitory factor, KLK6 - kallikrein-related peptidase 6, FABP5 - fatty acid binding protein 5 (psoriasis-associated), CTGF - connective tissue growth fact…
GO:0000076	DNA replication checkpoint	3.87e-07	0.000229	19.18	18043	17	332	6	[CDC6 - cell division cycle 6, CLSPN - claspin, TIPIN - timeless interacting protein, ORC1 - origin recognition complex, subunit 1, CDC45 - cell division cycle 45, CDT1 - chromatin licensing and dna replication factor 1]
GO:0006271	DNA strand elongation involved in DNA replication	5.72e-07	0.000325	18.12	18043	18	332	6	[MCM4 - minichromosome maintenance complex component 4, MCM3 - minichromosome maintenance complex component 3, PCNA - proliferating cell nuclear antigen, RFC4 - replication factor c (activator 1) 4, 37kda, MCM7 - minichromosome maintenance complex component 7, GINS2 - gins complex subunit 2 (psf2 homolog)]
GO:0050790	regulation of catalytic activity	7.4e-07	0.000406	1.74	18043	2378	332	76	[CDC6 - cell division cycle 6, CDC25A - cell division cycle 25a, RFC4 - replication factor c (activator 1) 4, 37kda, NODAL - nodal growth differentiation factor, GALR2 - galanin receptor 2, RFC5 - replication factor c (activator 1) 5, 36.5kda, CCNE2 - cyclin e2, SERPINA3 - serpin peptidase inhibitor, clade a (alpha-1 antiproteinase, antitrypsin), member 3, GPR55 - g protein-coupled receptor 55, U…
GO:0009987	cellular process	8.31e-07	0.00044	1.14	18043	13604	332	286	[EMP1 - epithelial membrane protein 1, RFC4 - replication factor c (activator 1) 4, 37kda, RFC5 - replication factor c (activator 1) 5, 36.5kda, GALR2 - galanin receptor 2, SPRR2D - small proline-rich protein 2d, SERPINA3 - serpin peptidase inhibitor, clade a (alpha-1 antiproteinase, antitrypsin), member 3, EMP3 - epithelial membrane protein 3, WDR76 - wd repeat domain 76, HSD17B2 - hydroxysteroi…
GO:2000026	regulation of multicellular organismal development	1.08e-06	0.000556	1.81	18043	1977	332	66	[NODAL - nodal growth differentiation factor, GPR55 - g protein-coupled receptor 55, CD83 - cd83 molecule, TLE6 - transducin-like enhancer of split 6 (e(sp1) homolog, drosophila), NME1 - nme/nm23 nucleoside diphosphate kinase 1, LIF - leukemia inhibitory factor, KLK6 - kallikrein-related peptidase 6, CTGF - connective tissue growth factor, LOXL3 - lysyl oxidase-like 3, PLK2 - polo-like kinase 2, …
GO:0009893	positive regulation of metabolic process	1.11e-06	0.00055	1.56	18043	3521	332	101	[CDC6 - cell division cycle 6, RFC4 - replication factor c (activator 1) 4, 37kda, RFC5 - replication factor c (activator 1) 5, 36.5kda, GALR2 - galanin receptor 2, GPR55 - g protein-coupled receptor 55, CDT1 - chromatin licensing and dna replication factor 1, LIF - leukemia inhibitory factor, UHRF1 - ubiquitin-like with phd and ring finger domains 1, LHX4 - lim homeobox 4, EPHA2 - eph receptor a…
GO:0006950	response to stress	1.3e-06	0.000623	1.62	18043	2986	332	89	[RFC4 - replication factor c (activator 1) 4, 37kda, RFC5 - replication factor c (activator 1) 5, 36.5kda, SERPINA3 - serpin peptidase inhibitor, clade a (alpha-1 antiproteinase, antitrypsin), member 3, CD83 - cd83 molecule, PRF1 - perforin 1 (pore forming protein), WDR76 - wd repeat domain 76, UHRF1 - ubiquitin-like with phd and ring finger domains 1, DTL - denticleless e3 ubiquitin protein liga…
GO:0046649	lymphocyte activation	1.31e-06	0.000611	3.38	18043	338	332	21	[CCR6 - chemokine (c-c motif) receptor 6, LAT2 - linker for activation of t cells family, member 2, CORO1A - coronin, actin binding protein, 1a, HPRT1 - hypoxanthine phosphoribosyltransferase 1, ULBP1 - ul16 binding protein 1, HSPD1 - heat shock 60kda protein 1 (chaperonin), LAT - linker for activation of t cells, ULBP3 - ul16 binding protein 3, EGR1 - early growth response 1, AXL - axl receptor …
GO:0006725	cellular aromatic compound metabolic process	2e-06	0.000906	1.63	18043	2837	332	85	[CDC6 - cell division cycle 6, FAM111B - family with sequence similarity 111, member b, RFC4 - replication factor c (activator 1) 4, 37kda, TCN1 - transcobalamin i (vitamin b12 binding protein, r binder family), RFC5 - replication factor c (activator 1) 5, 36.5kda, PAICS - phosphoribosylaminoimidazole carboxylase, phosphoribosylaminoimidazole succinocarboxamide synthetase, CCNE2 - cyclin e2, PRSS…
GO:0000724	double-strand break repair via homologous recombination	2.07e-06	0.000907	6.04	18043	99	332	11	[RAD51 - rad51 recombinase, MCM4 - minichromosome maintenance complex component 4, MCM3 - minichromosome maintenance complex component 3, MCM6 - minichromosome maintenance complex component 6, MCM5 - minichromosome maintenance complex component 5, MCM7 - minichromosome maintenance complex component 7, XRCC2 - x-ray repair complementing defective repair in chinese hamster cells 2, MCM2 - minichrom…
GO:0000725	recombinational repair	2.52e-06	0.00108	5.92	18043	101	332	11	[RAD51 - rad51 recombinase, MCM4 - minichromosome maintenance complex component 4, MCM3 - minichromosome maintenance complex component 3, MCM6 - minichromosome maintenance complex component 6, MCM5 - minichromosome maintenance complex component 5, MCM7 - minichromosome maintenance complex component 7, XRCC2 - x-ray repair complementing defective repair in chinese hamster cells 2, MCM2 - minichrom…
GO:0022616	DNA strand elongation	2.88e-06	0.00119	14.18	18043	23	332	6	[MCM4 - minichromosome maintenance complex component 4, MCM3 - minichromosome maintenance complex component 3, PCNA - proliferating cell nuclear antigen, RFC4 - replication factor c (activator 1) 4, 37kda, MCM7 - minichromosome maintenance complex component 7, GINS2 - gins complex subunit 2 (psf2 homolog)]
GO:0006281	DNA repair	3e-06	0.00121	2.84	18043	478	332	25	[RFC4 - replication factor c (activator 1) 4, 37kda, MCM7 - minichromosome maintenance complex component 7, RFC5 - replication factor c (activator 1) 5, 36.5kda, DTL - denticleless e3 ubiquitin protein ligase homolog (drosophila), UHRF1 - ubiquitin-like with phd and ring finger domains 1, CHAF1B - chromatin assembly factor 1, subunit b (p60), WDHD1 - wd repeat and hmg-box dna binding protein 1, C…
GO:0051240	positive regulation of multicellular organismal process	3.02e-06	0.00119	1.86	18043	1662	332	57	[NODAL - nodal growth differentiation factor, CD83 - cd83 molecule, TLE6 - transducin-like enhancer of split 6 (e(sp1) homolog, drosophila), NME1 - nme/nm23 nucleoside diphosphate kinase 1, LIF - leukemia inhibitory factor, FABP5 - fatty acid binding protein 5 (psoriasis-associated), CTGF - connective tissue growth factor, PLK2 - polo-like kinase 2, NRP2 - neuropilin 2, FLNA - filamin a, alpha, N…
GO:0048522	positive regulation of cellular process	3.11e-06	0.0012	1.41	18043	5138	332	133	[CDC6 - cell division cycle 6, CDC25A - cell division cycle 25a, RFC4 - replication factor c (activator 1) 4, 37kda, GALR2 - galanin receptor 2, RFC5 - replication factor c (activator 1) 5, 36.5kda, GPR55 - g protein-coupled receptor 55, CD83 - cd83 molecule, CDT1 - chromatin licensing and dna replication factor 1, LIF - leukemia inhibitory factor, UHRF1 - ubiquitin-like with phd and ring finger …
GO:1901360	organic cyclic compound metabolic process	3.61e-06	0.00135	1.58	18043	3059	332	89	[CDC6 - cell division cycle 6, FAM111B - family with sequence similarity 111, member b, RFC4 - replication factor c (activator 1) 4, 37kda, TCN1 - transcobalamin i (vitamin b12 binding protein, r binder family), RFC5 - replication factor c (activator 1) 5, 36.5kda, PAICS - phosphoribosylaminoimidazole carboxylase, phosphoribosylaminoimidazole succinocarboxamide synthetase, CCNE2 - cyclin e2, PRSS…
GO:0000723	telomere maintenance	3.71e-06	0.00136	5.69	18043	105	332	11	[RAD51 - rad51 recombinase, POLA2 - polymerase (dna directed), alpha 2, accessory subunit, PCNA - proliferating cell nuclear antigen, POLE2 - polymerase (dna directed), epsilon 2, accessory subunit, HSP90AA1 - heat shock protein 90kda alpha (cytosolic), class a member 1, RFC4 - replication factor c (activator 1) 4, 37kda, RFC5 - replication factor c (activator 1) 5, 36.5kda, CCNE2 - cyclin e2, CC…
GO:0044249	cellular biosynthetic process	4.64e-06	0.00166	1.72	18043	2148	332	68	[CDC6 - cell division cycle 6, FAM111B - family with sequence similarity 111, member b, RFC4 - replication factor c (activator 1) 4, 37kda, RFC5 - replication factor c (activator 1) 5, 36.5kda, PAICS - phosphoribosylaminoimidazole carboxylase, phosphoribosylaminoimidazole succinocarboxamide synthetase, ORC1 - origin recognition complex, subunit 1, HSD17B2 - hydroxysteroid (17-beta) dehydrogenase …
GO:0048583	regulation of response to stimulus	4.78e-06	0.00167	1.48	18043	4011	332	109	[RFC4 - replication factor c (activator 1) 4, 37kda, RFC5 - replication factor c (activator 1) 5, 36.5kda, GPR55 - g protein-coupled receptor 55, WDR76 - wd repeat domain 76, LIF - leukemia inhibitory factor, KLK6 - kallikrein-related peptidase 6, STMN3 - stathmin-like 3, ARHGAP10 - rho gtpase activating protein 10, FLNA - filamin a, alpha, LGALS1 - lectin, galactoside-binding, soluble, 1, SHANK1…
GO:0006268	DNA unwinding involved in DNA replication	5.28e-06	0.0018	18.12	18043	15	332	5	[RAD51 - rad51 recombinase, MCM4 - minichromosome maintenance complex component 4, MCM6 - minichromosome maintenance complex component 6, MCM7 - minichromosome maintenance complex component 7, MCM2 - minichromosome maintenance complex component 2]
GO:0045321	leukocyte activation	5.32e-06	0.00178	2.24	18043	873	332	36	[TCN1 - transcobalamin i (vitamin b12 binding protein, r binder family), CCR6 - chemokine (c-c motif) receptor 6, ULBP1 - ul16 binding protein 1, SERPINA3 - serpin peptidase inhibitor, clade a (alpha-1 antiproteinase, antitrypsin), member 3, ULBP3 - ul16 binding protein 3, FABP5 - fatty acid binding protein 5 (psoriasis-associated), EGR1 - early growth response 1, AXL - axl receptor tyrosine kina…
GO:0006275	regulation of DNA replication	5.35e-06	0.00175	5.48	18043	109	332	11	[CDC6 - cell division cycle 6, PCNA - proliferating cell nuclear antigen, GMNN - geminin, dna replication inhibitor, RFC4 - replication factor c (activator 1) 4, 37kda, E2F7 - e2f transcription factor 7, RFC5 - replication factor c (activator 1) 5, 36.5kda, TIPIN - timeless interacting protein, EREG - epiregulin, DSCC1 - dna replication and sister chromatid cohesion 1, CDT1 - chromatin licensing …
GO:0008283	cell proliferation	5.41e-06	0.00173	2.9	18043	431	332	23	[EPHA2 - eph receptor a2, CDC25A - cell division cycle 25a, TGFBI - transforming growth factor, beta-induced, 68kda, MCM7 - minichromosome maintenance complex component 7, HPRT1 - hypoxanthine phosphoribosyltransferase 1, LGR5 - leucine-rich repeat containing g protein-coupled receptor 5, EREG - epiregulin, RASGRF1 - ras protein-specific guanine nucleotide-releasing factor 1, HSPD1 - heat shock 6…
GO:0042113	B cell activation	6e-06	0.00188	4.56	18043	155	332	13	[CCR6 - chemokine (c-c motif) receptor 6, LAT2 - linker for activation of t cells family, member 2, HSPD1 - heat shock 60kda protein 1 (chaperonin), IKZF3 - ikaros family zinc finger 3 (aiolos), BCL2 - b-cell cll/lymphoma 2, LGALS1 - lectin, galactoside-binding, soluble, 1, UNG - uracil-dna glycosylase, TLR4 - toll-like receptor 4, CTPS1 - ctp synthase 1, KIT - v-kit hardy-zuckerman 4 feline sarc…
GO:0071163	DNA replication preinitiation complex assembly	6.17e-06	0.0019	54.35	18043	3	332	3	[GMNN - geminin, dna replication inhibitor, CDC45 - cell division cycle 45, CDT1 - chromatin licensing and dna replication factor 1]
GO:0048518	positive regulation of biological process	8.47e-06	0.00255	1.35	18043	5834	332	145	[CDC6 - cell division cycle 6, RFC4 - replication factor c (activator 1) 4, 37kda, CDC25A - cell division cycle 25a, GALR2 - galanin receptor 2, RFC5 - replication factor c (activator 1) 5, 36.5kda, GPR55 - g protein-coupled receptor 55, CD83 - cd83 molecule, CDT1 - chromatin licensing and dna replication factor 1, LIF - leukemia inhibitory factor, UHRF1 - ubiquitin-like with phd and ring finger …
GO:0050793	regulation of developmental process	8.64e-06	0.00255	1.63	18043	2494	332	75	[NODAL - nodal growth differentiation factor, GPR55 - g protein-coupled receptor 55, CD83 - cd83 molecule, TLE6 - transducin-like enhancer of split 6 (e(sp1) homolog, drosophila), NME1 - nme/nm23 nucleoside diphosphate kinase 1, LIF - leukemia inhibitory factor, KLK6 - kallikrein-related peptidase 6, CTGF - connective tissue growth factor, LOXL3 - lysyl oxidase-like 3, PLK2 - polo-like kinase 2, …
GO:0044093	positive regulation of molecular function	1.04e-05	0.00302	1.8	18043	1690	332	56	[CDC6 - cell division cycle 6, RFC4 - replication factor c (activator 1) 4, 37kda, NODAL - nodal growth differentiation factor, SLC6A9 - solute carrier family 6 (neurotransmitter transporter, glycine), member 9, RFC5 - replication factor c (activator 1) 5, 36.5kda, GALR2 - galanin receptor 2, GPR55 - g protein-coupled receptor 55, CDT1 - chromatin licensing and dna replication factor 1, NME1 - nm…
GO:0002208	somatic diversification of immunoglobulins involved in immune response	1.06e-05	0.003	15.98	18043	17	332	5	[CCR6 - chemokine (c-c motif) receptor 6, UNG - uracil-dna glycosylase, HSPD1 - heat shock 60kda protein 1 (chaperonin), MSH6 - muts homolog 6 (e. coli), EXO1 - exonuclease 1]
GO:0002204	somatic recombination of immunoglobulin genes involved in immune response	1.06e-05	0.00295	15.98	18043	17	332	5	[CCR6 - chemokine (c-c motif) receptor 6, UNG - uracil-dna glycosylase, HSPD1 - heat shock 60kda protein 1 (chaperonin), MSH6 - muts homolog 6 (e. coli), EXO1 - exonuclease 1]
GO:0045190	isotype switching	1.06e-05	0.0029	15.98	18043	17	332	5	[CCR6 - chemokine (c-c motif) receptor 6, UNG - uracil-dna glycosylase, HSPD1 - heat shock 60kda protein 1 (chaperonin), MSH6 - muts homolog 6 (e. coli), EXO1 - exonuclease 1]
GO:0009059	macromolecule biosynthetic process	1.13e-05	0.00303	2.02	18043	1131	332	42	[CDC6 - cell division cycle 6, FAM111B - family with sequence similarity 111, member b, RFC4 - replication factor c (activator 1) 4, 37kda, MCM7 - minichromosome maintenance complex component 7, RFC5 - replication factor c (activator 1) 5, 36.5kda, EREG - epiregulin, ORC1 - origin recognition complex, subunit 1, DTL - denticleless e3 ubiquitin protein ligase homolog (drosophila), PRIM1 - primase,…
GO:0032200	telomere organization	1.15e-05	0.00305	5.07	18043	118	332	11	[RAD51 - rad51 recombinase, POLA2 - polymerase (dna directed), alpha 2, accessory subunit, PCNA - proliferating cell nuclear antigen, HSP90AA1 - heat shock protein 90kda alpha (cytosolic), class a member 1, POLE2 - polymerase (dna directed), epsilon 2, accessory subunit, RFC4 - replication factor c (activator 1) 4, 37kda, RFC5 - replication factor c (activator 1) 5, 36.5kda, CCNE2 - cyclin e2, CC…
GO:0046483	heterocycle metabolic process	1.29e-05	0.00335	1.58	18043	2791	332	81	[CDC6 - cell division cycle 6, FAM111B - family with sequence similarity 111, member b, RFC4 - replication factor c (activator 1) 4, 37kda, TCN1 - transcobalamin i (vitamin b12 binding protein, r binder family), RFC5 - replication factor c (activator 1) 5, 36.5kda, PAICS - phosphoribosylaminoimidazole carboxylase, phosphoribosylaminoimidazole succinocarboxamide synthetase, CCNE2 - cyclin e2, PRSS…
GO:1900264	positive regulation of DNA-directed DNA polymerase activity	1.32e-05	0.00338	24.15	18043	9	332	4	[PCNA - proliferating cell nuclear antigen, RFC4 - replication factor c (activator 1) 4, 37kda, RFC5 - replication factor c (activator 1) 5, 36.5kda, DSCC1 - dna replication and sister chromatid cohesion 1]
GO:1900262	regulation of DNA-directed DNA polymerase activity	1.32e-05	0.00332	24.15	18043	9	332	4	[PCNA - proliferating cell nuclear antigen, RFC4 - replication factor c (activator 1) 4, 37kda, RFC5 - replication factor c (activator 1) 5, 36.5kda, DSCC1 - dna replication and sister chromatid cohesion 1]
GO:0008284	positive regulation of cell proliferation	1.32e-05	0.00328	2.18	18043	873	332	35	[CDC6 - cell division cycle 6, NODAL - nodal growth differentiation factor, FOSL1 - fos-like antigen 1, EREG - epiregulin, CCNE1 - cyclin e1, TNC - tenascin c, NME1 - nme/nm23 nucleoside diphosphate kinase 1, LIF - leukemia inhibitory factor, CTGF - connective tissue growth factor, EGR1 - early growth response 1, NRP2 - neuropilin 2, TNFSF4 - tumor necrosis factor (ligand) superfamily, member 4, …
GO:0001775	cell activation	1.35e-05	0.00329	2.09	18043	986	332	38	[TCN1 - transcobalamin i (vitamin b12 binding protein, r binder family), CCR6 - chemokine (c-c motif) receptor 6, ULBP1 - ul16 binding protein 1, SERPINA3 - serpin peptidase inhibitor, clade a (alpha-1 antiproteinase, antitrypsin), member 3, ULBP3 - ul16 binding protein 3, FABP5 - fatty acid binding protein 5 (psoriasis-associated), EGR1 - early growth response 1, AXL - axl receptor tyrosine kina…
GO:0051276	chromosome organization	1.42e-05	0.0034	2.9	18043	394	332	21	[POLA2 - polymerase (dna directed), alpha 2, accessory subunit, PCNA - proliferating cell nuclear antigen, RFC4 - replication factor c (activator 1) 4, 37kda, RFC5 - replication factor c (activator 1) 5, 36.5kda, MCM7 - minichromosome maintenance complex component 7, CCNE2 - cyclin e2, CCNE1 - cyclin e1, CDT1 - chromatin licensing and dna replication factor 1, PRIM1 - primase, dna, polypeptide 1 …
GO:0031570	DNA integrity checkpoint	1.6e-05	0.00377	6.11	18043	80	332	9	[CLSPN - claspin, CDC6 - cell division cycle 6, CHEK1 - checkpoint kinase 1, TIPIN - timeless interacting protein, ORC1 - origin recognition complex, subunit 1, CDC45 - cell division cycle 45, CCND1 - cyclin d1, CDT1 - chromatin licensing and dna replication factor 1, E2F1 - e2f transcription factor 1]
GO:0000075	cell cycle checkpoint	1.84e-05	0.00429	4.82	18043	124	332	11	[CLSPN - claspin, CDC6 - cell division cycle 6, CHEK1 - checkpoint kinase 1, PLK2 - polo-like kinase 2, TIPIN - timeless interacting protein, PLK3 - polo-like kinase 3, ORC1 - origin recognition complex, subunit 1, CDC45 - cell division cycle 45, CCND1 - cyclin d1, CDT1 - chromatin licensing and dna replication factor 1, E2F1 - e2f transcription factor 1]
GO:0032508	DNA duplex unwinding	1.85e-05	0.00424	5.33	18043	102	332	10	[MCM4 - minichromosome maintenance complex component 4, RAD51 - rad51 recombinase, MCM3 - minichromosome maintenance complex component 3, MCM6 - minichromosome maintenance complex component 6, RFC4 - replication factor c (activator 1) 4, 37kda, MCM5 - minichromosome maintenance complex component 5, MCM7 - minichromosome maintenance complex component 7, RFC5 - replication factor c (activator 1) 5,…
GO:0002312	B cell activation involved in immune response	1.94e-05	0.00438	8.27	18043	46	332	7	[CCR6 - chemokine (c-c motif) receptor 6, LGALS1 - lectin, galactoside-binding, soluble, 1, TLR4 - toll-like receptor 4, UNG - uracil-dna glycosylase, HSPD1 - heat shock 60kda protein 1 (chaperonin), MSH6 - muts homolog 6 (e. coli), EXO1 - exonuclease 1]
GO:0051338	regulation of transferase activity	2.26e-05	0.00502	2.07	18043	971	332	37	[CDC6 - cell division cycle 6, RFC4 - replication factor c (activator 1) 4, 37kda, CDC25A - cell division cycle 25a, RFC5 - replication factor c (activator 1) 5, 36.5kda, CCNE2 - cyclin e2, EREG - epiregulin, CCNE1 - cyclin e1, EGR1 - early growth response 1, SPRED1 - sprouty-related, evh1 domain containing 1, AXL - axl receptor tyrosine kinase, COX11 - cytochrome c oxidase assembly homolog 11 (y…
GO:1901342	regulation of vasculature development	2.34e-05	0.00514	3.11	18043	315	332	18	[EPHA2 - eph receptor a2, ISM1 - isthmin 1, angiogenesis inhibitor, ID1 - inhibitor of dna binding 1, dominant negative helix-loop-helix protein, NODAL - nodal growth differentiation factor, PLXND1 - plexin d1, HK2 - hexokinase 2, KLF2 - kruppel-like factor 2 (lung), E2F2 - e2f transcription factor 2, EGR1 - early growth response 1, ANXA3 - annexin a3, SPRED1 - sprouty-related, evh1 domain contai…
GO:0009058	biosynthetic process	2.48e-05	0.00536	1.63	18043	2303	332	69	[CDC6 - cell division cycle 6, FAM111B - family with sequence similarity 111, member b, RFC4 - replication factor c (activator 1) 4, 37kda, RFC5 - replication factor c (activator 1) 5, 36.5kda, PAICS - phosphoribosylaminoimidazole carboxylase, phosphoribosylaminoimidazole succinocarboxamide synthetase, ORC1 - origin recognition complex, subunit 1, HSD17B2 - hydroxysteroid (17-beta) dehydrogenase …
GO:0051716	cellular response to stimulus	2.6e-05	0.00555	1.56	18043	2754	332	79	[CDC6 - cell division cycle 6, CDC25A - cell division cycle 25a, RFC4 - replication factor c (activator 1) 4, 37kda, RFC5 - replication factor c (activator 1) 5, 36.5kda, WDR76 - wd repeat domain 76, NME1 - nme/nm23 nucleoside diphosphate kinase 1, UHRF1 - ubiquitin-like with phd and ring finger domains 1, DTL - denticleless e3 ubiquitin protein ligase homolog (drosophila), AEN - apoptosis enhanc…
GO:0019220	regulation of phosphate metabolic process	2.61e-05	0.0055	1.74	18043	1745	332	56	[CDC6 - cell division cycle 6, CDC25A - cell division cycle 25a, NODAL - nodal growth differentiation factor, CCNE2 - cyclin e2, GPR55 - g protein-coupled receptor 55, LIF - leukemia inhibitory factor, CTGF - connective tissue growth factor, COX11 - cytochrome c oxidase assembly homolog 11 (yeast), NOS3 - nitric oxide synthase 3 (endothelial cell), TLR4 - toll-like receptor 4, GPD1 - glycerol-3-p…
GO:0051174	regulation of phosphorus metabolic process	2.61e-05	0.00543	1.74	18043	1745	332	56	[CDC6 - cell division cycle 6, CDC25A - cell division cycle 25a, NODAL - nodal growth differentiation factor, CCNE2 - cyclin e2, GPR55 - g protein-coupled receptor 55, LIF - leukemia inhibitory factor, CTGF - connective tissue growth factor, COX11 - cytochrome c oxidase assembly homolog 11 (yeast), NOS3 - nitric oxide synthase 3 (endothelial cell), TLR4 - toll-like receptor 4, GPD1 - glycerol-3-p…
GO:0042455	ribonucleoside biosynthetic process	2.7e-05	0.00553	9.88	18043	33	332	6	[HPRT1 - hypoxanthine phosphoribosyltransferase 1, AMD1 - adenosylmethionine decarboxylase 1, IMPDH1 - imp (inosine 5'-monophosphate) dehydrogenase 1, CTPS1 - ctp synthase 1, UPP1 - uridine phosphorylase 1, NME1 - nme/nm23 nucleoside diphosphate kinase 1]
GO:0032392	DNA geometric change	3.05e-05	0.00617	5.03	18043	108	332	10	[MCM4 - minichromosome maintenance complex component 4, RAD51 - rad51 recombinase, MCM3 - minichromosome maintenance complex component 3, MCM6 - minichromosome maintenance complex component 6, RFC4 - replication factor c (activator 1) 4, 37kda, MCM5 - minichromosome maintenance complex component 5, MCM7 - minichromosome maintenance complex component 7, RFC5 - replication factor c (activator 1) 5,…
GO:0072422	signal transduction involved in DNA damage checkpoint	3.06e-05	0.00611	6.49	18043	67	332	8	[PCNA - proliferating cell nuclear antigen, CHEK1 - checkpoint kinase 1, PLK2 - polo-like kinase 2, E2F7 - e2f transcription factor 7, PLK3 - polo-like kinase 3, DTL - denticleless e3 ubiquitin protein ligase homolog (drosophila), E2F1 - e2f transcription factor 1, E2F8 - e2f transcription factor 8]
GO:0072401	signal transduction involved in DNA integrity checkpoint	3.06e-05	0.00603	6.49	18043	67	332	8	[PCNA - proliferating cell nuclear antigen, CHEK1 - checkpoint kinase 1, PLK2 - polo-like kinase 2, E2F7 - e2f transcription factor 7, PLK3 - polo-like kinase 3, DTL - denticleless e3 ubiquitin protein ligase homolog (drosophila), E2F1 - e2f transcription factor 1, E2F8 - e2f transcription factor 8]
GO:0031325	positive regulation of cellular metabolic process	3.12e-05	0.00606	1.5	18043	3228	332	89	[CDC6 - cell division cycle 6, RFC4 - replication factor c (activator 1) 4, 37kda, GALR2 - galanin receptor 2, SLC6A9 - solute carrier family 6 (neurotransmitter transporter, glycine), member 9, RFC5 - replication factor c (activator 1) 5, 36.5kda, NODAL - nodal growth differentiation factor, GPR55 - g protein-coupled receptor 55, NKD2 - naked cuticle homolog 2 (drosophila), CDT1 - chromatin lice…
GO:0051093	negative regulation of developmental process	3.22e-05	0.00618	2.09	18043	911	332	35	[NODAL - nodal growth differentiation factor, EREG - epiregulin, GPR55 - g protein-coupled receptor 55, NME1 - nme/nm23 nucleoside diphosphate kinase 1, KLF2 - kruppel-like factor 2 (lung), PI16 - peptidase inhibitor 16, TNFRSF21 - tumor necrosis factor receptor superfamily, member 21, SPRED1 - sprouty-related, evh1 domain containing 1, PLK2 - polo-like kinase 2, LOXL3 - lysyl oxidase-like 3, TNF…
GO:0010646	regulation of cell communication	3.26e-05	0.00618	1.49	18043	3325	332	91	[RFC4 - replication factor c (activator 1) 4, 37kda, SLC6A9 - solute carrier family 6 (neurotransmitter transporter, glycine), member 9, RFC5 - replication factor c (activator 1) 5, 36.5kda, NODAL - nodal growth differentiation factor, GPR55 - g protein-coupled receptor 55, TLE6 - transducin-like enhancer of split 6 (e(sp1) homolog, drosophila), NKD2 - naked cuticle homolog 2 (drosophila), CHRNA5…
GO:0042325	regulation of phosphorylation	3.49e-05	0.00654	1.78	18043	1553	332	51	[CDC6 - cell division cycle 6, CDC25A - cell division cycle 25a, NODAL - nodal growth differentiation factor, CCNE2 - cyclin e2, GPR55 - g protein-coupled receptor 55, LIF - leukemia inhibitory factor, CTGF - connective tissue growth factor, COX11 - cytochrome c oxidase assembly homolog 11 (yeast), TLR4 - toll-like receptor 4, GPD1 - glycerol-3-phosphate dehydrogenase 1 (soluble), PPP1R14C - prot…
GO:0001890	placenta development	3.84e-05	0.0071	9.32	18043	35	332	6	[E2F7 - e2f transcription factor 7, NODAL - nodal growth differentiation factor, PHLDA2 - pleckstrin homology-like domain, family a, member 2, HSD17B2 - hydroxysteroid (17-beta) dehydrogenase 2, LHX4 - lim homeobox 4, E2F8 - e2f transcription factor 8]
GO:1901576	organic substance biosynthetic process	4.11e-05	0.00752	1.62	18043	2251	332	67	[CDC6 - cell division cycle 6, FAM111B - family with sequence similarity 111, member b, RFC4 - replication factor c (activator 1) 4, 37kda, RFC5 - replication factor c (activator 1) 5, 36.5kda, PAICS - phosphoribosylaminoimidazole carboxylase, phosphoribosylaminoimidazole succinocarboxamide synthetase, ORC1 - origin recognition complex, subunit 1, HSD17B2 - hydroxysteroid (17-beta) dehydrogenase …
GO:0001667	ameboidal-type cell migration	4.18e-05	0.00755	4.08	18043	160	332	12	[LPXN - leupaxin, NRP2 - neuropilin 2, ID1 - inhibitor of dna binding 1, dominant negative helix-loop-helix protein, NODAL - nodal growth differentiation factor, TDGF1 - teratocarcinoma-derived growth factor 1, ANXA6 - annexin a6, PLXND1 - plexin d1, S100A2 - s100 calcium binding protein a2, NOS3 - nitric oxide synthase 3 (endothelial cell), MESP1 - mesoderm posterior 1 homolog (mouse), EFNB2 - e…
GO:0033554	cellular response to stress	4.2e-05	0.0075	1.77	18043	1564	332	51	[RFC4 - replication factor c (activator 1) 4, 37kda, RFC5 - replication factor c (activator 1) 5, 36.5kda, WDR76 - wd repeat domain 76, UHRF1 - ubiquitin-like with phd and ring finger domains 1, DTL - denticleless e3 ubiquitin protein ligase homolog (drosophila), DERL3 - derlin 3, AEN - apoptosis enhancing nuclease, CHAF1B - chromatin assembly factor 1, subunit b (p60), PLK2 - polo-like kinase 2,…
GO:0072395	signal transduction involved in cell cycle checkpoint	4.23e-05	0.00746	6.21	18043	70	332	8	[PCNA - proliferating cell nuclear antigen, CHEK1 - checkpoint kinase 1, PLK2 - polo-like kinase 2, E2F7 - e2f transcription factor 7, PLK3 - polo-like kinase 3, DTL - denticleless e3 ubiquitin protein ligase homolog (drosophila), E2F1 - e2f transcription factor 1, E2F8 - e2f transcription factor 8]
GO:0050794	regulation of cellular process	4.78e-05	0.00835	1.18	18043	10389	332	226	[RFC4 - replication factor c (activator 1) 4, 37kda, RFC5 - replication factor c (activator 1) 5, 36.5kda, GALR2 - galanin receptor 2, SERPINA3 - serpin peptidase inhibitor, clade a (alpha-1 antiproteinase, antitrypsin), member 3, WDR76 - wd repeat domain 76, CDT1 - chromatin licensing and dna replication factor 1, BTG3 - btg family, member 3, LIF - leukemia inhibitory factor, UHRF1 - ubiquitin-l…
GO:0006139	nucleobase-containing compound metabolic process	4.96e-05	0.00856	1.55	18043	2623	332	75	[CDC6 - cell division cycle 6, FAM111B - family with sequence similarity 111, member b, RFC4 - replication factor c (activator 1) 4, 37kda, RFC5 - replication factor c (activator 1) 5, 36.5kda, PAICS - phosphoribosylaminoimidazole carboxylase, phosphoribosylaminoimidazole succinocarboxamide synthetase, CCNE2 - cyclin e2, ORC1 - origin recognition complex, subunit 1, NME1 - nme/nm23 nucleoside dip…
GO:0050789	regulation of biological process	5.11e-05	0.00872	1.17	18043	11087	332	238	[RFC4 - replication factor c (activator 1) 4, 37kda, RFC5 - replication factor c (activator 1) 5, 36.5kda, GALR2 - galanin receptor 2, SERPINA3 - serpin peptidase inhibitor, clade a (alpha-1 antiproteinase, antitrypsin), member 3, WDR76 - wd repeat domain 76, CDT1 - chromatin licensing and dna replication factor 1, BTG3 - btg family, member 3, UHRF1 - ubiquitin-like with phd and ring finger domai…
GO:0023051	regulation of signaling	5.11e-05	0.00863	1.47	18043	3364	332	91	[RFC4 - replication factor c (activator 1) 4, 37kda, SLC6A9 - solute carrier family 6 (neurotransmitter transporter, glycine), member 9, RFC5 - replication factor c (activator 1) 5, 36.5kda, NODAL - nodal growth differentiation factor, GPR55 - g protein-coupled receptor 55, TLE6 - transducin-like enhancer of split 6 (e(sp1) homolog, drosophila), NKD2 - naked cuticle homolog 2 (drosophila), CHRNA5…
GO:0016447	somatic recombination of immunoglobulin gene segments	5.24e-05	0.00875	11.81	18043	23	332	5	[CCR6 - chemokine (c-c motif) receptor 6, UNG - uracil-dna glycosylase, HSPD1 - heat shock 60kda protein 1 (chaperonin), MSH6 - muts homolog 6 (e. coli), EXO1 - exonuclease 1]
GO:0007166	cell surface receptor signaling pathway	5.6e-05	0.00925	1.62	18043	2185	332	65	[NODAL - nodal growth differentiation factor, GALR2 - galanin receptor 2, NKD2 - naked cuticle homolog 2 (drosophila), LIF - leukemia inhibitory factor, CTGF - connective tissue growth factor, NRP2 - neuropilin 2, FLNA - filamin a, alpha, TLR4 - toll-like receptor 4, MILR1 - mast cell immunoglobulin-like receptor 1, LPXN - leupaxin, EPHA2 - eph receptor a2, ID1 - inhibitor of dna binding 1, domin…
GO:0010648	negative regulation of cell communication	5.88e-05	0.0096	1.85	18043	1295	332	44	[FAIM2 - fas apoptotic inhibitory molecule 2, NODAL - nodal growth differentiation factor, SLC6A9 - solute carrier family 6 (neurotransmitter transporter, glycine), member 9, EREG - epiregulin, IL1R2 - interleukin 1 receptor, type ii, TLE6 - transducin-like enhancer of split 6 (e(sp1) homolog, drosophila), NKD2 - naked cuticle homolog 2 (drosophila), LIF - leukemia inhibitory factor, EGR1 - early…
GO:0001894	tissue homeostasis	6.08e-05	0.00983	4.24	18043	141	332	11	[CTGF - connective tissue growth factor, SLC39A8 - solute carrier family 39 (zinc transporter), member 8, RBP4 - retinol binding protein 4, plasma, CORO1A - coronin, actin binding protein, 1a, BCL2 - b-cell cll/lymphoma 2, SERPINA3 - serpin peptidase inhibitor, clade a (alpha-1 antiproteinase, antitrypsin), member 3, GPR55 - g protein-coupled receptor 55, ZG16B - zymogen granule protein 16b, TLR4…
GO:0023057	negative regulation of signaling	6.2e-05	0.00992	1.84	18043	1298	332	44	[FAIM2 - fas apoptotic inhibitory molecule 2, NODAL - nodal growth differentiation factor, SLC6A9 - solute carrier family 6 (neurotransmitter transporter, glycine), member 9, EREG - epiregulin, IL1R2 - interleukin 1 receptor, type ii, TLE6 - transducin-like enhancer of split 6 (e(sp1) homolog, drosophila), NKD2 - naked cuticle homolog 2 (drosophila), LIF - leukemia inhibitory factor, EGR1 - early…
GO:0006796	phosphate-containing compound metabolic process	6.61e-05	0.0105	1.66	18043	1934	332	59	[CDC25A - cell division cycle 25a, GALR2 - galanin receptor 2, PAICS - phosphoribosylaminoimidazole carboxylase, phosphoribosylaminoimidazole succinocarboxamide synthetase, LRRC2 - leucine rich repeat containing 2, NME1 - nme/nm23 nucleoside diphosphate kinase 1, LIF - leukemia inhibitory factor, FABP5 - fatty acid binding protein 5 (psoriasis-associated), PLK2 - polo-like kinase 2, UNG - uracil-…
GO:0090068	positive regulation of cell cycle process	6.64e-05	0.0104	3.11	18043	280	332	16	[CDC6 - cell division cycle 6, PCNA - proliferating cell nuclear antigen, CDC25A - cell division cycle 25a, E2F7 - e2f transcription factor 7, RANBP1 - ran binding protein 1, PLK3 - polo-like kinase 3, EREG - epiregulin, CDT1 - chromatin licensing and dna replication factor 1, DTL - denticleless e3 ubiquitin protein ligase homolog (drosophila), E2F1 - e2f transcription factor 1, E2F8 - e2f transc…
GO:0050896	response to stimulus	6.9e-05	0.0107	1.33	18043	5343	332	131	[CDC6 - cell division cycle 6, CDC25A - cell division cycle 25a, RFC4 - replication factor c (activator 1) 4, 37kda, RFC5 - replication factor c (activator 1) 5, 36.5kda, SERPINA3 - serpin peptidase inhibitor, clade a (alpha-1 antiproteinase, antitrypsin), member 3, CD83 - cd83 molecule, WDR76 - wd repeat domain 76, HSD17B2 - hydroxysteroid (17-beta) dehydrogenase 2, CDT1 - chromatin licensing an…
GO:0009966	regulation of signal transduction	6.95e-05	0.0107	1.5	18043	2971	332	82	[RFC4 - replication factor c (activator 1) 4, 37kda, NODAL - nodal growth differentiation factor, RFC5 - replication factor c (activator 1) 5, 36.5kda, SLC6A9 - solute carrier family 6 (neurotransmitter transporter, glycine), member 9, GPR55 - g protein-coupled receptor 55, TLE6 - transducin-like enhancer of split 6 (e(sp1) homolog, drosophila), NKD2 - naked cuticle homolog 2 (drosophila), LIF - …
GO:0009163	nucleoside biosynthetic process	7.25e-05	0.011	8.36	18043	39	332	6	[HPRT1 - hypoxanthine phosphoribosyltransferase 1, AMD1 - adenosylmethionine decarboxylase 1, IMPDH1 - imp (inosine 5'-monophosphate) dehydrogenase 1, CTPS1 - ctp synthase 1, UPP1 - uridine phosphorylase 1, NME1 - nme/nm23 nucleoside diphosphate kinase 1]
GO:0051173	positive regulation of nitrogen compound metabolic process	8.2e-05	0.0123	1.48	18043	3078	332	84	[CDC6 - cell division cycle 6, RFC4 - replication factor c (activator 1) 4, 37kda, GALR2 - galanin receptor 2, SLC6A9 - solute carrier family 6 (neurotransmitter transporter, glycine), member 9, RFC5 - replication factor c (activator 1) 5, 36.5kda, NODAL - nodal growth differentiation factor, GPR55 - g protein-coupled receptor 55, NKD2 - naked cuticle homolog 2 (drosophila), CDT1 - chromatin lice…
GO:0043085	positive regulation of catalytic activity	8.22e-05	0.0123	1.8	18043	1355	332	45	[CDC6 - cell division cycle 6, RFC4 - replication factor c (activator 1) 4, 37kda, NODAL - nodal growth differentiation factor, RFC5 - replication factor c (activator 1) 5, 36.5kda, RANBP1 - ran binding protein 1, EREG - epiregulin, GPR55 - g protein-coupled receptor 55, UHRF1 - ubiquitin-like with phd and ring finger domains 1, EGR1 - early growth response 1, CTGF - connective tissue growth fact…
GO:0065008	regulation of biological quality	9.13e-05	0.0135	1.43	18043	3606	332	95	[RFC4 - replication factor c (activator 1) 4, 37kda, GALR2 - galanin receptor 2, SLC6A9 - solute carrier family 6 (neurotransmitter transporter, glycine), member 9, RFC5 - replication factor c (activator 1) 5, 36.5kda, CCNE2 - cyclin e2, SERPINA3 - serpin peptidase inhibitor, clade a (alpha-1 antiproteinase, antitrypsin), member 3, GPR55 - g protein-coupled receptor 55, ZG16B - zymogen granule pr…
GO:0006793	phosphorus metabolic process	9.85e-05	0.0144	1.63	18043	1962	332	59	[CDC25A - cell division cycle 25a, GALR2 - galanin receptor 2, PAICS - phosphoribosylaminoimidazole carboxylase, phosphoribosylaminoimidazole succinocarboxamide synthetase, LRRC2 - leucine rich repeat containing 2, NME1 - nme/nm23 nucleoside diphosphate kinase 1, LIF - leukemia inhibitory factor, FABP5 - fatty acid binding protein 5 (psoriasis-associated), PLK2 - polo-like kinase 2, UNG - uracil-…
GO:0009968	negative regulation of signal transduction	0.000106	0.0154	1.85	18043	1206	332	41	[FAIM2 - fas apoptotic inhibitory molecule 2, NODAL - nodal growth differentiation factor, SLC6A9 - solute carrier family 6 (neurotransmitter transporter, glycine), member 9, EREG - epiregulin, IL1R2 - interleukin 1 receptor, type ii, TLE6 - transducin-like enhancer of split 6 (e(sp1) homolog, drosophila), NKD2 - naked cuticle homolog 2 (drosophila), LIF - leukemia inhibitory factor, EGR1 - early…
GO:1902975	mitotic DNA replication initiation	0.000119	0.017	27.17	18043	6	332	3	[MCM4 - minichromosome maintenance complex component 4, MCM3 - minichromosome maintenance complex component 3, MCM2 - minichromosome maintenance complex component 2]
GO:1902315	nuclear cell cycle DNA replication initiation	0.000119	0.0169	27.17	18043	6	332	3	[MCM4 - minichromosome maintenance complex component 4, MCM3 - minichromosome maintenance complex component 3, MCM2 - minichromosome maintenance complex component 2]
GO:1902292	cell cycle DNA replication initiation	0.000119	0.0167	27.17	18043	6	332	3	[MCM4 - minichromosome maintenance complex component 4, MCM3 - minichromosome maintenance complex component 3, MCM2 - minichromosome maintenance complex component 2]
GO:1901659	glycosyl compound biosynthetic process	0.000127	0.0178	7.58	18043	43	332	6	[HPRT1 - hypoxanthine phosphoribosyltransferase 1, AMD1 - adenosylmethionine decarboxylase 1, IMPDH1 - imp (inosine 5'-monophosphate) dehydrogenase 1, CTPS1 - ctp synthase 1, UPP1 - uridine phosphorylase 1, NME1 - nme/nm23 nucleoside diphosphate kinase 1]
GO:0065007	biological regulation	0.000128	0.0177	1.14	18043	11782	332	248	[RFC4 - replication factor c (activator 1) 4, 37kda, RFC5 - replication factor c (activator 1) 5, 36.5kda, GALR2 - galanin receptor 2, SERPINA3 - serpin peptidase inhibitor, clade a (alpha-1 antiproteinase, antitrypsin), member 3, WDR76 - wd repeat domain 76, HSD17B2 - hydroxysteroid (17-beta) dehydrogenase 2, CDT1 - chromatin licensing and dna replication factor 1, HSD17B1 - hydroxysteroid (17-b…
GO:0043067	regulation of programmed cell death	0.000128	0.0176	1.74	18043	1465	332	47	[FAIM2 - fas apoptotic inhibitory molecule 2, NODAL - nodal growth differentiation factor, FOSL1 - fos-like antigen 1, IL20RA - interleukin 20 receptor, alpha, PLK3 - polo-like kinase 3, IER3 - immediate early response 3, NME1 - nme/nm23 nucleoside diphosphate kinase 1, EGR1 - early growth response 1, CTGF - connective tissue growth factor, ARHGAP10 - rho gtpase activating protein 10, AXL - axl r…
GO:0010631	epithelial cell migration	0.000132	0.0179	5.3	18043	82	332	8	[LPXN - leupaxin, TDGF1 - teratocarcinoma-derived growth factor 1, ID1 - inhibitor of dna binding 1, dominant negative helix-loop-helix protein, PLXND1 - plexin d1, S100A2 - s100 calcium binding protein a2, NOS3 - nitric oxide synthase 3 (endothelial cell), EFNB2 - ephrin-b2, KIT - v-kit hardy-zuckerman 4 feline sarcoma viral oncogene homolog]
GO:0010033	response to organic substance	0.000143	0.0193	1.6	18043	2033	332	60	[CDC6 - cell division cycle 6, CD83 - cd83 molecule, HSD17B2 - hydroxysteroid (17-beta) dehydrogenase 2, CDT1 - chromatin licensing and dna replication factor 1, NME1 - nme/nm23 nucleoside diphosphate kinase 1, DERL3 - derlin 3, CTGF - connective tissue growth factor, NRP2 - neuropilin 2, SLC16A1 - solute carrier family 16 (monocarboxylate transporter), member 1, LGALS1 - lectin, galactoside-bind…
GO:0043549	regulation of kinase activity	0.000149	0.0199	2.01	18043	867	332	32	[CDC6 - cell division cycle 6, CDC25A - cell division cycle 25a, CCNE2 - cyclin e2, EREG - epiregulin, CCNE1 - cyclin e1, EGR1 - early growth response 1, SPRED1 - sprouty-related, evh1 domain containing 1, AXL - axl receptor tyrosine kinase, COX11 - cytochrome c oxidase assembly homolog 11 (yeast), TLR4 - toll-like receptor 4, GMFG - glia maturation factor, gamma, LRP8 - low density lipoprotein r…
GO:0043542	endothelial cell migration	0.000153	0.0203	6.04	18043	63	332	7	[LPXN - leupaxin, TDGF1 - teratocarcinoma-derived growth factor 1, ID1 - inhibitor of dna binding 1, dominant negative helix-loop-helix protein, PLXND1 - plexin d1, S100A2 - s100 calcium binding protein a2, NOS3 - nitric oxide synthase 3 (endothelial cell), EFNB2 - ephrin-b2]
GO:0010562	positive regulation of phosphorus metabolic process	0.000156	0.0205	1.87	18043	1106	332	38	[CDC6 - cell division cycle 6, NODAL - nodal growth differentiation factor, EREG - epiregulin, GPR55 - g protein-coupled receptor 55, LIF - leukemia inhibitory factor, EGR1 - early growth response 1, CTGF - connective tissue growth factor, AXL - axl receptor tyrosine kinase, NTSR1 - neurotensin receptor 1 (high affinity), FGA - fibrinogen alpha chain, DLC1 - deleted in liver cancer 1, NOS3 - nitr…
GO:0045937	positive regulation of phosphate metabolic process	0.000156	0.0203	1.87	18043	1106	332	38	[CDC6 - cell division cycle 6, NODAL - nodal growth differentiation factor, EREG - epiregulin, GPR55 - g protein-coupled receptor 55, LIF - leukemia inhibitory factor, EGR1 - early growth response 1, CTGF - connective tissue growth factor, AXL - axl receptor tyrosine kinase, FGA - fibrinogen alpha chain, NTSR1 - neurotensin receptor 1 (high affinity), DLC1 - deleted in liver cancer 1, TLR4 - toll…
GO:0010604	positive regulation of macromolecule metabolic process	0.000159	0.0205	1.45	18043	3231	332	86	[CDC6 - cell division cycle 6, RFC4 - replication factor c (activator 1) 4, 37kda, GALR2 - galanin receptor 2, SLC6A9 - solute carrier family 6 (neurotransmitter transporter, glycine), member 9, RFC5 - replication factor c (activator 1) 5, 36.5kda, NODAL - nodal growth differentiation factor, GPR55 - g protein-coupled receptor 55, NKD2 - naked cuticle homolog 2 (drosophila), CDT1 - chromatin lice…
GO:0045787	positive regulation of cell cycle	0.000166	0.0213	2.67	18043	367	332	18	[CDC6 - cell division cycle 6, CHEK1 - checkpoint kinase 1, PCNA - proliferating cell nuclear antigen, CDC25A - cell division cycle 25a, FOSL1 - fos-like antigen 1, E2F7 - e2f transcription factor 7, RANBP1 - ran binding protein 1, PLK3 - polo-like kinase 3, EREG - epiregulin, CDT1 - chromatin licensing and dna replication factor 1, DTL - denticleless e3 ubiquitin protein ligase homolog (drosophi…
GO:0048585	negative regulation of response to stimulus	0.000168	0.0214	1.7	18043	1567	332	49	[SLC6A9 - solute carrier family 6 (neurotransmitter transporter, glycine), member 9, NODAL - nodal growth differentiation factor, TLE6 - transducin-like enhancer of split 6 (e(sp1) homolog, drosophila), NKD2 - naked cuticle homolog 2 (drosophila), LIF - leukemia inhibitory factor, DERL3 - derlin 3, STMN3 - stathmin-like 3, PLK2 - polo-like kinase 2, LOXL3 - lysyl oxidase-like 3, TLR4 - toll-like …
GO:0043303	mast cell degranulation	0.000172	0.0217	13.59	18043	16	332	4	[LAT2 - linker for activation of t cells family, member 2, MILR1 - mast cell immunoglobulin-like receptor 1, LAT - linker for activation of t cells, KIT - v-kit hardy-zuckerman 4 feline sarcoma viral oncogene homolog]
GO:0002279	mast cell activation involved in immune response	0.000172	0.0215	13.59	18043	16	332	4	[LAT2 - linker for activation of t cells family, member 2, MILR1 - mast cell immunoglobulin-like receptor 1, LAT - linker for activation of t cells, KIT - v-kit hardy-zuckerman 4 feline sarcoma viral oncogene homolog]
GO:0002366	leukocyte activation involved in immune response	0.000174	0.0215	2.22	18043	611	332	25	[TCN1 - transcobalamin i (vitamin b12 binding protein, r binder family), CCR6 - chemokine (c-c motif) receptor 6, SERPINA3 - serpin peptidase inhibitor, clade a (alpha-1 antiproteinase, antitrypsin), member 3, FABP5 - fatty acid binding protein 5 (psoriasis-associated), CEACAM6 - carcinoembryonic antigen-related cell adhesion molecule 6 (non-specific cross reacting antigen), LGALS1 - lectin, gala…
GO:0002263	cell activation involved in immune response	0.000187	0.023	2.21	18043	614	332	25	[TCN1 - transcobalamin i (vitamin b12 binding protein, r binder family), CCR6 - chemokine (c-c motif) receptor 6, SERPINA3 - serpin peptidase inhibitor, clade a (alpha-1 antiproteinase, antitrypsin), member 3, FABP5 - fatty acid binding protein 5 (psoriasis-associated), CEACAM6 - carcinoembryonic antigen-related cell adhesion molecule 6 (non-specific cross reacting antigen), LGALS1 - lectin, gala…
GO:0071103	DNA conformation change	0.000188	0.023	3.74	18043	160	332	11	[RAD51 - rad51 recombinase, MCM4 - minichromosome maintenance complex component 4, MCM3 - minichromosome maintenance complex component 3, MCM6 - minichromosome maintenance complex component 6, RFC4 - replication factor c (activator 1) 4, 37kda, MCM5 - minichromosome maintenance complex component 5, MCM7 - minichromosome maintenance complex component 7, RFC5 - replication factor c (activator 1) 5,…
GO:0042981	regulation of apoptotic process	0.000191	0.0231	1.73	18043	1448	332	46	[FAIM2 - fas apoptotic inhibitory molecule 2, NODAL - nodal growth differentiation factor, FOSL1 - fos-like antigen 1, IL20RA - interleukin 20 receptor, alpha, PLK3 - polo-like kinase 3, IER3 - immediate early response 3, NME1 - nme/nm23 nucleoside diphosphate kinase 1, EGR1 - early growth response 1, CTGF - connective tissue growth factor, ARHGAP10 - rho gtpase activating protein 10, AXL - axl r…
GO:0070372	regulation of ERK1 and ERK2 cascade	0.000194	0.0232	2.95	18043	276	332	15	[EPHA2 - eph receptor a2, FGF19 - fibroblast growth factor 19, NODAL - nodal growth differentiation factor, DUSP4 - dual specificity phosphatase 4, DUSP6 - dual specificity phosphatase 6, GPR55 - g protein-coupled receptor 55, IL26 - interleukin 26, LIF - leukemia inhibitory factor, CTGF - connective tissue growth factor, SPRED1 - sprouty-related, evh1 domain containing 1, SPRY4 - sprouty homolog…
GO:0042592	homeostatic process	0.000194	0.0231	1.73	18043	1449	332	46	[RFC4 - replication factor c (activator 1) 4, 37kda, CCR6 - chemokine (c-c motif) receptor 6, RFC5 - replication factor c (activator 1) 5, 36.5kda, GALR2 - galanin receptor 2, CCNE2 - cyclin e2, SERPINA3 - serpin peptidase inhibitor, clade a (alpha-1 antiproteinase, antitrypsin), member 3, GPR55 - g protein-coupled receptor 55, ZG16B - zymogen granule protein 16b, CCNE1 - cyclin e1, NME1 - nme/nm…
GO:0006261	DNA-dependent DNA replication	0.0002	0.0236	9.06	18043	30	332	5	[POLE2 - polymerase (dna directed), epsilon 2, accessory subunit, MCM6 - minichromosome maintenance complex component 6, RFC4 - replication factor c (activator 1) 4, 37kda, RFC5 - replication factor c (activator 1) 5, 36.5kda, WDHD1 - wd repeat and hmg-box dna binding protein 1]
GO:0016445	somatic diversification of immunoglobulins	0.0002	0.0234	9.06	18043	30	332	5	[CCR6 - chemokine (c-c motif) receptor 6, UNG - uracil-dna glycosylase, HSPD1 - heat shock 60kda protein 1 (chaperonin), MSH6 - muts homolog 6 (e. coli), EXO1 - exonuclease 1]
GO:0030155	regulation of cell adhesion	0.000227	0.0265	2.11	18043	696	332	27	[NODAL - nodal growth differentiation factor, CD83 - cd83 molecule, TNC - tenascin c, LIF - leukemia inhibitory factor, TNFRSF21 - tumor necrosis factor receptor superfamily, member 21, LOXL3 - lysyl oxidase-like 3, TNFSF4 - tumor necrosis factor (ligand) superfamily, member 4, FLNA - filamin a, alpha, ST3GAL4 - st3 beta-galactoside alpha-2,3-sialyltransferase 4, FGA - fibrinogen alpha chain, DLC…
GO:0045765	regulation of angiogenesis	0.000235	0.0272	2.9	18043	281	332	15	[EPHA2 - eph receptor a2, ISM1 - isthmin 1, angiogenesis inhibitor, NODAL - nodal growth differentiation factor, PLXND1 - plexin d1, HK2 - hexokinase 2, KLF2 - kruppel-like factor 2 (lung), E2F2 - e2f transcription factor 2, ANXA3 - annexin a3, SPRED1 - sprouty-related, evh1 domain containing 1, PLK2 - polo-like kinase 2, NOS3 - nitric oxide synthase 3 (endothelial cell), CCL24 - chemokine (c-c m…
GO:0042221	response to chemical	0.000239	0.0274	1.51	18043	2524	332	70	[CDC6 - cell division cycle 6, CD83 - cd83 molecule, HSD17B2 - hydroxysteroid (17-beta) dehydrogenase 2, CDT1 - chromatin licensing and dna replication factor 1, CHRNA5 - cholinergic receptor, nicotinic, alpha 5 (neuronal), NME1 - nme/nm23 nucleoside diphosphate kinase 1, DERL3 - derlin 3, CTGF - connective tissue growth factor, NRP2 - neuropilin 2, LGALS1 - lectin, galactoside-binding, soluble, …
GO:0010941	regulation of cell death	0.000241	0.0274	1.67	18043	1591	332	49	[NODAL - nodal growth differentiation factor, NME1 - nme/nm23 nucleoside diphosphate kinase 1, CTGF - connective tissue growth factor, ARHGAP10 - rho gtpase activating protein 10, PLK2 - polo-like kinase 2, FLNA - filamin a, alpha, NES - nestin, LGALS1 - lectin, galactoside-binding, soluble, 1, CEACAM6 - carcinoembryonic antigen-related cell adhesion molecule 6 (non-specific cross reacting antige…
GO:0051726	regulation of cell cycle	0.000257	0.029	1.82	18043	1134	332	38	[CDC6 - cell division cycle 6, CDC25A - cell division cycle 25a, FOSL1 - fos-like antigen 1, RANBP1 - ran binding protein 1, CCNE2 - cyclin e2, PLK3 - polo-like kinase 3, EREG - epiregulin, ORC1 - origin recognition complex, subunit 1, WDR76 - wd repeat domain 76, CCNE1 - cyclin e1, CDT1 - chromatin licensing and dna replication factor 1, BTG3 - btg family, member 3, DTL - denticleless e3 ubiquit…
GO:0051052	regulation of DNA metabolic process	0.000257	0.0288	2.49	18043	414	332	19	[CDC6 - cell division cycle 6, CHEK1 - checkpoint kinase 1, PCNA - proliferating cell nuclear antigen, RFC4 - replication factor c (activator 1) 4, 37kda, E2F7 - e2f transcription factor 7, RFC5 - replication factor c (activator 1) 5, 36.5kda, EREG - epiregulin, CDT1 - chromatin licensing and dna replication factor 1, E2F8 - e2f transcription factor 8, RAD51 - rad51 recombinase, ANXA3 - annexin a…
GO:0010948	negative regulation of cell cycle process	0.000267	0.0297	2.75	18043	316	332	16	[CLSPN - claspin, CDC6 - cell division cycle 6, PCNA - proliferating cell nuclear antigen, CHEK1 - checkpoint kinase 1, E2F7 - e2f transcription factor 7, PLK3 - polo-like kinase 3, ORC1 - origin recognition complex, subunit 1, CDT1 - chromatin licensing and dna replication factor 1, LIF - leukemia inhibitory factor, DTL - denticleless e3 ubiquitin protein ligase homolog (drosophila), E2F1 - e2f …
GO:0051128	regulation of cellular component organization	0.000267	0.0295	1.51	18043	2442	332	68	[CDC6 - cell division cycle 6, CDT1 - chromatin licensing and dna replication factor 1, NME1 - nme/nm23 nucleoside diphosphate kinase 1, LIF - leukemia inhibitory factor, KLK6 - kallikrein-related peptidase 6, CTGF - connective tissue growth factor, STMN3 - stathmin-like 3, PLK2 - polo-like kinase 2, NRP2 - neuropilin 2, FLNA - filamin a, alpha, ABLIM3 - actin binding lim protein family, member 3…
GO:0071840	cellular component organization or biogenesis	0.000289	0.0317	1.31	18043	5050	332	122	[EMP1 - epithelial membrane protein 1, RFC4 - replication factor c (activator 1) 4, 37kda, GALR2 - galanin receptor 2, RFC5 - replication factor c (activator 1) 5, 36.5kda, EMP3 - epithelial membrane protein 3, PRSS1 - protease, serine, 1 (trypsin 1), CDT1 - chromatin licensing and dna replication factor 1, UHRF1 - ubiquitin-like with phd and ring finger domains 1, CHAF1B - chromatin assembly fac…
GO:0019221	cytokine-mediated signaling pathway	0.000295	0.0322	2.11	18043	670	332	26	[CCR6 - chemokine (c-c motif) receptor 6, IL20RA - interleukin 20 receptor, alpha, IL1R2 - interleukin 1 receptor, type ii, EREG - epiregulin, FSCN1 - fascin homolog 1, actin-bundling protein (strongylocentrotus purpuratus), LIF - leukemia inhibitory factor, EGR1 - early growth response 1, TNFSF4 - tumor necrosis factor (ligand) superfamily, member 4, TFF2 - trefoil factor 2, LRP8 - low density l…
GO:1901988	negative regulation of cell cycle phase transition	0.000297	0.0322	3.13	18043	226	332	13	[CDC6 - cell division cycle 6, CLSPN - claspin, PCNA - proliferating cell nuclear antigen, CHEK1 - checkpoint kinase 1, E2F7 - e2f transcription factor 7, PLK3 - polo-like kinase 3, ORC1 - origin recognition complex, subunit 1, DTL - denticleless e3 ubiquitin protein ligase homolog (drosophila), E2F1 - e2f transcription factor 1, E2F8 - e2f transcription factor 8, PLK2 - polo-like kinase 2, BCL2 …
GO:0008219	cell death	0.000304	0.0327	1.98	18043	824	332	30	[FAIM2 - fas apoptotic inhibitory molecule 2, EMP1 - epithelial membrane protein 1, SPRR2D - small proline-rich protein 2d, PLK3 - polo-like kinase 3, EMP3 - epithelial membrane protein 3, PRF1 - perforin 1 (pore forming protein), IER3 - immediate early response 3, TNFRSF21 - tumor necrosis factor receptor superfamily, member 21, CDCA7 - cell division cycle associated 7, KRT7 - keratin 7, DLC1 - …
GO:0002562	somatic diversification of immune receptors via germline recombination within a single locus	0.000318	0.0339	8.23	18043	33	332	5	[CCR6 - chemokine (c-c motif) receptor 6, UNG - uracil-dna glycosylase, HSPD1 - heat shock 60kda protein 1 (chaperonin), MSH6 - muts homolog 6 (e. coli), EXO1 - exonuclease 1]
GO:0016444	somatic cell DNA recombination	0.000318	0.0337	8.23	18043	33	332	5	[CCR6 - chemokine (c-c motif) receptor 6, UNG - uracil-dna glycosylase, HSPD1 - heat shock 60kda protein 1 (chaperonin), MSH6 - muts homolog 6 (e. coli), EXO1 - exonuclease 1]
GO:0051246	regulation of protein metabolic process	0.000329	0.0346	1.47	18043	2690	332	73	[CDC6 - cell division cycle 6, CDC25A - cell division cycle 25a, NODAL - nodal growth differentiation factor, SLC6A9 - solute carrier family 6 (neurotransmitter transporter, glycine), member 9, CCNE2 - cyclin e2, SERPINA3 - serpin peptidase inhibitor, clade a (alpha-1 antiproteinase, antitrypsin), member 3, GPR55 - g protein-coupled receptor 55, NKD2 - naked cuticle homolog 2 (drosophila), UHRF1 …
GO:0045930	negative regulation of mitotic cell cycle	0.000329	0.0344	2.81	18043	290	332	15	[CDC6 - cell division cycle 6, CLSPN - claspin, PCNA - proliferating cell nuclear antigen, CHEK1 - checkpoint kinase 1, E2F7 - e2f transcription factor 7, PLK3 - polo-like kinase 3, ORC1 - origin recognition complex, subunit 1, CDT1 - chromatin licensing and dna replication factor 1, BTG3 - btg family, member 3, E2F1 - e2f transcription factor 1, E2F8 - e2f transcription factor 8, PLK2 - polo-lik…
GO:0022414	reproductive process	0.000332	0.0344	1.74	18043	1315	332	42	[CCR6 - chemokine (c-c motif) receptor 6, NODAL - nodal growth differentiation factor, FOSL1 - fos-like antigen 1, CCNE2 - cyclin e2, EREG - epiregulin, TLE6 - transducin-like enhancer of split 6 (e(sp1) homolog, drosophila), HSD17B2 - hydroxysteroid (17-beta) dehydrogenase 2, TNC - tenascin c, CCNE1 - cyclin e1, STS - steroid sulfatase (microsomal), isozyme s, LIF - leukemia inhibitory factor, E…
GO:0032877	positive regulation of DNA endoreduplication	0.000338	0.0348	54.35	18043	2	332	2	[E2F7 - e2f transcription factor 7, E2F8 - e2f transcription factor 8]
GO:0072679	thymocyte migration	0.000338	0.0346	54.35	18043	2	332	2	[CCR6 - chemokine (c-c motif) receptor 6, CCL20 - chemokine (c-c motif) ligand 20]
GO:0007093	mitotic cell cycle checkpoint	0.00034	0.0346	4.63	18043	94	332	8	[CLSPN - claspin, CDC6 - cell division cycle 6, CHEK1 - checkpoint kinase 1, PLK2 - polo-like kinase 2, TIPIN - timeless interacting protein, PLK3 - polo-like kinase 3, ORC1 - origin recognition complex, subunit 1, CCND1 - cyclin d1]
GO:0007167	enzyme linked receptor protein signaling pathway	0.000346	0.035	2.09	18043	677	332	26	[NODAL - nodal growth differentiation factor, EREG - epiregulin, LIF - leukemia inhibitory factor, CTGF - connective tissue growth factor, EGR1 - early growth response 1, GRB10 - growth factor receptor-bound protein 10, SPRED1 - sprouty-related, evh1 domain containing 1, NRP2 - neuropilin 2, AXL - axl receptor tyrosine kinase, EFNB2 - ephrin-b2, LPXN - leupaxin, EPHA2 - eph receptor a2, ID1 - inh…
GO:0030277	maintenance of gastrointestinal epithelium	0.000351	0.0352	11.44	18043	19	332	4	[RBP4 - retinol binding protein 4, plasma, SERPINA3 - serpin peptidase inhibitor, clade a (alpha-1 antiproteinase, antitrypsin), member 3, TLR4 - toll-like receptor 4, TFF2 - trefoil factor 2]
GO:0034641	cellular nitrogen compound metabolic process	0.000387	0.0386	1.43	18043	3127	332	82	[CDC6 - cell division cycle 6, FAM111B - family with sequence similarity 111, member b, RFC4 - replication factor c (activator 1) 4, 37kda, RFC5 - replication factor c (activator 1) 5, 36.5kda, PAICS - phosphoribosylaminoimidazole carboxylase, phosphoribosylaminoimidazole succinocarboxamide synthetase, CCNE2 - cyclin e2, ORC1 - origin recognition complex, subunit 1, PSAT1 - phosphoserine aminotra…
GO:0090304	nucleic acid metabolic process	0.000391	0.0387	1.54	18043	2111	332	60	[CDC6 - cell division cycle 6, FAM111B - family with sequence similarity 111, member b, RFC4 - replication factor c (activator 1) 4, 37kda, RFC5 - replication factor c (activator 1) 5, 36.5kda, CCNE2 - cyclin e2, ORC1 - origin recognition complex, subunit 1, NME1 - nme/nm23 nucleoside diphosphate kinase 1, UHRF1 - ubiquitin-like with phd and ring finger domains 1, MRTO4 - mrna turnover 4 homolog …
GO:0042770	signal transduction in response to DNA damage	0.000393	0.0387	4.53	18043	96	332	8	[PCNA - proliferating cell nuclear antigen, CHEK1 - checkpoint kinase 1, PLK2 - polo-like kinase 2, E2F7 - e2f transcription factor 7, PLK3 - polo-like kinase 3, DTL - denticleless e3 ubiquitin protein ligase homolog (drosophila), E2F1 - e2f transcription factor 1, E2F8 - e2f transcription factor 8]
GO:0006807	nitrogen compound metabolic process	0.000403	0.0395	1.25	18043	6577	332	151	[CDC6 - cell division cycle 6, CDC25A - cell division cycle 25a, RFC4 - replication factor c (activator 1) 4, 37kda, TCN1 - transcobalamin i (vitamin b12 binding protein, r binder family), RFC5 - replication factor c (activator 1) 5, 36.5kda, PAICS - phosphoribosylaminoimidazole carboxylase, phosphoribosylaminoimidazole succinocarboxamide synthetase, PRSS1 - protease, serine, 1 (trypsin 1), ORC1 …
GO:0042327	positive regulation of phosphorylation	0.000405	0.0394	1.83	18043	1038	332	35	[CDC6 - cell division cycle 6, NODAL - nodal growth differentiation factor, EREG - epiregulin, GPR55 - g protein-coupled receptor 55, LIF - leukemia inhibitory factor, CTGF - connective tissue growth factor, EGR1 - early growth response 1, AXL - axl receptor tyrosine kinase, FGA - fibrinogen alpha chain, TLR4 - toll-like receptor 4, GPD1 - glycerol-3-phosphate dehydrogenase 1 (soluble), LRP8 - lo…
GO:0003006	developmental process involved in reproduction	0.000423	0.0409	2.18	18043	574	332	23	[NODAL - nodal growth differentiation factor, FOSL1 - fos-like antigen 1, E2F7 - e2f transcription factor 7, SERPINE2 - serpin peptidase inhibitor, clade e (nexin, plasminogen activator inhibitor type 1), member 2, LGR5 - leucine-rich repeat containing g protein-coupled receptor 5, EREG - epiregulin, CSF2 - colony stimulating factor 2 (granulocyte-macrophage), TNC - tenascin c, HSD17B2 - hydroxys…
GO:0045576	mast cell activation	0.000432	0.0415	10.87	18043	20	332	4	[LAT2 - linker for activation of t cells family, member 2, MILR1 - mast cell immunoglobulin-like receptor 1, LAT - linker for activation of t cells, KIT - v-kit hardy-zuckerman 4 feline sarcoma viral oncogene homolog]
GO:0042698	ovulation cycle	0.000432	0.0412	10.87	18043	20	332	4	[EGR1 - early growth response 1, PCNA - proliferating cell nuclear antigen, AXL - axl receptor tyrosine kinase, MMP7 - matrix metallopeptidase 7 (matrilysin, uterine)]
GO:0042276	error-prone translesion synthesis	0.000432	0.041	10.87	18043	20	332	4	[PCNA - proliferating cell nuclear antigen, POLE2 - polymerase (dna directed), epsilon 2, accessory subunit, RFC4 - replication factor c (activator 1) 4, 37kda, RFC5 - replication factor c (activator 1) 5, 36.5kda]
GO:0032268	regulation of cellular protein metabolic process	0.000434	0.0409	1.48	18043	2530	332	69	[CDC6 - cell division cycle 6, CDC25A - cell division cycle 25a, NODAL - nodal growth differentiation factor, CCNE2 - cyclin e2, SERPINA3 - serpin peptidase inhibitor, clade a (alpha-1 antiproteinase, antitrypsin), member 3, GPR55 - g protein-coupled receptor 55, NKD2 - naked cuticle homolog 2 (drosophila), UHRF1 - ubiquitin-like with phd and ring finger domains 1, LIF - leukemia inhibitory facto…
GO:0071704	organic substance metabolic process	0.00044	0.0412	1.22	18043	7378	332	166	[CDC6 - cell division cycle 6, TCN1 - transcobalamin i (vitamin b12 binding protein, r binder family), CDC25A - cell division cycle 25a, RFC4 - replication factor c (activator 1) 4, 37kda, GALR2 - galanin receptor 2, RFC5 - replication factor c (activator 1) 5, 36.5kda, PAICS - phosphoribosylaminoimidazole carboxylase, phosphoribosylaminoimidazole succinocarboxamide synthetase, PRSS1 - protease, …
GO:0006977	DNA damage response, signal transduction by p53 class mediator resulting in cell cycle arrest	0.000455	0.0424	6.04	18043	54	332	6	[PCNA - proliferating cell nuclear antigen, PLK2 - polo-like kinase 2, E2F7 - e2f transcription factor 7, PLK3 - polo-like kinase 3, E2F1 - e2f transcription factor 1, E2F8 - e2f transcription factor 8]
GO:0016043	cellular component organization	0.000459	0.0425	1.3	18043	5004	332	120	[EMP1 - epithelial membrane protein 1, RFC4 - replication factor c (activator 1) 4, 37kda, GALR2 - galanin receptor 2, RFC5 - replication factor c (activator 1) 5, 36.5kda, EMP3 - epithelial membrane protein 3, PRSS1 - protease, serine, 1 (trypsin 1), CDT1 - chromatin licensing and dna replication factor 1, UHRF1 - ubiquitin-like with phd and ring finger domains 1, CHAF1B - chromatin assembly fac…
GO:0032879	regulation of localization	0.000478	0.044	1.47	18043	2585	332	70	[NODAL - nodal growth differentiation factor, SLC6A9 - solute carrier family 6 (neurotransmitter transporter, glycine), member 9, GALR2 - galanin receptor 2, CCNE2 - cyclin e2, NKD2 - naked cuticle homolog 2 (drosophila), CDT1 - chromatin licensing and dna replication factor 1, CHRNA5 - cholinergic receptor, nicotinic, alpha 5 (neuronal), LIF - leukemia inhibitory factor, DERL3 - derlin 3, FABP5 …
GO:2000134	negative regulation of G1/S transition of mitotic cell cycle	0.000484	0.0442	4.39	18043	99	332	8	[PCNA - proliferating cell nuclear antigen, PLK2 - polo-like kinase 2, E2F7 - e2f transcription factor 7, BCL2 - b-cell cll/lymphoma 2, PLK3 - polo-like kinase 3, CCND1 - cyclin d1, E2F1 - e2f transcription factor 1, E2F8 - e2f transcription factor 8]
GO:0010564	regulation of cell cycle process	0.000489	0.0444	2.01	18043	731	332	27	[CDC6 - cell division cycle 6, CDC25A - cell division cycle 25a, RANBP1 - ran binding protein 1, PLK3 - polo-like kinase 3, EREG - epiregulin, ORC1 - origin recognition complex, subunit 1, CDT1 - chromatin licensing and dna replication factor 1, DTL - denticleless e3 ubiquitin protein ligase homolog (drosophila), LIF - leukemia inhibitory factor, E2F8 - e2f transcription factor 8, CTGF - connecti…
GO:1902400	intracellular signal transduction involved in G1 DNA damage checkpoint	0.000503	0.0455	5.93	18043	55	332	6	[PCNA - proliferating cell nuclear antigen, PLK2 - polo-like kinase 2, E2F7 - e2f transcription factor 7, PLK3 - polo-like kinase 3, E2F1 - e2f transcription factor 1, E2F8 - e2f transcription factor 8]
GO:1902403	signal transduction involved in mitotic DNA integrity checkpoint	0.000503	0.0452	5.93	18043	55	332	6	[PCNA - proliferating cell nuclear antigen, PLK2 - polo-like kinase 2, E2F7 - e2f transcription factor 7, PLK3 - polo-like kinase 3, E2F1 - e2f transcription factor 1, E2F8 - e2f transcription factor 8]
GO:1902402	signal transduction involved in mitotic DNA damage checkpoint	0.000503	0.045	5.93	18043	55	332	6	[PCNA - proliferating cell nuclear antigen, PLK2 - polo-like kinase 2, E2F7 - e2f transcription factor 7, PLK3 - polo-like kinase 3, E2F1 - e2f transcription factor 1, E2F8 - e2f transcription factor 8]
GO:0072431	signal transduction involved in mitotic G1 DNA damage checkpoint	0.000503	0.0447	5.93	18043	55	332	6	[PCNA - proliferating cell nuclear antigen, PLK2 - polo-like kinase 2, E2F7 - e2f transcription factor 7, PLK3 - polo-like kinase 3, E2F1 - e2f transcription factor 1, E2F8 - e2f transcription factor 8]
GO:0002252	immune effector process	0.000512	0.0452	1.87	18043	930	332	32	[TCN1 - transcobalamin i (vitamin b12 binding protein, r binder family), CCR6 - chemokine (c-c motif) receptor 6, ULBP1 - ul16 binding protein 1, SERPINA3 - serpin peptidase inhibitor, clade a (alpha-1 antiproteinase, antitrypsin), member 3, PRF1 - perforin 1 (pore forming protein), ULBP3 - ul16 binding protein 3, FABP5 - fatty acid binding protein 5 (psoriasis-associated), FLNA - filamin a, alph…
GO:0051347	positive regulation of transferase activity	0.000514	0.0451	2.07	18043	657	332	25	[CDC6 - cell division cycle 6, RFC4 - replication factor c (activator 1) 4, 37kda, RFC5 - replication factor c (activator 1) 5, 36.5kda, EREG - epiregulin, EGR1 - early growth response 1, AXL - axl receptor tyrosine kinase, TLR4 - toll-like receptor 4, LRP8 - low density lipoprotein receptor-related protein 8, apolipoprotein e receptor, ADCY3 - adenylate cyclase 3, EPHA2 - eph receptor a2, CLSPN …
GO:0042451	purine nucleoside biosynthetic process	0.000526	0.0459	10.35	18043	21	332	4	[HPRT1 - hypoxanthine phosphoribosyltransferase 1, AMD1 - adenosylmethionine decarboxylase 1, IMPDH1 - imp (inosine 5'-monophosphate) dehydrogenase 1, NME1 - nme/nm23 nucleoside diphosphate kinase 1]
GO:0046129	purine ribonucleoside biosynthetic process	0.000526	0.0456	10.35	18043	21	332	4	[HPRT1 - hypoxanthine phosphoribosyltransferase 1, AMD1 - adenosylmethionine decarboxylase 1, IMPDH1 - imp (inosine 5'-monophosphate) dehydrogenase 1, NME1 - nme/nm23 nucleoside diphosphate kinase 1]
GO:0048869	cellular developmental process	0.000531	0.0458	1.46	18043	2641	332	71	[NODAL - nodal growth differentiation factor, NME1 - nme/nm23 nucleoside diphosphate kinase 1, LIF - leukemia inhibitory factor, CTGF - connective tissue growth factor, PIWIL1 - piwi-like rna-mediated gene silencing 1, LOXL3 - lysyl oxidase-like 3, LRRC34 - leucine rich repeat containing 34, ANXA6 - annexin a6, FLNA - filamin a, alpha, FLNC - filamin c, gamma, NES - nestin, LGALS1 - lectin, galac…
GO:0001932	regulation of protein phosphorylation	0.000538	0.0462	1.68	18043	1389	332	43	[CDC6 - cell division cycle 6, CDC25A - cell division cycle 25a, NODAL - nodal growth differentiation factor, CCNE2 - cyclin e2, EREG - epiregulin, GPR55 - g protein-coupled receptor 55, CCNE1 - cyclin e1, LIF - leukemia inhibitory factor, EGR1 - early growth response 1, CTGF - connective tissue growth factor, SPRED1 - sprouty-related, evh1 domain containing 1, FGA - fibrinogen alpha chain, TLR4 …
GO:0045740	positive regulation of DNA replication	0.00055	0.0469	7.34	18043	37	332	5	[PCNA - proliferating cell nuclear antigen, E2F7 - e2f transcription factor 7, EREG - epiregulin, CDT1 - chromatin licensing and dna replication factor 1, E2F8 - e2f transcription factor 8]
GO:1902807	negative regulation of cell cycle G1/S phase transition	0.000553	0.047	4.3	18043	101	332	8	[PCNA - proliferating cell nuclear antigen, PLK2 - polo-like kinase 2, E2F7 - e2f transcription factor 7, BCL2 - b-cell cll/lymphoma 2, PLK3 - polo-like kinase 3, CCND1 - cyclin d1, E2F1 - e2f transcription factor 1, E2F8 - e2f transcription factor 8]
GO:0018130	heterocycle biosynthetic process	0.000562	0.0474	1.82	18043	1016	332	34	[RFC4 - replication factor c (activator 1) 4, 37kda, RFC5 - replication factor c (activator 1) 5, 36.5kda, PAICS - phosphoribosylaminoimidazole carboxylase, phosphoribosylaminoimidazole succinocarboxamide synthetase, AGPAT9 - 1-acylglycerol-3-phosphate o-acyltransferase 9, EREG - epiregulin, PSAT1 - phosphoserine aminotransferase 1, NME1 - nme/nm23 nucleoside diphosphate kinase 1, DTL - denticlel…
GO:0019725	cellular homeostasis	0.000587	0.0493	1.93	18043	818	332	29	[RFC4 - replication factor c (activator 1) 4, 37kda, CCR6 - chemokine (c-c motif) receptor 6, GALR2 - galanin receptor 2, RFC5 - replication factor c (activator 1) 5, 36.5kda, GPR55 - g protein-coupled receptor 55, NME1 - nme/nm23 nucleoside diphosphate kinase 1, ABCG2 - atp-binding cassette, sub-family g (white), member 2, PRIM1 - primase, dna, polypeptide 1 (49kda), ANXA6 - annexin a6, NTSR1 - …

## Sheet: Cluster ii
GO Term	Description	P-value	FDR q-value	Enrichment	N	B	n	b	Genes
GO:1903047	mitotic cell cycle process	1.06e-94	1.63e-90	12.14	18043	603	281	114	[CDC20 - cell division cycle 20, CDK1 - cyclin-dependent kinase 1, BRCA2 - breast cancer 2, early onset, SGOL1 - shugoshin-like 1 (s. pombe), SPDL1 - spindle apparatus coiled-coil protein 1, GINS3 - gins complex subunit 3 (psf3 homolog), GSG2 - germ cell associated 2 (haspin), CEP55 - centrosomal protein 55kda, CDC25C - cell division cycle 25c, ANLN - anillin, actin binding protein, CDC25B - cell…
GO:0022402	cell cycle process	8.79e-90	6.75e-86	8.87	18043	927	281	128	[CDC20 - cell division cycle 20, CDK1 - cyclin-dependent kinase 1, RFC3 - replication factor c (activator 1) 3, 38kda, KIF20B - kinesin family member 20b, BRCA2 - breast cancer 2, early onset, SGOL1 - shugoshin-like 1 (s. pombe), GINS3 - gins complex subunit 3 (psf3 homolog), SPDL1 - spindle apparatus coiled-coil protein 1, ANLN - anillin, actin binding protein, CDC25C - cell division cycle 25c, …
GO:0051301	cell division	2.43e-72	1.24e-68	13.91	18043	383	281	83	[CCSAP - centriole, cilia and spindle-associated protein, FAM83D - family with sequence similarity 83, member d, CDC20 - cell division cycle 20, CCNB2 - cyclin b2, BIRC5 - baculoviral iap repeat containing 5, CDK1 - cyclin-dependent kinase 1, KIF20B - kinesin family member 20b, NUF2 - nuf2, ndc80 kinetochore complex component, SGOL1 - shugoshin-like 1 (s. pombe), SPDL1 - spindle apparatus coiled-…
GO:0007059	chromosome segregation	8.54e-49	3.28e-45	25.68	18043	105	281	42	[NDE1 - nude neurodevelopment protein 1, MIS18A - mis18 kinetochore protein homolog a (s. pombe), NEK2 - nima-related kinase 2, BIRC5 - baculoviral iap repeat containing 5, DLGAP5 - discs, large (drosophila) homolog-associated protein 5, CENPE - centromere protein e, 312kda, NUF2 - nuf2, ndc80 kinetochore complex component, SGOL1 - shugoshin-like 1 (s. pombe), KIF18A - kinesin family member 18a, …
GO:0010564	regulation of cell cycle process	1.49e-44	4.58e-41	6.94	18043	731	281	79	[HSPA1A - heat shock 70kda protein 1a, CCSAP - centriole, cilia and spindle-associated protein, FAM83D - family with sequence similarity 83, member d, CDC20 - cell division cycle 20, CDK1 - cyclin-dependent kinase 1, KIF20B - kinesin family member 20b, BRCA2 - breast cancer 2, early onset, SPDL1 - spindle apparatus coiled-coil protein 1, ANLN - anillin, actin binding protein, CDC25C - cell divisi…
GO:0051276	chromosome organization	1.9e-44	4.86e-41	10.1	18043	394	281	62	[CDC20 - cell division cycle 20, RFC3 - replication factor c (activator 1) 3, 38kda, BRCA2 - breast cancer 2, early onset, NUF2 - nuf2, ndc80 kinetochore complex component, SGOL1 - shugoshin-like 1 (s. pombe), HMGB3 - high mobility group box 3, HMGB2 - high mobility group box 2, HIST1H3G - histone cluster 1, h3g, GSG2 - germ cell associated 2 (haspin), SPAG5 - sperm associated antigen 5, NCAPH - …
GO:0051726	regulation of cell cycle	1.22e-43	2.68e-40	5.32	18043	1134	281	94	[HSPA1A - heat shock 70kda protein 1a, CCSAP - centriole, cilia and spindle-associated protein, FAM83D - family with sequence similarity 83, member d, CDC20 - cell division cycle 20, CCNB2 - cyclin b2, BIRC5 - baculoviral iap repeat containing 5, CDK1 - cyclin-dependent kinase 1, KIF20B - kinesin family member 20b, BRCA2 - breast cancer 2, early onset, SPDL1 - spindle apparatus coiled-coil protei…
GO:0007346	regulation of mitotic cell cycle	3.18e-42	6.1e-39	7.54	18043	605	281	71	[HSPA1A - heat shock 70kda protein 1a, CCSAP - centriole, cilia and spindle-associated protein, CDC20 - cell division cycle 20, CDK1 - cyclin-dependent kinase 1, KIF20B - kinesin family member 20b, BRCA2 - breast cancer 2, early onset, SPDL1 - spindle apparatus coiled-coil protein 1, CDC25C - cell division cycle 25c, ANLN - anillin, actin binding protein, CDC25B - cell division cycle 25b, GTSE1 -…
GO:0000226	microtubule cytoskeleton organization	7.85e-42	1.34e-38	9.94	18043	381	281	59	[CCSAP - centriole, cilia and spindle-associated protein, CDC20 - cell division cycle 20, CCNB2 - cyclin b2, CDK1 - cyclin-dependent kinase 1, NUF2 - nuf2, ndc80 kinetochore complex component, SPDL1 - spindle apparatus coiled-coil protein 1, SAPCD2 - suppressor apc domain containing 2, SPAG5 - sperm associated antigen 5, SUN2 - sad1 and unc84 domain containing 2, TACC3 - transforming, acidic coil…
GO:0006996	organelle organization	1.18e-39	1.82e-36	3.49	18043	2282	281	124	[HSPA1A - heat shock 70kda protein 1a, CDC20 - cell division cycle 20, RFC3 - replication factor c (activator 1) 3, 38kda, CDK1 - cyclin-dependent kinase 1, BRCA2 - breast cancer 2, early onset, SGOL1 - shugoshin-like 1 (s. pombe), SPDL1 - spindle apparatus coiled-coil protein 1, ANLN - anillin, actin binding protein, GSG2 - germ cell associated 2 (haspin), CDC25B - cell division cycle 25b, DIAPH…
GO:0007017	microtubule-based process	1.36e-38	1.9e-35	7.08	18043	617	281	68	[CCSAP - centriole, cilia and spindle-associated protein, CDC20 - cell division cycle 20, CCNB2 - cyclin b2, CDK1 - cyclin-dependent kinase 1, KIF20B - kinesin family member 20b, NUF2 - nuf2, ndc80 kinetochore complex component, SPDL1 - spindle apparatus coiled-coil protein 1, GTSE1 - g-2 and s-phase expressed 1, SAPCD2 - suppressor apc domain containing 2, SPAG5 - sperm associated antigen 5, RAC…
GO:1902850	microtubule cytoskeleton organization involved in mitosis	2.1e-37	2.69e-34	21.4	18043	105	281	35	[CKAP5 - cytoskeleton associated protein 5, NDE1 - nude neurodevelopment protein 1, CENPA - centromere protein a, CDC20 - cell division cycle 20, NEK2 - nima-related kinase 2, DLGAP5 - discs, large (drosophila) homolog-associated protein 5, CENPE - centromere protein e, 312kda, AURKB - aurora kinase b, NUF2 - nuf2, ndc80 kinetochore complex component, SPDL1 - spindle apparatus coiled-coil protein…
GO:0098813	nuclear chromosome segregation	1.32e-35	1.56e-32	36.29	18043	46	281	26	[NEK2 - nima-related kinase 2, KIF18A - kinesin family member 18a, SGOL1 - shugoshin-like 1 (s. pombe), NUF2 - nuf2, ndc80 kinetochore complex component, CENPK - centromere protein k, SPAG5 - sperm associated antigen 5, BUB3 - bub3 mitotic checkpoint protein, SMC2 - structural maintenance of chromosomes 2, TOP2A - topoisomerase (dna) ii alpha 170kda, INCENP - inner centromere protein antigens 135…
GO:0007051	spindle organization	9.55e-35	1.05e-31	17.38	18043	133	281	36	[CKAP5 - cytoskeleton associated protein 5, CDC20 - cell division cycle 20, NEK2 - nima-related kinase 2, DLGAP5 - discs, large (drosophila) homolog-associated protein 5, CCNB2 - cyclin b2, CENPE - centromere protein e, 312kda, TUBB - tubulin, beta class i, AURKB - aurora kinase b, NUF2 - nuf2, ndc80 kinetochore complex component, SPAG5 - sperm associated antigen 5, MYBL2 - v-myb avian myeloblast…
GO:0007049	cell cycle	1.93e-34	1.98e-31	8.21	18043	430	281	55	[CCSAP - centriole, cilia and spindle-associated protein, GSG2 - germ cell associated 2 (haspin), CDC25B - cell division cycle 25b, DBF4B - dbf4 homolog b (s. cerevisiae), PBK - pdz binding kinase, SUN2 - sad1 and unc84 domain containing 2, MKI67 - antigen identified by monoclonal antibody ki-67, CDCA3 - cell division cycle associated 3, SUV39H1 - suppressor of variegation 3-9 homolog 1 (drosophi…
GO:1901987	regulation of cell cycle phase transition	4.28e-32	4.11e-29	7.82	18043	435	281	53	[FAM83D - family with sequence similarity 83, member d, CDC20 - cell division cycle 20, CDK1 - cyclin-dependent kinase 1, SPDL1 - spindle apparatus coiled-coil protein 1, CDC25C - cell division cycle 25c, ANLN - anillin, actin binding protein, CDC25B - cell division cycle 25b, GTSE1 - g-2 and s-phase expressed 1, DBF4B - dbf4 homolog b (s. cerevisiae), ZWINT - zw10 interacting kinetochore protein…
GO:0051783	regulation of nuclear division	1.24e-31	1.12e-28	13.12	18043	186	281	38	[HSPA1A - heat shock 70kda protein 1a, CCSAP - centriole, cilia and spindle-associated protein, CDC20 - cell division cycle 20, NEK2 - nima-related kinase 2, DLGAP5 - discs, large (drosophila) homolog-associated protein 5, CENPE - centromere protein e, 312kda, KIF20B - kinesin family member 20b, CENPF - centromere protein f, 350/400kda, AURKB - aurora kinase b, SPDL1 - spindle apparatus coiled-co…
GO:0007088	regulation of mitotic nuclear division	1.35e-31	1.15e-28	14.45	18043	160	281	36	[HSPA1A - heat shock 70kda protein 1a, CCSAP - centriole, cilia and spindle-associated protein, CDC20 - cell division cycle 20, NEK2 - nima-related kinase 2, DLGAP5 - discs, large (drosophila) homolog-associated protein 5, CENPE - centromere protein e, 312kda, KIF20B - kinesin family member 20b, CENPF - centromere protein f, 350/400kda, AURKB - aurora kinase b, SPDL1 - spindle apparatus coiled-co…
GO:0051983	regulation of chromosome segregation	4.79e-31	3.87e-28	18.6	18043	107	281	31	[CDC20 - cell division cycle 20, DLGAP5 - discs, large (drosophila) homolog-associated protein 5, NEK2 - nima-related kinase 2, CENPE - centromere protein e, 312kda, AURKB - aurora kinase b, CENPF - centromere protein f, 350/400kda, SPDL1 - spindle apparatus coiled-coil protein 1, SPAG5 - sperm associated antigen 5, RACGAP1 - rac gtpase activating protein 1, BUB3 - bub3 mitotic checkpoint protein…
GO:1901990	regulation of mitotic cell cycle phase transition	1.2e-30	9.22e-28	7.97	18043	403	281	50	[CDC20 - cell division cycle 20, CDK1 - cyclin-dependent kinase 1, SPDL1 - spindle apparatus coiled-coil protein 1, CDC25C - cell division cycle 25c, ANLN - anillin, actin binding protein, CDC25B - cell division cycle 25b, GTSE1 - g-2 and s-phase expressed 1, DBF4B - dbf4 homolog b (s. cerevisiae), ZWINT - zw10 interacting kinetochore protein, ESPL1 - extra spindle pole bodies homolog 1 (s. cerev…
GO:0007052	mitotic spindle organization	9.71e-30	7.1e-27	22.52	18043	77	281	27	[CKAP5 - cytoskeleton associated protein 5, CDC20 - cell division cycle 20, NEK2 - nima-related kinase 2, DLGAP5 - discs, large (drosophila) homolog-associated protein 5, CENPE - centromere protein e, 312kda, NUF2 - nuf2, ndc80 kinetochore complex component, AURKB - aurora kinase b, MYBL2 - v-myb avian myeloblastosis viral oncogene homolog-like 2, SUN2 - sad1 and unc84 domain containing 2, CENPH …
GO:0000819	sister chromatid segregation	9.86e-30	6.88e-27	38.53	18043	35	281	21	[PLK1 - polo-like kinase 1, NEK2 - nima-related kinase 2, TUBG1 - tubulin, gamma 1, KIF18A - kinesin family member 18a, SGOL1 - shugoshin-like 1 (s. pombe), NUSAP1 - nucleolar and spindle associated protein 1, NDC80 - ndc80 kinetochore complex component, CENPK - centromere protein k, SGOL2 - shugoshin-like 2 (s. pombe), SPAG5 - sperm associated antigen 5, BUB3 - bub3 mitotic checkpoint protein, K…
GO:0000278	mitotic cell cycle	3.6e-29	2.4e-26	15.45	18043	133	281	32	[NEK2 - nima-related kinase 2, CENPE - centromere protein e, 312kda, TUBA1B - tubulin, alpha 1b, TUBB - tubulin, beta class i, CENPF - centromere protein f, 350/400kda, TUBA1A - tubulin, alpha 1a, KIF15 - kinesin family member 15, GSG2 - germ cell associated 2 (haspin), CDC25B - cell division cycle 25b, SKA2 - spindle and kinetochore associated complex subunit 2, MYBL2 - v-myb avian myeloblastosi…
GO:0000070	mitotic sister chromatid segregation	6.81e-29	4.36e-26	40.13	18043	32	281	20	[PLK1 - polo-like kinase 1, NEK2 - nima-related kinase 2, TUBG1 - tubulin, gamma 1, SGOL1 - shugoshin-like 1 (s. pombe), KIF18A - kinesin family member 18a, NUSAP1 - nucleolar and spindle associated protein 1, NDC80 - ndc80 kinetochore complex component, CENPK - centromere protein k, SGOL2 - shugoshin-like 2 (s. pombe), SPAG5 - sperm associated antigen 5, BUB3 - bub3 mitotic checkpoint protein, K…
GO:0007010	cytoskeleton organization	2.11e-28	1.3e-25	5.02	18043	844	281	66	[CCSAP - centriole, cilia and spindle-associated protein, CDC20 - cell division cycle 20, CCNB2 - cyclin b2, CDK1 - cyclin-dependent kinase 1, NUF2 - nuf2, ndc80 kinetochore complex component, SPDL1 - spindle apparatus coiled-coil protein 1, ANLN - anillin, actin binding protein, SAPCD2 - suppressor apc domain containing 2, DIAPH3 - diaphanous-related formin 3, SPAG5 - sperm associated antigen 5,…
GO:0010965	regulation of mitotic sister chromatid separation	3.72e-26	2.2e-23	23.82	18043	62	281	23	[BUB1 - bub1 mitotic checkpoint serine/threonine kinase, BUB1B - bub1 mitotic checkpoint serine/threonine kinase b, TRIP13 - thyroid hormone receptor interactor 13, CDC20 - cell division cycle 20, PLK1 - polo-like kinase 1, DLGAP5 - discs, large (drosophila) homolog-associated protein 5, MAD2L1 - mad2 mitotic arrest deficient-like 1 (yeast), PTTG2 - pituitary tumor-transforming 2, CENPE - centrom…
GO:0044772	mitotic cell cycle phase transition	3.2e-25	1.82e-22	9.32	18043	255	281	37	[NDE1 - nude neurodevelopment protein 1, CKAP5 - cytoskeleton associated protein 5, NEK2 - nima-related kinase 2, CCNB2 - cyclin b2, CDK1 - cyclin-dependent kinase 1, TUBB - tubulin, beta class i, CCNF - cyclin f, TUBA1A - tubulin, alpha 1a, CDC25C - cell division cycle 25c, CDC25B - cell division cycle 25b, TUBB4B - tubulin, beta 4b class ivb, FOXM1 - forkhead box m1, TACC3 - transforming, acidi…
GO:1905818	regulation of chromosome separation	6.81e-25	3.74e-22	21.4	18043	69	281	23	[BUB1 - bub1 mitotic checkpoint serine/threonine kinase, BUB1B - bub1 mitotic checkpoint serine/threonine kinase b, TRIP13 - thyroid hormone receptor interactor 13, CDC20 - cell division cycle 20, PLK1 - polo-like kinase 1, DLGAP5 - discs, large (drosophila) homolog-associated protein 5, MAD2L1 - mad2 mitotic arrest deficient-like 1 (yeast), PTTG2 - pituitary tumor-transforming 2, CENPE - centrom…
GO:1903046	meiotic cell cycle process	9.42e-25	4.99e-22	12.76	18043	151	281	30	[CCNB2 - cyclin b2, BRCA2 - breast cancer 2, early onset, KIF18A - kinesin family member 18a, SGOL1 - shugoshin-like 1 (s. pombe), NUF2 - nuf2, ndc80 kinetochore complex component, RAD54L - rad54-like (s. cerevisiae), NCAPD2 - non-smc condensin i complex, subunit d2, CDC25B - cell division cycle 25b, SMC2 - structural maintenance of chromosomes 2, FANCD2 - fanconi anemia, complementation group d2…
GO:0044770	cell cycle phase transition	9.83e-25	5.03e-22	9.03	18043	263	281	37	[NDE1 - nude neurodevelopment protein 1, CKAP5 - cytoskeleton associated protein 5, NEK2 - nima-related kinase 2, CCNB2 - cyclin b2, CDK1 - cyclin-dependent kinase 1, TUBB - tubulin, beta class i, CCNF - cyclin f, TUBA1A - tubulin, alpha 1a, CDC25C - cell division cycle 25c, CDC25B - cell division cycle 25b, TUBB4B - tubulin, beta 4b class ivb, FOXM1 - forkhead box m1, TACC3 - transforming, acidi…
GO:0033047	regulation of mitotic sister chromatid segregation	1.46e-24	7.23e-22	20.8	18043	71	281	23	[BUB1 - bub1 mitotic checkpoint serine/threonine kinase, TRIP13 - thyroid hormone receptor interactor 13, BUB1B - bub1 mitotic checkpoint serine/threonine kinase b, CDC20 - cell division cycle 20, PLK1 - polo-like kinase 1, DLGAP5 - discs, large (drosophila) homolog-associated protein 5, MAD2L1 - mad2 mitotic arrest deficient-like 1 (yeast), PTTG2 - pituitary tumor-transforming 2, CENPE - centrom…
GO:0033045	regulation of sister chromatid segregation	4.3e-24	2.06e-21	18.35	18043	84	281	24	[CDCA5 - cell division cycle associated 5, BUB1 - bub1 mitotic checkpoint serine/threonine kinase, TRIP13 - thyroid hormone receptor interactor 13, BUB1B - bub1 mitotic checkpoint serine/threonine kinase b, CDC20 - cell division cycle 20, PLK1 - polo-like kinase 1, DLGAP5 - discs, large (drosophila) homolog-associated protein 5, MAD2L1 - mad2 mitotic arrest deficient-like 1 (yeast), PTTG2 - pitui…
GO:0016043	cellular component organization	5.33e-24	2.48e-21	2.03	18043	5004	281	158	[HSPA1A - heat shock 70kda protein 1a, ANP32E - acidic (leucine-rich) nuclear phosphoprotein 32 family, member e, CDC20 - cell division cycle 20, CDK1 - cyclin-dependent kinase 1, RFC3 - replication factor c (activator 1) 3, 38kda, KIF20B - kinesin family member 20b, BRCA2 - breast cancer 2, early onset, MITF - microphthalmia-associated transcription factor, SGOL1 - shugoshin-like 1 (s. pombe), S…
GO:0071840	cellular component organization or biogenesis	1.5e-23	6.79e-21	2.01	18043	5050	281	158	[HSPA1A - heat shock 70kda protein 1a, ANP32E - acidic (leucine-rich) nuclear phosphoprotein 32 family, member e, CDC20 - cell division cycle 20, CDK1 - cyclin-dependent kinase 1, RFC3 - replication factor c (activator 1) 3, 38kda, KIF20B - kinesin family member 20b, BRCA2 - breast cancer 2, early onset, MITF - microphthalmia-associated transcription factor, SGOL1 - shugoshin-like 1 (s. pombe), S…
GO:0006259	DNA metabolic process	7.86e-23	3.45e-20	4.75	18043	757	281	56	[APOBEC3B - apolipoprotein b mrna editing enzyme, catalytic polypeptide-like 3b, RFC3 - replication factor c (activator 1) 3, 38kda, CDK1 - cyclin-dependent kinase 1, TK1 - thymidine kinase 1, soluble, BRCA2 - breast cancer 2, early onset, HMGB3 - high mobility group box 3, HMGB2 - high mobility group box 2, GINS3 - gins complex subunit 3 (psf3 homolog), TRAIP - traf interacting protein, FANCD2 -…
GO:0030071	regulation of mitotic metaphase/anaphase transition	3.88e-22	1.66e-19	22.14	18043	58	281	20	[BUB1 - bub1 mitotic checkpoint serine/threonine kinase, TRIP13 - thyroid hormone receptor interactor 13, BUB1B - bub1 mitotic checkpoint serine/threonine kinase b, CDC20 - cell division cycle 20, PLK1 - polo-like kinase 1, DLGAP5 - discs, large (drosophila) homolog-associated protein 5, MAD2L1 - mad2 mitotic arrest deficient-like 1 (yeast), CENPE - centromere protein e, 312kda, UBE2C - ubiquitin…
GO:1902099	regulation of metaphase/anaphase transition of cell cycle	1.26e-21	5.22e-19	21.05	18043	61	281	20	[BUB1 - bub1 mitotic checkpoint serine/threonine kinase, BUB1B - bub1 mitotic checkpoint serine/threonine kinase b, TRIP13 - thyroid hormone receptor interactor 13, CDC20 - cell division cycle 20, PLK1 - polo-like kinase 1, DLGAP5 - discs, large (drosophila) homolog-associated protein 5, MAD2L1 - mad2 mitotic arrest deficient-like 1 (yeast), CENPE - centromere protein e, 312kda, UBE2C - ubiquitin…
GO:0033046	negative regulation of sister chromatid segregation	7.18e-21	2.9e-18	31.13	18043	33	281	16	[BUB1 - bub1 mitotic checkpoint serine/threonine kinase, CDC20 - cell division cycle 20, PLK1 - polo-like kinase 1, BUB1B - bub1 mitotic checkpoint serine/threonine kinase b, TRIP13 - thyroid hormone receptor interactor 13, MAD2L1 - mad2 mitotic arrest deficient-like 1 (yeast), PTTG2 - pituitary tumor-transforming 2, AURKB - aurora kinase b, CENPF - centromere protein f, 350/400kda, SPDL1 - spind…
GO:2000816	negative regulation of mitotic sister chromatid separation	1.65e-20	6.51e-18	34.4	18043	28	281	15	[BUB1 - bub1 mitotic checkpoint serine/threonine kinase, CDC20 - cell division cycle 20, PLK1 - polo-like kinase 1, BUB1B - bub1 mitotic checkpoint serine/threonine kinase b, TRIP13 - thyroid hormone receptor interactor 13, MAD2L1 - mad2 mitotic arrest deficient-like 1 (yeast), PTTG2 - pituitary tumor-transforming 2, AURKB - aurora kinase b, CENPF - centromere protein f, 350/400kda, SPDL1 - spind…
GO:0051985	negative regulation of chromosome segregation	2.43e-20	9.34e-18	29.35	18043	35	281	16	[BUB1 - bub1 mitotic checkpoint serine/threonine kinase, CDC20 - cell division cycle 20, PLK1 - polo-like kinase 1, BUB1B - bub1 mitotic checkpoint serine/threonine kinase b, TRIP13 - thyroid hormone receptor interactor 13, MAD2L1 - mad2 mitotic arrest deficient-like 1 (yeast), PTTG2 - pituitary tumor-transforming 2, AURKB - aurora kinase b, CENPF - centromere protein f, 350/400kda, SPDL1 - spind…
GO:1902749	regulation of cell cycle G2/M phase transition	2.75e-20	1.03e-17	9.09	18043	212	281	30	[KIF14 - kinesin family member 14, NDE1 - nude neurodevelopment protein 1, CKAP5 - cytoskeleton associated protein 5, NEK2 - nima-related kinase 2, CDK1 - cyclin-dependent kinase 1, TUBB - tubulin, beta class i, AURKB - aurora kinase b, CENPF - centromere protein f, 350/400kda, TUBA1A - tubulin, alpha 1a, CDC25C - cell division cycle 25c, CDC25B - cell division cycle 25b, GTSE1 - g-2 and s-phase …
GO:1905819	negative regulation of chromosome separation	6.66e-20	2.43e-17	32.1	18043	30	281	15	[BUB1 - bub1 mitotic checkpoint serine/threonine kinase, CDC20 - cell division cycle 20, PLK1 - polo-like kinase 1, BUB1B - bub1 mitotic checkpoint serine/threonine kinase b, TRIP13 - thyroid hormone receptor interactor 13, MAD2L1 - mad2 mitotic arrest deficient-like 1 (yeast), PTTG2 - pituitary tumor-transforming 2, CENPF - centromere protein f, 350/400kda, AURKB - aurora kinase b, SPDL1 - spind…
GO:0090068	positive regulation of cell cycle process	1.06e-19	3.8e-17	7.57	18043	280	281	33	[KIF14 - kinesin family member 14, FAM83D - family with sequence similarity 83, member d, DLGAP5 - discs, large (drosophila) homolog-associated protein 5, CDK1 - cyclin-dependent kinase 1, KIF20B - kinesin family member 20b, AURKB - aurora kinase b, CDC25C - cell division cycle 25c, CDC25B - cell division cycle 25b, GTSE1 - g-2 and s-phase expressed 1, RACGAP1 - rac gtpase activating protein 1, S…
GO:0045787	positive regulation of cell cycle	1.2e-19	4.18e-17	6.47	18043	367	281	37	[KIF14 - kinesin family member 14, FAM83D - family with sequence similarity 83, member d, DLGAP5 - discs, large (drosophila) homolog-associated protein 5, CDK1 - cyclin-dependent kinase 1, KIF20B - kinesin family member 20b, BRCA2 - breast cancer 2, early onset, AURKB - aurora kinase b, CDC25C - cell division cycle 25c, CDC25B - cell division cycle 25b, GTSE1 - g-2 and s-phase expressed 1, RACGAP…
GO:0033048	negative regulation of mitotic sister chromatid segregation	1.27e-19	4.34e-17	31.07	18043	31	281	15	[BUB1 - bub1 mitotic checkpoint serine/threonine kinase, CDC20 - cell division cycle 20, PLK1 - polo-like kinase 1, BUB1B - bub1 mitotic checkpoint serine/threonine kinase b, TRIP13 - thyroid hormone receptor interactor 13, MAD2L1 - mad2 mitotic arrest deficient-like 1 (yeast), PTTG2 - pituitary tumor-transforming 2, CENPF - centromere protein f, 350/400kda, AURKB - aurora kinase b, SPDL1 - spind…
GO:0007093	mitotic cell cycle checkpoint	8.92e-19	2.98e-16	14.34	18043	94	281	21	[BUB1 - bub1 mitotic checkpoint serine/threonine kinase, TRIP13 - thyroid hormone receptor interactor 13, BUB1B - bub1 mitotic checkpoint serine/threonine kinase b, CDC20 - cell division cycle 20, PLK1 - polo-like kinase 1, MAD2L1 - mad2 mitotic arrest deficient-like 1 (yeast), CDK1 - cyclin-dependent kinase 1, CENPF - centromere protein f, 350/400kda, AURKB - aurora kinase b, BLM - bloom syndrom…
GO:0010389	regulation of G2/M transition of mitotic cell cycle	6.16e-18	2.01e-15	8.76	18043	198	281	27	[KIF14 - kinesin family member 14, NDE1 - nude neurodevelopment protein 1, CKAP5 - cytoskeleton associated protein 5, NEK2 - nima-related kinase 2, CDK1 - cyclin-dependent kinase 1, TUBB - tubulin, beta class i, AURKB - aurora kinase b, CENPF - centromere protein f, 350/400kda, TUBA1A - tubulin, alpha 1a, CDC25C - cell division cycle 25c, CDC25B - cell division cycle 25b, DBF4B - dbf4 homolog b (…
GO:0051383	kinetochore organization	7.36e-18	2.36e-15	40.55	18043	19	281	12	[CENPA - centromere protein a, CENPH - centromere protein h, SMC2 - structural maintenance of chromosomes 2, CENPN - centromere protein n, DLGAP5 - discs, large (drosophila) homolog-associated protein 5, CENPE - centromere protein e, 312kda, CENPF - centromere protein f, 350/400kda, NUF2 - nuf2, ndc80 kinetochore complex component, CENPW - centromere protein w, SMC4 - structural maintenance of ch…
GO:0000086	G2/M transition of mitotic cell cycle	8.46e-18	2.65e-15	11.1	18043	133	281	23	[NDE1 - nude neurodevelopment protein 1, CKAP5 - cytoskeleton associated protein 5, PLK1 - polo-like kinase 1, CEP78 - centrosomal protein 78kda, NEK2 - nima-related kinase 2, CCNB2 - cyclin b2, CDK1 - cyclin-dependent kinase 1, TUBG1 - tubulin, gamma 1, TUBB - tubulin, beta class i, PKMYT1 - protein kinase, membrane associated tyrosine/threonine 1, TUBA1A - tubulin, alpha 1a, PLK4 - polo-like ki…
GO:0044839	cell cycle G2/M phase transition	1.2e-17	3.68e-15	10.94	18043	135	281	23	[CKAP5 - cytoskeleton associated protein 5, NDE1 - nude neurodevelopment protein 1, PLK1 - polo-like kinase 1, CEP78 - centrosomal protein 78kda, NEK2 - nima-related kinase 2, CCNB2 - cyclin b2, CDK1 - cyclin-dependent kinase 1, TUBG1 - tubulin, gamma 1, TUBB - tubulin, beta class i, PKMYT1 - protein kinase, membrane associated tyrosine/threonine 1, TUBA1A - tubulin, alpha 1a, PLK4 - polo-like ki…
GO:0045841	negative regulation of mitotic metaphase/anaphase transition	2.09e-17	6.28e-15	32.1	18043	26	281	13	[BUB1 - bub1 mitotic checkpoint serine/threonine kinase, CDC20 - cell division cycle 20, PLK1 - polo-like kinase 1, BUB1B - bub1 mitotic checkpoint serine/threonine kinase b, TRIP13 - thyroid hormone receptor interactor 13, MAD2L1 - mad2 mitotic arrest deficient-like 1 (yeast), CENPF - centromere protein f, 350/400kda, AURKB - aurora kinase b, SPDL1 - spindle apparatus coiled-coil protein 1, TTK …
GO:0045839	negative regulation of mitotic nuclear division	2.34e-17	6.9e-15	23.49	18043	41	281	15	[BUB1 - bub1 mitotic checkpoint serine/threonine kinase, CDC20 - cell division cycle 20, PLK1 - polo-like kinase 1, BUB1B - bub1 mitotic checkpoint serine/threonine kinase b, TRIP13 - thyroid hormone receptor interactor 13, MAD2L1 - mad2 mitotic arrest deficient-like 1 (yeast), PTTG2 - pituitary tumor-transforming 2, AURKB - aurora kinase b, CENPF - centromere protein f, 350/400kda, SPDL1 - spind…
GO:0045930	negative regulation of mitotic cell cycle	2.49e-17	7.21e-15	6.86	18043	290	281	31	[CDC20 - cell division cycle 20, CDK1 - cyclin-dependent kinase 1, AURKB - aurora kinase b, CENPF - centromere protein f, 350/400kda, SPDL1 - spindle apparatus coiled-coil protein 1, CDC25C - cell division cycle 25c, GTSE1 - g-2 and s-phase expressed 1, BUB3 - bub3 mitotic checkpoint protein, FANCD2 - fanconi anemia, complementation group d2, FBXO5 - f-box protein 5, TOP2A - topoisomerase (dna) i…
GO:0000075	cell cycle checkpoint	2.52e-17	7.18e-15	11.39	18043	124	281	22	[BUB1 - bub1 mitotic checkpoint serine/threonine kinase, TRIP13 - thyroid hormone receptor interactor 13, BUB1B - bub1 mitotic checkpoint serine/threonine kinase b, CDC20 - cell division cycle 20, PLK1 - polo-like kinase 1, H2AFX - h2a histone family, member x, MAD2L1 - mad2 mitotic arrest deficient-like 1 (yeast), CDK1 - cyclin-dependent kinase 1, AURKB - aurora kinase b, CENPF - centromere prot…
GO:0045786	negative regulation of cell cycle	2.97e-17	8.3e-15	4.89	18043	538	281	41	[CDC20 - cell division cycle 20, BARD1 - brca1 associated ring domain 1, NEK2 - nima-related kinase 2, H2AFX - h2a histone family, member x, CDK1 - cyclin-dependent kinase 1, KIF20B - kinesin family member 20b, CCNF - cyclin f, CENPF - centromere protein f, 350/400kda, AURKB - aurora kinase b, SPDL1 - spindle apparatus coiled-coil protein 1, CDC25C - cell division cycle 25c, GTSE1 - g-2 and s-pha…
GO:0051303	establishment of chromosome localization	3.34e-17	9.15e-15	17.89	18043	61	281	17	[CDCA5 - cell division cycle associated 5, KIF14 - kinesin family member 14, FAM83D - family with sequence similarity 83, member d, NDE1 - nude neurodevelopment protein 1, PSRC1 - proline/serine-rich coiled-coil 1, DLGAP5 - discs, large (drosophila) homolog-associated protein 5, CENPE - centromere protein e, 312kda, KIF18A - kinesin family member 18a, CENPF - centromere protein f, 350/400kda, SPD…
GO:0010948	negative regulation of cell cycle process	3.65e-17	9.82e-15	6.5	18043	316	281	32	[CDC20 - cell division cycle 20, NEK2 - nima-related kinase 2, CDK1 - cyclin-dependent kinase 1, CCNF - cyclin f, AURKB - aurora kinase b, CENPF - centromere protein f, 350/400kda, SPDL1 - spindle apparatus coiled-coil protein 1, CDC25C - cell division cycle 25c, GTSE1 - g-2 and s-phase expressed 1, BUB3 - bub3 mitotic checkpoint protein, FBXO5 - f-box protein 5, ZWINT - zw10 interacting kinetoch…
GO:0034080	CENP-A containing nucleosome assembly	5.43e-17	1.44e-14	22.4	18043	43	281	15	[CENPA - centromere protein a, MIS18A - mis18 kinetochore protein homolog a (s. pombe), CENPM - centromere protein m, OIP5 - opa interacting protein 5, CENPK - centromere protein k, CASC5 - cancer susceptibility candidate 5, CENPH - centromere protein h, CENPN - centromere protein n, CENPI - centromere protein i, MLF1IP - mlf1 interacting protein, CENPO - centromere protein o, CENPW - centromere …
GO:0006336	DNA replication-independent nucleosome assembly	6.92e-17	1.8e-14	19.38	18043	53	281	16	[ASF1B - anti-silencing function 1b histone chaperone, CENPA - centromere protein a, MIS18A - mis18 kinetochore protein homolog a (s. pombe), OIP5 - opa interacting protein 5, CENPM - centromere protein m, CENPK - centromere protein k, CASC5 - cancer susceptibility candidate 5, CENPH - centromere protein h, CENPN - centromere protein n, CENPI - centromere protein i, MLF1IP - mlf1 interacting prot…
GO:1902100	negative regulation of metaphase/anaphase transition of cell cycle	7.3e-17	1.87e-14	29.81	18043	28	281	13	[BUB1 - bub1 mitotic checkpoint serine/threonine kinase, CDC20 - cell division cycle 20, PLK1 - polo-like kinase 1, BUB1B - bub1 mitotic checkpoint serine/threonine kinase b, TRIP13 - thyroid hormone receptor interactor 13, MAD2L1 - mad2 mitotic arrest deficient-like 1 (yeast), AURKB - aurora kinase b, CENPF - centromere protein f, 350/400kda, SPDL1 - spindle apparatus coiled-coil protein 1, TTK …
GO:0050000	chromosome localization	8.22e-17	2.07e-14	17.06	18043	64	281	17	[CDCA5 - cell division cycle associated 5, KIF14 - kinesin family member 14, FAM83D - family with sequence similarity 83, member d, NDE1 - nude neurodevelopment protein 1, PSRC1 - proline/serine-rich coiled-coil 1, DLGAP5 - discs, large (drosophila) homolog-associated protein 5, CENPE - centromere protein e, 312kda, KIF18A - kinesin family member 18a, CENPF - centromere protein f, 350/400kda, SPD…
GO:0034724	DNA replication-independent nucleosome organization	9.69e-17	2.4e-14	19.03	18043	54	281	16	[ASF1B - anti-silencing function 1b histone chaperone, CENPA - centromere protein a, MIS18A - mis18 kinetochore protein homolog a (s. pombe), OIP5 - opa interacting protein 5, CENPM - centromere protein m, CENPK - centromere protein k, CASC5 - cancer susceptibility candidate 5, CENPH - centromere protein h, CENPN - centromere protein n, CENPI - centromere protein i, MLF1IP - mlf1 interacting prot…
GO:0031055	chromatin remodeling at centromere	2.55e-16	6.21e-14	20.49	18043	47	281	15	[CENPA - centromere protein a, MIS18A - mis18 kinetochore protein homolog a (s. pombe), CENPM - centromere protein m, OIP5 - opa interacting protein 5, CENPK - centromere protein k, CASC5 - cancer susceptibility candidate 5, CENPH - centromere protein h, CENPN - centromere protein n, CENPI - centromere protein i, MLF1IP - mlf1 interacting protein, CENPO - centromere protein o, CENPW - centromere …
GO:0043486	histone exchange	3.48e-16	8.34e-14	17.71	18043	58	281	16	[CENPA - centromere protein a, ANP32E - acidic (leucine-rich) nuclear phosphoprotein 32 family, member e, MIS18A - mis18 kinetochore protein homolog a (s. pombe), OIP5 - opa interacting protein 5, CENPM - centromere protein m, CENPK - centromere protein k, CASC5 - cancer susceptibility candidate 5, CENPH - centromere protein h, CENPN - centromere protein n, CENPI - centromere protein i, MLF1IP - …
GO:0000281	mitotic cytokinesis	3.65e-16	8.63e-14	20.07	18043	48	281	15	[CENPA - centromere protein a, PLK1 - polo-like kinase 1, STMN1 - stathmin 1, CEP55 - centrosomal protein 55kda, ANLN - anillin, actin binding protein, NUSAP1 - nucleolar and spindle associated protein 1, KIF20A - kinesin family member 20a, RACGAP1 - rac gtpase activating protein 1, CKAP2 - cytoskeleton associated protein 2, INCENP - inner centromere protein antigens 135/155kda, KIF4B - kinesin f…
GO:0071173	spindle assembly checkpoint	3.69e-16	8.58e-14	32.1	18043	24	281	12	[BUB3 - bub3 mitotic checkpoint protein, BUB1 - bub1 mitotic checkpoint serine/threonine kinase, PLK1 - polo-like kinase 1, CDC20 - cell division cycle 20, BUB1B - bub1 mitotic checkpoint serine/threonine kinase b, TRIP13 - thyroid hormone receptor interactor 13, MAD2L1 - mad2 mitotic arrest deficient-like 1 (yeast), ZWINT - zw10 interacting kinetochore protein, CENPF - centromere protein f, 350/…
GO:0071174	mitotic spindle checkpoint	3.69e-16	8.45e-14	32.1	18043	24	281	12	[BUB3 - bub3 mitotic checkpoint protein, BUB1 - bub1 mitotic checkpoint serine/threonine kinase, PLK1 - polo-like kinase 1, CDC20 - cell division cycle 20, BUB1B - bub1 mitotic checkpoint serine/threonine kinase b, TRIP13 - thyroid hormone receptor interactor 13, MAD2L1 - mad2 mitotic arrest deficient-like 1 (yeast), ZWINT - zw10 interacting kinetochore protein, CENPF - centromere protein f, 350/…
GO:0007094	mitotic spindle assembly checkpoint	3.69e-16	8.33e-14	32.1	18043	24	281	12	[BUB3 - bub3 mitotic checkpoint protein, BUB1 - bub1 mitotic checkpoint serine/threonine kinase, PLK1 - polo-like kinase 1, CDC20 - cell division cycle 20, BUB1B - bub1 mitotic checkpoint serine/threonine kinase b, TRIP13 - thyroid hormone receptor interactor 13, MAD2L1 - mad2 mitotic arrest deficient-like 1 (yeast), ZWINT - zw10 interacting kinetochore protein, CENPF - centromere protein f, 350/…
GO:0006974	cellular response to DNA damage stimulus	3.74e-16	8.32e-14	4.06	18043	727	281	46	[BARD1 - brca1 associated ring domain 1, H2AFX - h2a histone family, member x, RNASEH2A - ribonuclease h2, subunit a, CDK1 - cyclin-dependent kinase 1, RFC3 - replication factor c (activator 1) 3, 38kda, BRCA2 - breast cancer 2, early onset, RAD54L - rad54-like (s. cerevisiae), HMGB2 - high mobility group box 2, CDC25C - cell division cycle 25c, TRAIP - traf interacting protein, GTSE1 - g-2 and s…
GO:0071103	DNA conformation change	5.84e-16	1.28e-13	9.23	18043	160	281	23	[NCAPG - non-smc condensin i complex, subunit g, CDCA5 - cell division cycle associated 5, RECQL4 - recq protein-like 4, ERCC6L - excision repair cross-complementing rodent repair deficiency, complementation group 6-like, RFC3 - replication factor c (activator 1) 3, 38kda, NCAPD3 - non-smc condensin ii complex, subunit d3, CHTF18 - ctf18, chromosome transmission fidelity factor 18 homolog (s. cer…
GO:0031577	spindle checkpoint	6.99e-16	1.51e-13	30.82	18043	25	281	12	[BUB3 - bub3 mitotic checkpoint protein, BUB1 - bub1 mitotic checkpoint serine/threonine kinase, TRIP13 - thyroid hormone receptor interactor 13, BUB1B - bub1 mitotic checkpoint serine/threonine kinase b, PLK1 - polo-like kinase 1, CDC20 - cell division cycle 20, MAD2L1 - mad2 mitotic arrest deficient-like 1 (yeast), ZWINT - zw10 interacting kinetochore protein, AURKB - aurora kinase b, CENPF - c…
GO:0051310	metaphase plate congression	7.31e-16	1.56e-13	19.26	18043	50	281	15	[CDCA5 - cell division cycle associated 5, KIF14 - kinesin family member 14, FAM83D - family with sequence similarity 83, member d, PSRC1 - proline/serine-rich coiled-coil 1, CENPE - centromere protein e, 312kda, KIF18A - kinesin family member 18a, CENPF - centromere protein f, 350/400kda, SPDL1 - spindle apparatus coiled-coil protein 1, NDC80 - ndc80 kinetochore complex component, KIF22 - kinesi…
GO:0051784	negative regulation of nuclear division	7.31e-16	1.54e-13	19.26	18043	50	281	15	[BUB1 - bub1 mitotic checkpoint serine/threonine kinase, CDC20 - cell division cycle 20, PLK1 - polo-like kinase 1, TRIP13 - thyroid hormone receptor interactor 13, BUB1B - bub1 mitotic checkpoint serine/threonine kinase b, MAD2L1 - mad2 mitotic arrest deficient-like 1 (yeast), PTTG2 - pituitary tumor-transforming 2, AURKB - aurora kinase b, CENPF - centromere protein f, 350/400kda, SPDL1 - spind…
GO:0006281	DNA repair	7.38e-16	1.53e-13	4.97	18043	478	281	37	[BARD1 - brca1 associated ring domain 1, H2AFX - h2a histone family, member x, RNASEH2A - ribonuclease h2, subunit a, CDK1 - cyclin-dependent kinase 1, RFC3 - replication factor c (activator 1) 3, 38kda, BRCA2 - breast cancer 2, early onset, RAD54L - rad54-like (s. cerevisiae), HMGB2 - high mobility group box 2, ESCO2 - establishment of sister chromatid cohesion n-acetyltransferase 2, FANCD2 - fa…
GO:0006333	chromatin assembly or disassembly	1.05e-15	2.15e-13	12.2	18043	100	281	19	[ASF1B - anti-silencing function 1b histone chaperone, CENPA - centromere protein a, MIS18A - mis18 kinetochore protein homolog a (s. pombe), SUV39H2 - suppressor of variegation 3-9 homolog 2 (drosophila), OIP5 - opa interacting protein 5, CENPM - centromere protein m, HIST1H3G - histone cluster 1, h3g, CENPK - centromere protein k, CASC5 - cancer susceptibility candidate 5, CENPH - centromere pr…
GO:0051640	organelle localization	1.38e-15	2.79e-13	4.74	18043	515	281	38	[KIF14 - kinesin family member 14, CKAP5 - cytoskeleton associated protein 5, CENPA - centromere protein a, FAM83D - family with sequence similarity 83, member d, NDE1 - nude neurodevelopment protein 1, NEK2 - nima-related kinase 2, DLGAP5 - discs, large (drosophila) homolog-associated protein 5, CDK1 - cyclin-dependent kinase 1, CENPE - centromere protein e, 312kda, TUBB - tubulin, beta class i,…
GO:1901988	negative regulation of cell cycle phase transition	1.77e-15	3.53e-13	7.39	18043	226	281	26	[CDC20 - cell division cycle 20, CDK1 - cyclin-dependent kinase 1, AURKB - aurora kinase b, CENPF - centromere protein f, 350/400kda, SPDL1 - spindle apparatus coiled-coil protein 1, CDC25C - cell division cycle 25c, GTSE1 - g-2 and s-phase expressed 1, BUB3 - bub3 mitotic checkpoint protein, FBXO5 - f-box protein 5, ZWINT - zw10 interacting kinetochore protein, TICRR - topbp1-interacting checkpo…
GO:0045132	meiotic chromosome segregation	2.01e-15	3.95e-13	42.81	18043	15	281	10	[SMC2 - structural maintenance of chromosomes 2, PLK1 - polo-like kinase 1, PTTG2 - pituitary tumor-transforming 2, NUF2 - nuf2, ndc80 kinetochore complex component, SGOL1 - shugoshin-like 1 (s. pombe), ESPL1 - extra spindle pole bodies homolog 1 (s. cerevisiae), SMC4 - structural maintenance of chromosomes 4, PTTG1 - pituitary tumor-transforming 1, TTK - ttk protein kinase, SGOL2 - shugoshin-lik…
GO:1901991	negative regulation of mitotic cell cycle phase transition	3.94e-15	7.66e-13	7.54	18043	213	281	25	[CDC20 - cell division cycle 20, CDK1 - cyclin-dependent kinase 1, AURKB - aurora kinase b, CENPF - centromere protein f, 350/400kda, SPDL1 - spindle apparatus coiled-coil protein 1, CDC25C - cell division cycle 25c, GTSE1 - g-2 and s-phase expressed 1, BUB3 - bub3 mitotic checkpoint protein, FBXO5 - f-box protein 5, ZWINT - zw10 interacting kinetochore protein, TICRR - topbp1-interacting checkpo…
GO:0000910	cytokinesis	1.97e-14	3.77e-12	15.79	18043	61	281	15	[CENPA - centromere protein a, PLK1 - polo-like kinase 1, STMN1 - stathmin 1, CEP55 - centrosomal protein 55kda, ANLN - anillin, actin binding protein, NUSAP1 - nucleolar and spindle associated protein 1, KIF20A - kinesin family member 20a, RACGAP1 - rac gtpase activating protein 1, CKAP2 - cytoskeleton associated protein 2, INCENP - inner centromere protein antigens 135/155kda, KIF4B - kinesin f…
GO:0061640	cytoskeleton-dependent cytokinesis	1.97e-14	3.73e-12	15.79	18043	61	281	15	[CENPA - centromere protein a, PLK1 - polo-like kinase 1, STMN1 - stathmin 1, CEP55 - centrosomal protein 55kda, ANLN - anillin, actin binding protein, NUSAP1 - nucleolar and spindle associated protein 1, KIF20A - kinesin family member 20a, RACGAP1 - rac gtpase activating protein 1, CKAP2 - cytoskeleton associated protein 2, INCENP - inner centromere protein antigens 135/155kda, KIF4B - kinesin f…
GO:0033043	regulation of organelle organization	7.54e-14	1.41e-11	2.97	18043	1233	281	57	[HSPA1A - heat shock 70kda protein 1a, CCSAP - centriole, cilia and spindle-associated protein, CDC20 - cell division cycle 20, KIF20B - kinesin family member 20b, SPDL1 - spindle apparatus coiled-coil protein 1, ANLN - anillin, actin binding protein, CDC25C - cell division cycle 25c, SPAG5 - sperm associated antigen 5, ZWINT - zw10 interacting kinetochore protein, MKI67 - antigen identified by m…
GO:0070507	regulation of microtubule cytoskeleton organization	8.02e-14	1.48e-11	7.85	18043	180	281	22	[HSPA1A - heat shock 70kda protein 1a, CCSAP - centriole, cilia and spindle-associated protein, CKAP5 - cytoskeleton associated protein 5, PSRC1 - proline/serine-rich coiled-coil 1, PLK1 - polo-like kinase 1, NEK2 - nima-related kinase 2, TPX2 - tpx2, microtubule-associated, STMN1 - stathmin 1, CCNF - cyclin f, KIF18A - kinesin family member 18a, PLK4 - polo-like kinase 4, SKA3 - spindle and kine…
GO:0033044	regulation of chromosome organization	9.06e-14	1.66e-11	5.51	18043	338	281	29	[CDC20 - cell division cycle 20, NEK2 - nima-related kinase 2, DLGAP5 - discs, large (drosophila) homolog-associated protein 5, CENPE - centromere protein e, 312kda, AURKB - aurora kinase b, CENPF - centromere protein f, 350/400kda, SPDL1 - spindle apparatus coiled-coil protein 1, BUB3 - bub3 mitotic checkpoint protein, FBXO5 - f-box protein 5, TOP2A - topoisomerase (dna) ii alpha 170kda, ZWINT -…
GO:2001251	negative regulation of chromosome organization	2.1e-13	3.79e-11	9.24	18043	132	281	19	[BUB1 - bub1 mitotic checkpoint serine/threonine kinase, TRIP13 - thyroid hormone receptor interactor 13, CDC20 - cell division cycle 20, PLK1 - polo-like kinase 1, BUB1B - bub1 mitotic checkpoint serine/threonine kinase b, MAD2L1 - mad2 mitotic arrest deficient-like 1 (yeast), PTTG2 - pituitary tumor-transforming 2, CENPF - centromere protein f, 350/400kda, AURKB - aurora kinase b, DNMT3B - dna …
GO:0030261	chromosome condensation	4.33e-13	7.74e-11	19.76	18043	39	281	12	[NCAPG - non-smc condensin i complex, subunit g, CDCA5 - cell division cycle associated 5, NCAPH - non-smc condensin i complex, subunit h, SMC2 - structural maintenance of chromosomes 2, INCENP - inner centromere protein antigens 135/155kda, TOP2A - topoisomerase (dna) ii alpha 170kda, NCAPD3 - non-smc condensin ii complex, subunit d3, NCAPG2 - non-smc condensin ii complex, subunit g2, NCAPD2 - n…
GO:0043044	ATP-dependent chromatin remodeling	4.98e-13	8.79e-11	11.54	18043	89	281	16	[CENPA - centromere protein a, ANP32E - acidic (leucine-rich) nuclear phosphoprotein 32 family, member e, MIS18A - mis18 kinetochore protein homolog a (s. pombe), OIP5 - opa interacting protein 5, CENPM - centromere protein m, CENPK - centromere protein k, CASC5 - cancer susceptibility candidate 5, CENPH - centromere protein h, CENPN - centromere protein n, CENPI - centromere protein i, MLF1IP - …
GO:0006334	nucleosome assembly	5.45e-13	9.52e-11	8.78	18043	139	281	19	[ASF1B - anti-silencing function 1b histone chaperone, CENPA - centromere protein a, MIS18A - mis18 kinetochore protein homolog a (s. pombe), H2AFX - h2a histone family, member x, OIP5 - opa interacting protein 5, CENPM - centromere protein m, HMGB2 - high mobility group box 2, CENPK - centromere protein k, HIST1H3G - histone cluster 1, h3g, CASC5 - cancer susceptibility candidate 5, CENPH - cent…
GO:0032886	regulation of microtubule-based process	1.91e-12	3.3e-10	6.73	18043	210	281	22	[HSPA1A - heat shock 70kda protein 1a, CCSAP - centriole, cilia and spindle-associated protein, CKAP5 - cytoskeleton associated protein 5, PLK1 - polo-like kinase 1, PSRC1 - proline/serine-rich coiled-coil 1, NEK2 - nima-related kinase 2, TPX2 - tpx2, microtubule-associated, STMN1 - stathmin 1, CCNF - cyclin f, KIF18A - kinesin family member 18a, PLK4 - polo-like kinase 4, SKA3 - spindle and kine…
GO:0045931	positive regulation of mitotic cell cycle	2.48e-12	4.22e-10	8.08	18043	151	281	19	[CDCA5 - cell division cycle associated 5, DLGAP5 - discs, large (drosophila) homolog-associated protein 5, MAD2L1 - mad2 mitotic arrest deficient-like 1 (yeast), CDK1 - cyclin-dependent kinase 1, KIF20B - kinesin family member 20b, UBE2C - ubiquitin-conjugating enzyme e2c, BRCA2 - breast cancer 2, early onset, AURKB - aurora kinase b, NUSAP1 - nucleolar and spindle associated protein 1, NDC80 - …
GO:0006302	double-strand break repair	2.69e-12	4.53e-10	7.02	18043	192	281	21	[CDCA5 - cell division cycle associated 5, TRIP13 - thyroid hormone receptor interactor 13, BARD1 - brca1 associated ring domain 1, RECQL4 - recq protein-like 4, H2AFX - h2a histone family, member x, BRCA2 - breast cancer 2, early onset, RAD54L - rad54-like (s. cerevisiae), BLM - bloom syndrome, recq helicase-like, HMGB2 - high mobility group box 2, GINS4 - gins complex subunit 4 (sld5 homolog), …
GO:0006323	DNA packaging	2.93e-12	4.89e-10	17.12	18043	45	281	12	[NCAPG - non-smc condensin i complex, subunit g, CDCA5 - cell division cycle associated 5, NCAPH - non-smc condensin i complex, subunit h, SMC2 - structural maintenance of chromosomes 2, INCENP - inner centromere protein antigens 135/155kda, TOP2A - topoisomerase (dna) ii alpha 170kda, NCAPD3 - non-smc condensin ii complex, subunit d3, NCAPG2 - non-smc condensin ii complex, subunit g2, NCAPD2 - n…
GO:0034728	nucleosome organization	4.93e-12	8.14e-10	7.26	18043	177	281	20	[ASF1B - anti-silencing function 1b histone chaperone, CENPA - centromere protein a, ANP32E - acidic (leucine-rich) nuclear phosphoprotein 32 family, member e, MIS18A - mis18 kinetochore protein homolog a (s. pombe), H2AFX - h2a histone family, member x, OIP5 - opa interacting protein 5, CENPM - centromere protein m, HMGB2 - high mobility group box 2, CENPK - centromere protein k, HIST1H3G - hist…
GO:0007076	mitotic chromosome condensation	8.68e-12	1.42e-09	36.69	18043	14	281	8	[CDCA5 - cell division cycle associated 5, NCAPG - non-smc condensin i complex, subunit g, NCAPH - non-smc condensin i complex, subunit h, SMC2 - structural maintenance of chromosomes 2, NCAPD3 - non-smc condensin ii complex, subunit d3, NCAPD2 - non-smc condensin i complex, subunit d2, SMC4 - structural maintenance of chromosomes 4, NUSAP1 - nucleolar and spindle associated protein 1]
GO:0051382	kinetochore assembly	8.68e-12	1.4e-09	36.69	18043	14	281	8	[CENPA - centromere protein a, CENPH - centromere protein h, CENPN - centromere protein n, DLGAP5 - discs, large (drosophila) homolog-associated protein 5, CENPE - centromere protein e, 312kda, CENPF - centromere protein f, 350/400kda, CENPW - centromere protein w, CENPK - centromere protein k]
GO:0034502	protein localization to chromosome	1.01e-11	1.62e-09	13.46	18043	62	281	13	[CENPA - centromere protein a, PLK1 - polo-like kinase 1, BUB1B - bub1 mitotic checkpoint serine/threonine kinase b, CDK1 - cyclin-dependent kinase 1, BRCA2 - breast cancer 2, early onset, AURKB - aurora kinase b, SPDL1 - spindle apparatus coiled-coil protein 1, GSG2 - germ cell associated 2 (haspin), TTK - ttk protein kinase, CASC5 - cancer susceptibility candidate 5, ESCO2 - establishment of si…
GO:0051656	establishment of organelle localization	1.03e-11	1.63e-09	5.33	18043	301	281	25	[KIF14 - kinesin family member 14, NDE1 - nude neurodevelopment protein 1, FAM83D - family with sequence similarity 83, member d, CENPA - centromere protein a, DLGAP5 - discs, large (drosophila) homolog-associated protein 5, CENPE - centromere protein e, 312kda, KIF18A - kinesin family member 18a, CENPF - centromere protein f, 350/400kda, SPDL1 - spindle apparatus coiled-coil protein 1, SAPCD2 - …
GO:0071459	protein localization to chromosome, centromeric region	1.18e-11	1.86e-09	27.52	18043	21	281	9	[BUB3 - bub3 mitotic checkpoint protein, CENPA - centromere protein a, BUB1B - bub1 mitotic checkpoint serine/threonine kinase b, CDK1 - cyclin-dependent kinase 1, AURKB - aurora kinase b, SPDL1 - spindle apparatus coiled-coil protein 1, GSG2 - germ cell associated 2 (haspin), TTK - ttk protein kinase, CASC5 - cancer susceptibility candidate 5]
GO:0045143	homologous chromosome segregation	1.35e-11	2.1e-09	64.21	18043	6	281	6	[PLK1 - polo-like kinase 1, PTTG2 - pituitary tumor-transforming 2, SGOL1 - shugoshin-like 1 (s. pombe), ESPL1 - extra spindle pole bodies homolog 1 (s. cerevisiae), PTTG1 - pituitary tumor-transforming 1, SGOL2 - shugoshin-like 2 (s. pombe)]
GO:0007080	mitotic metaphase plate congression	1.67e-11	2.56e-09	17.66	18043	40	281	11	[CDCA5 - cell division cycle associated 5, KIFC1 - kinesin family member c1, KIF14 - kinesin family member 14, PSRC1 - proline/serine-rich coiled-coil 1, CCNB1 - cyclin b1, CENPE - centromere protein e, 312kda, CDCA8 - cell division cycle associated 8, KIF2C - kinesin family member 2c, KIF18A - kinesin family member 18a, SPDL1 - spindle apparatus coiled-coil protein 1, KIF22 - kinesin family memb…
GO:0031145	anaphase-promoting complex-dependent catabolic process	3.05e-11	4.64e-09	10.96	18043	82	281	14	[CDC20 - cell division cycle 20, PLK1 - polo-like kinase 1, BUB1B - bub1 mitotic checkpoint serine/threonine kinase b, CDK1 - cyclin-dependent kinase 1, MAD2L1 - mad2 mitotic arrest deficient-like 1 (yeast), UBE2C - ubiquitin-conjugating enzyme e2c, AURKB - aurora kinase b, BUB3 - bub3 mitotic checkpoint protein, FBXO5 - f-box protein 5, CCNB1 - cyclin b1, FZR1 - fizzy/cell division cycle 20 rela…
GO:0040001	establishment of mitotic spindle localization	4.83e-11	7.27e-09	19.46	18043	33	281	10	[CENPA - centromere protein a, NDE1 - nude neurodevelopment protein 1, PLK1 - polo-like kinase 1, MAD2L1 - mad2 mitotic arrest deficient-like 1 (yeast), GPSM2 - g-protein signaling modulator 2, ESPL1 - extra spindle pole bodies homolog 1 (s. cerevisiae), SPDL1 - spindle apparatus coiled-coil protein 1, NDC80 - ndc80 kinetochore complex component, NUSAP1 - nucleolar and spindle associated protein …
GO:0070192	chromosome organization involved in meiotic cell cycle	6.11e-11	9.11e-09	13.52	18043	57	281	12	[BUB1 - bub1 mitotic checkpoint serine/threonine kinase, TRIP13 - thyroid hormone receptor interactor 13, BUB1B - bub1 mitotic checkpoint serine/threonine kinase b, FANCD2 - fanconi anemia, complementation group d2, SMC2 - structural maintenance of chromosomes 2, SYCE2 - synaptonemal complex central element protein 2, INCENP - inner centromere protein antigens 135/155kda, NCAPD3 - non-smc condens…
GO:0032465	regulation of cytokinesis	8.2e-11	1.21e-08	10.22	18043	88	281	14	[PRC1 - protein regulator of cytokinesis 1, KIF14 - kinesin family member 14, PLK1 - polo-like kinase 1, KIF20B - kinesin family member 20b, BRCA2 - breast cancer 2, early onset, AURKB - aurora kinase b, PLK4 - polo-like kinase 4, CDC25B - cell division cycle 25b, KIF20A - kinesin family member 20a, RACGAP1 - rac gtpase activating protein 1, INCENP - inner centromere protein antigens 135/155kda, …
GO:0051302	regulation of cell division	1.18e-10	1.72e-08	6.96	18043	166	281	18	[RBL1 - retinoblastoma-like 1 (p107), PRC1 - protein regulator of cytokinesis 1, KIF14 - kinesin family member 14, PLK1 - polo-like kinase 1, KIF20B - kinesin family member 20b, BRCA2 - breast cancer 2, early onset, AURKB - aurora kinase b, BLM - bloom syndrome, recq helicase-like, PLK4 - polo-like kinase 4, CDC25B - cell division cycle 25b, KIF20A - kinesin family member 20a, RACGAP1 - rac gtpas…
GO:0051338	regulation of transferase activity	1.57e-10	2.27e-08	2.91	18043	971	281	44	[KIF14 - kinesin family member 14, CDC20 - cell division cycle 20, NEK2 - nima-related kinase 2, CCNB2 - cyclin b2, RFC3 - replication factor c (activator 1) 3, 38kda, CXCR4 - chemokine (c-x-c motif) receptor 4, CDK1 - cyclin-dependent kinase 1, CENPE - centromere protein e, 312kda, CCNF - cyclin f, AURKB - aurora kinase b, CDC25C - cell division cycle 25c, CDC25B - cell division cycle 25b, DBF4B…
GO:0007062	sister chromatid cohesion	1.72e-10	2.47e-08	17.35	18043	37	281	10	[CDCA5 - cell division cycle associated 5, BUB1 - bub1 mitotic checkpoint serine/threonine kinase, PLK1 - polo-like kinase 1, BUB1B - bub1 mitotic checkpoint serine/threonine kinase b, CDC20 - cell division cycle 20, SGOL1 - shugoshin-like 1 (s. pombe), GSG2 - germ cell associated 2 (haspin), SGOL2 - shugoshin-like 2 (s. pombe), KIF22 - kinesin family member 22, ESCO2 - establishment of sister ch…
GO:0000079	regulation of cyclin-dependent protein serine/threonine kinase activity	2.37e-10	3.36e-08	9.46	18043	95	281	14	[PSRC1 - proline/serine-rich coiled-coil 1, PLK1 - polo-like kinase 1, CCNB2 - cyclin b2, CCNF - cyclin f, PKMYT1 - protein kinase, membrane associated tyrosine/threonine 1, BLM - bloom syndrome, recq helicase-like, CDC25C - cell division cycle 25c, CDKN3 - cyclin-dependent kinase inhibitor 3, CDKN2D - cyclin-dependent kinase inhibitor 2d (p19, inhibits cdk4), CDKN2C - cyclin-dependent kinase inh…
GO:0006325	chromatin organization	3.15e-10	4.44e-08	3.3	18043	701	281	36	[CENPA - centromere protein a, MIS18A - mis18 kinetochore protein homolog a (s. pombe), H2AFZ - h2a histone family, member z, ANP32E - acidic (leucine-rich) nuclear phosphoprotein 32 family, member e, H2AFX - h2a histone family, member x, SUV39H2 - suppressor of variegation 3-9 homolog 2 (drosophila), CDK1 - cyclin-dependent kinase 1, CENPM - centromere protein m, BRCA2 - breast cancer 2, early o…
GO:0051988	regulation of attachment of spindle microtubules to kinetochore	3.27e-10	4.56e-08	34.57	18043	13	281	7	[CCNB1 - cyclin b1, NEK2 - nima-related kinase 2, KNSTRN - kinetochore-localized astrin/spag5 binding protein, AURKB - aurora kinase b, ECT2 - epithelial cell transforming sequence 2 oncogene, SPAG5 - sperm associated antigen 5, RACGAP1 - rac gtpase activating protein 1]
GO:0006338	chromatin remodeling	3.4e-10	4.71e-08	6.53	18043	177	281	18	[CENPA - centromere protein a, ANP32E - acidic (leucine-rich) nuclear phosphoprotein 32 family, member e, MIS18A - mis18 kinetochore protein homolog a (s. pombe), SUV39H2 - suppressor of variegation 3-9 homolog 2 (drosophila), OIP5 - opa interacting protein 5, CENPM - centromere protein m, CENPK - centromere protein k, CASC5 - cancer susceptibility candidate 5, CENPH - centromere protein h, CENPN…
GO:0022414	reproductive process	3.7e-10	5.07e-08	2.54	18043	1315	281	52	[CCNB2 - cyclin b2, CDK1 - cyclin-dependent kinase 1, BRCA2 - breast cancer 2, early onset, NUF2 - nuf2, ndc80 kinetochore complex component, SGOL1 - shugoshin-like 1 (s. pombe), HMGB2 - high mobility group box 2, CDC25C - cell division cycle 25c, CDC25B - cell division cycle 25b, RACGAP1 - rac gtpase activating protein 1, SUN2 - sad1 and unc84 domain containing 2, SMC2 - structural maintenance o…
GO:1904029	regulation of cyclin-dependent protein kinase activity	4.16e-10	5.65e-08	9.08	18043	99	281	14	[PLK1 - polo-like kinase 1, PSRC1 - proline/serine-rich coiled-coil 1, CCNB2 - cyclin b2, CCNF - cyclin f, PKMYT1 - protein kinase, membrane associated tyrosine/threonine 1, BLM - bloom syndrome, recq helicase-like, CDC25C - cell division cycle 25c, CDKN3 - cyclin-dependent kinase inhibitor 3, CDKN2D - cyclin-dependent kinase inhibitor 2d (p19, inhibits cdk4), CDKN2C - cyclin-dependent kinase inh…
GO:0051653	spindle localization	4.59e-10	6.19e-08	13.33	18043	53	281	11	[NDE1 - nude neurodevelopment protein 1, CENPA - centromere protein a, PLK1 - polo-like kinase 1, MAD2L1 - mad2 mitotic arrest deficient-like 1 (yeast), GPSM2 - g-protein signaling modulator 2, ASPM - asp (abnormal spindle) homolog, microcephaly associated (drosophila), ESPL1 - extra spindle pole bodies homolog 1 (s. cerevisiae), SPDL1 - spindle apparatus coiled-coil protein 1, NDC80 - ndc80 kine…
GO:0016572	histone phosphorylation	5.1e-10	6.81e-08	19.26	18043	30	281	9	[VRK1 - vaccinia related kinase 1, CCNA2 - cyclin a2, CCNB1 - cyclin b1, INCENP - inner centromere protein antigens 135/155kda, CDK1 - cyclin-dependent kinase 1, AURKB - aurora kinase b, GSG2 - germ cell associated 2 (haspin), HMGA2 - high mobility group at-hook 2, AURKA - aurora kinase a]
GO:0008608	attachment of spindle microtubules to kinetochore	5.35e-10	7.08e-08	24.46	18043	21	281	8	[BUB3 - bub3 mitotic checkpoint protein, CENPE - centromere protein e, 312kda, KIF2C - kinesin family member 2c, NUF2 - nuf2, ndc80 kinetochore complex component, SGOL1 - shugoshin-like 1 (s. pombe), AURKB - aurora kinase b, NDC80 - ndc80 kinetochore complex component, CASC5 - cancer susceptibility candidate 5]
GO:0065004	protein-DNA complex assembly	8.07e-10	1.06e-07	5.81	18043	210	281	19	[ASF1B - anti-silencing function 1b histone chaperone, CENPA - centromere protein a, MIS18A - mis18 kinetochore protein homolog a (s. pombe), H2AFX - h2a histone family, member x, OIP5 - opa interacting protein 5, CENPM - centromere protein m, HMGB2 - high mobility group box 2, CENPK - centromere protein k, HIST1H3G - histone cluster 1, h3g, CASC5 - cancer susceptibility candidate 5, CENPH - cent…
GO:0009987	cellular process	8.42e-10	1.1e-07	1.19	18043	13604	281	252	[HSPA1A - heat shock 70kda protein 1a, FAM83D - family with sequence similarity 83, member d, ANP32E - acidic (leucine-rich) nuclear phosphoprotein 32 family, member e, APOBEC3B - apolipoprotein b mrna editing enzyme, catalytic polypeptide-like 3b, RFC3 - replication factor c (activator 1) 3, 38kda, KIF20B - kinesin family member 20b, BRCA2 - breast cancer 2, early onset, SPDL1 - spindle apparatu…
GO:0036297	interstrand cross-link repair	8.6e-10	1.11e-07	12.61	18043	56	281	11	[C17orf53 - chromosome 17 open reading frame 53, MCM8 - minichromosome maintenance complex component 8, FANCD2 - fanconi anemia, complementation group d2, UBE2T - ubiquitin-conjugating enzyme e2t (putative), NEIL3 - nei endonuclease viii-like 3 (e. coli), DCLRE1B - dna cross-link repair 1b, RAD51AP1 - rad51 associated protein 1, EME1 - essential meiotic structure-specific endonuclease 1, FANCB - …
GO:0051225	spindle assembly	1.08e-09	1.38e-07	10.7	18043	72	281	12	[MYBL2 - v-myb avian myeloblastosis viral oncogene homolog-like 2, CHEK2 - checkpoint kinase 2, KIF11 - kinesin family member 11, KIFC1 - kinesin family member c1, CDC20 - cell division cycle 20, FBXO5 - f-box protein 5, NEK2 - nima-related kinase 2, TPX2 - tpx2, microtubule-associated, CCNB2 - cyclin b2, TUBB - tubulin, beta class i, MZT1 - mitotic spindle organizing protein 1, AURKA - aurora ki…
GO:0071824	protein-DNA complex subunit organization	2.49e-09	3.16e-07	5.14	18043	250	281	20	[ASF1B - anti-silencing function 1b histone chaperone, CENPA - centromere protein a, ANP32E - acidic (leucine-rich) nuclear phosphoprotein 32 family, member e, MIS18A - mis18 kinetochore protein homolog a (s. pombe), H2AFX - h2a histone family, member x, OIP5 - opa interacting protein 5, CENPM - centromere protein m, HMGB2 - high mobility group box 2, CENPK - centromere protein k, HIST1H3G - hist…
GO:1901989	positive regulation of cell cycle phase transition	2.69e-09	3.38e-07	8.79	18043	95	281	13	[CDCA5 - cell division cycle associated 5, FAM83D - family with sequence similarity 83, member d, DLGAP5 - discs, large (drosophila) homolog-associated protein 5, CDK1 - cyclin-dependent kinase 1, UBE2C - ubiquitin-conjugating enzyme e2c, CDC25C - cell division cycle 25c, CDC25B - cell division cycle 25b, DBF4B - dbf4 homolog b (s. cerevisiae), FBXO5 - f-box protein 5, CCNB1 - cyclin b1, ATAD5 - …
GO:0097711	ciliary basal body-plasma membrane docking	2.69e-09	3.35e-07	8.79	18043	95	281	13	[NDE1 - nude neurodevelopment protein 1, CKAP5 - cytoskeleton associated protein 5, PLK1 - polo-like kinase 1, CEP78 - centrosomal protein 78kda, NEK2 - nima-related kinase 2, CDK1 - cyclin-dependent kinase 1, TUBG1 - tubulin, gamma 1, TUBB - tubulin, beta class i, TUBA1A - tubulin, alpha 1a, PLK4 - polo-like kinase 4, CENPJ - centromere protein j, TUBB4B - tubulin, beta 4b class ivb, SCLT1 - sod…
GO:0051293	establishment of spindle localization	2.78e-09	3.44e-07	13.38	18043	48	281	10	[NDE1 - nude neurodevelopment protein 1, CENPA - centromere protein a, PLK1 - polo-like kinase 1, MAD2L1 - mad2 mitotic arrest deficient-like 1 (yeast), GPSM2 - g-protein signaling modulator 2, ESPL1 - extra spindle pole bodies homolog 1 (s. cerevisiae), SPDL1 - spindle apparatus coiled-coil protein 1, NDC80 - ndc80 kinetochore complex component, NUSAP1 - nucleolar and spindle associated protein …
GO:0010032	meiotic chromosome condensation	5.24e-09	6.44e-07	53.51	18043	6	281	5	[SMC2 - structural maintenance of chromosomes 2, INCENP - inner centromere protein antigens 135/155kda, NCAPD3 - non-smc condensin ii complex, subunit d3, NCAPD2 - non-smc condensin i complex, subunit d2, SMC4 - structural maintenance of chromosomes 4]
GO:0000725	recombinational repair	5.78e-09	7.04e-07	8.26	18043	101	281	13	[RECQL4 - recq protein-like 4, H2AFX - h2a histone family, member x, BRCA2 - breast cancer 2, early onset, RAD54L - rad54-like (s. cerevisiae), BLM - bloom syndrome, recq helicase-like, GINS4 - gins complex subunit 4 (sld5 homolog), MCM8 - minichromosome maintenance complex component 8, C17orf53 - chromosome 17 open reading frame 53, POLQ - polymerase (dna directed), theta, AUNIP - aurora kinase …
GO:0051255	spindle midzone assembly	5.85e-09	7.08e-07	35.02	18043	11	281	6	[PRC1 - protein regulator of cytokinesis 1, INCENP - inner centromere protein antigens 135/155kda, KIF4B - kinesin family member 4b, KIF4A - kinesin family member 4a, AURKB - aurora kinase b, RACGAP1 - rac gtpase activating protein 1]
GO:0090224	regulation of spindle organization	6.68e-09	8.01e-07	14.82	18043	39	281	9	[HSPA1A - heat shock 70kda protein 1a, CCSAP - centriole, cilia and spindle-associated protein, PSRC1 - proline/serine-rich coiled-coil 1, PLK1 - polo-like kinase 1, TPX2 - tpx2, microtubule-associated, BORA - bora, aurora kinase a activator, GPSM2 - g-protein signaling modulator 2, TACC3 - transforming, acidic coiled-coil containing protein 3, SPAG5 - sperm associated antigen 5]
GO:0033554	cellular response to stress	7.31e-09	8.71e-07	2.26	18043	1564	281	55	[HSPA1A - heat shock 70kda protein 1a, CDK1 - cyclin-dependent kinase 1, RFC3 - replication factor c (activator 1) 3, 38kda, BRCA2 - breast cancer 2, early onset, HMGB2 - high mobility group box 2, CDC25C - cell division cycle 25c, TRAIP - traf interacting protein, GTSE1 - g-2 and s-phase expressed 1, FANCD2 - fanconi anemia, complementation group d2, SUV39H1 - suppressor of variegation 3-9 homol…
GO:0000132	establishment of mitotic spindle orientation	7.43e-09	8.78e-07	18.35	18043	28	281	8	[NDE1 - nude neurodevelopment protein 1, CENPA - centromere protein a, PLK1 - polo-like kinase 1, MAD2L1 - mad2 mitotic arrest deficient-like 1 (yeast), GPSM2 - g-protein signaling modulator 2, SPDL1 - spindle apparatus coiled-coil protein 1, NDC80 - ndc80 kinetochore complex component, SAPCD2 - suppressor apc domain containing 2]
GO:0010639	negative regulation of organelle organization	8.12e-09	9.52e-07	4.02	18043	383	281	24	[HSPA1A - heat shock 70kda protein 1a, BUB1 - bub1 mitotic checkpoint serine/threonine kinase, CDC20 - cell division cycle 20, PLK1 - polo-like kinase 1, BUB1B - bub1 mitotic checkpoint serine/threonine kinase b, TRIP13 - thyroid hormone receptor interactor 13, NEK2 - nima-related kinase 2, TPX2 - tpx2, microtubule-associated, STMN1 - stathmin 1, MAD2L1 - mad2 mitotic arrest deficient-like 1 (yea…
GO:0051052	regulation of DNA metabolic process	8.23e-09	9.57e-07	3.88	18043	414	281	25	[MIS18A - mis18 kinetochore protein homolog a (s. pombe), H2AFX - h2a histone family, member x, NEK2 - nima-related kinase 2, RFC3 - replication factor c (activator 1) 3, 38kda, BRCA2 - breast cancer 2, early onset, AURKB - aurora kinase b, ESCO2 - establishment of sister chromatid cohesion n-acetyltransferase 2, DBF4B - dbf4 homolog b (s. cerevisiae), FBXO5 - f-box protein 5, ATAD5 - atpase fami…
GO:0006260	DNA replication	9.94e-09	1.15e-06	6.55	18043	147	281	15	[RECQL4 - recq protein-like 4, BARD1 - brca1 associated ring domain 1, CDK1 - cyclin-dependent kinase 1, RFC3 - replication factor c (activator 1) 3, 38kda, RNASEH2A - ribonuclease h2, subunit a, CHTF18 - ctf18, chromosome transmission fidelity factor 18 homolog (s. cerevisiae), BLM - bloom syndrome, recq helicase-like, MCM8 - minichromosome maintenance complex component 8, PIF1 - pif1 5'-to-3' d…
GO:0031109	microtubule polymerization or depolymerization	1.01e-08	1.16e-06	17.71	18043	29	281	8	[CCSAP - centriole, cilia and spindle-associated protein, CKAP5 - cytoskeleton associated protein 5, STMN1 - stathmin 1, FBXO5 - f-box protein 5, CENPJ - centromere protein j, KIF18B - kinesin family member 18b, KIF2C - kinesin family member 2c, KIF18A - kinesin family member 18a]
GO:0006310	DNA recombination	1.04e-08	1.18e-06	5.63	18043	194	281	17	[RECQL4 - recq protein-like 4, TRIP13 - thyroid hormone receptor interactor 13, H2AFX - h2a histone family, member x, BRCA2 - breast cancer 2, early onset, RAD54L - rad54-like (s. cerevisiae), BLM - bloom syndrome, recq helicase-like, HMGB3 - high mobility group box 3, HMGB2 - high mobility group box 2, GINS4 - gins complex subunit 4 (sld5 homolog), MCM8 - minichromosome maintenance complex compo…
GO:1902751	positive regulation of cell cycle G2/M phase transition	1.36e-08	1.54e-06	17.12	18043	30	281	8	[DBF4B - dbf4 homolog b (s. cerevisiae), CCNB1 - cyclin b1, FBXO5 - f-box protein 5, CDK1 - cyclin-dependent kinase 1, ATAD5 - atpase family, aaa domain containing 5, HSPA2 - heat shock 70kda protein 2, CDC25C - cell division cycle 25c, CDC25B - cell division cycle 25b]
GO:0051256	mitotic spindle midzone assembly	1.81e-08	2.03e-06	45.86	18043	7	281	5	[PRC1 - protein regulator of cytokinesis 1, KIF4B - kinesin family member 4b, KIF4A - kinesin family member 4a, AURKB - aurora kinase b, RACGAP1 - rac gtpase activating protein 1]
GO:0070925	organelle assembly	2.65e-08	2.95e-06	3.43	18043	505	281	27	[CENPA - centromere protein a, CDC20 - cell division cycle 20, CCNB2 - cyclin b2, DLGAP5 - discs, large (drosophila) homolog-associated protein 5, NEK2 - nima-related kinase 2, CENPE - centromere protein e, 312kda, TUBB - tubulin, beta class i, CENPF - centromere protein f, 350/400kda, CENPK - centromere protein k, ANLN - anillin, actin binding protein, MYBL2 - v-myb avian myeloblastosis viral on…
GO:0034501	protein localization to kinetochore	3.66e-08	4.04e-06	27.52	18043	14	281	6	[BUB3 - bub3 mitotic checkpoint protein, CDK1 - cyclin-dependent kinase 1, AURKB - aurora kinase b, SPDL1 - spindle apparatus coiled-coil protein 1, TTK - ttk protein kinase, CASC5 - cancer susceptibility candidate 5]
GO:1901992	positive regulation of mitotic cell cycle phase transition	3.8e-08	4.17e-06	8.94	18043	79	281	11	[CDCA5 - cell division cycle associated 5, DBF4B - dbf4 homolog b (s. cerevisiae), CCNB1 - cyclin b1, FBXO5 - f-box protein 5, DLGAP5 - discs, large (drosophila) homolog-associated protein 5, CDK1 - cyclin-dependent kinase 1, UBE2C - ubiquitin-conjugating enzyme e2c, HSPA2 - heat shock 70kda protein 2, ESPL1 - extra spindle pole bodies homolog 1 (s. cerevisiae), CDC25C - cell division cycle 25c, …
GO:0051294	establishment of spindle orientation	4e-08	4.36e-06	15.11	18043	34	281	8	[CENPA - centromere protein a, NDE1 - nude neurodevelopment protein 1, PLK1 - polo-like kinase 1, MAD2L1 - mad2 mitotic arrest deficient-like 1 (yeast), GPSM2 - g-protein signaling modulator 2, SPDL1 - spindle apparatus coiled-coil protein 1, NDC80 - ndc80 kinetochore complex component, SAPCD2 - suppressor apc domain containing 2]
GO:0090307	mitotic spindle assembly	4e-08	4.33e-06	15.11	18043	34	281	8	[CHEK2 - checkpoint kinase 2, KIF11 - kinesin family member 11, MYBL2 - v-myb avian myeloblastosis viral oncogene homolog-like 2, KIFC1 - kinesin family member c1, CDC20 - cell division cycle 20, TPX2 - tpx2, microtubule-associated, NEK2 - nima-related kinase 2, MZT1 - mitotic spindle organizing protein 1]
GO:1904666	regulation of ubiquitin protein ligase activity	4.08e-08	4.39e-06	19.54	18043	23	281	7	[PLK1 - polo-like kinase 1, CDC20 - cell division cycle 20, FBXO5 - f-box protein 5, FZR1 - fizzy/cell division cycle 20 related 1 (drosophila), MAD2L1 - mad2 mitotic arrest deficient-like 1 (yeast), UBE2C - ubiquitin-conjugating enzyme e2c, UBE2S - ubiquitin-conjugating enzyme e2s]
GO:0090304	nucleic acid metabolic process	4.32e-08	4.61e-06	1.98	18043	2111	281	65	[HSPA1A - heat shock 70kda protein 1a, TCOF1 - treacher collins-franceschetti syndrome 1, APOBEC3B - apolipoprotein b mrna editing enzyme, catalytic polypeptide-like 3b, CDK1 - cyclin-dependent kinase 1, RFC3 - replication factor c (activator 1) 3, 38kda, MITF - microphthalmia-associated transcription factor, BRCA2 - breast cancer 2, early onset, TK1 - thymidine kinase 1, soluble, HMGB3 - high mo…
GO:0000724	double-strand break repair via homologous recombination	4.46e-08	4.73e-06	7.78	18043	99	281	12	[MCM8 - minichromosome maintenance complex component 8, POLQ - polymerase (dna directed), theta, RECQL4 - recq protein-like 4, H2AFX - h2a histone family, member x, AUNIP - aurora kinase a and ninein interacting protein, BRCA2 - breast cancer 2, early onset, RAD54L - rad54-like (s. cerevisiae), RAD51AP1 - rad51 associated protein 1, BLM - bloom syndrome, recq helicase-like, GEN1 - gen1 holliday j…
GO:0060236	regulation of mitotic spindle organization	5.12e-08	5.39e-06	14.68	18043	35	281	8	[HSPA1A - heat shock 70kda protein 1a, CCSAP - centriole, cilia and spindle-associated protein, PSRC1 - proline/serine-rich coiled-coil 1, PLK1 - polo-like kinase 1, TPX2 - tpx2, microtubule-associated, BORA - bora, aurora kinase a activator, GPSM2 - g-protein signaling modulator 2, TACC3 - transforming, acidic coiled-coil containing protein 3]
GO:0090329	regulation of DNA-dependent DNA replication	6.8e-08	7.1e-06	11.56	18043	50	281	9	[CHEK2 - checkpoint kinase 2, DBF4B - dbf4 homolog b (s. cerevisiae), FBXO5 - f-box protein 5, DBF4 - dbf4 homolog (s. cerevisiae), RFC3 - replication factor c (activator 1) 3, 38kda, BRCA2 - breast cancer 2, early onset, CHTF18 - ctf18, chromosome transmission fidelity factor 18 homolog (s. cerevisiae), BLM - bloom syndrome, recq helicase-like, TICRR - topbp1-interacting checkpoint and replicati…
GO:0022607	cellular component assembly	1.1e-07	1.14e-05	1.93	18043	2164	281	65	[HSPA1A - heat shock 70kda protein 1a, CDC20 - cell division cycle 20, CCNB2 - cyclin b2, MITF - microphthalmia-associated transcription factor, TK1 - thymidine kinase 1, soluble, HMGB2 - high mobility group box 2, HIST1H3G - histone cluster 1, h3g, ANLN - anillin, actin binding protein, DIAPH3 - diaphanous-related formin 3, RACGAP1 - rac gtpase activating protein 1, INCENP - inner centromere pro…
GO:0006275	regulation of DNA replication	1.32e-07	1.36e-05	7.07	18043	109	281	12	[DBF4B - dbf4 homolog b (s. cerevisiae), CHEK2 - checkpoint kinase 2, CCNA2 - cyclin a2, FBXO5 - f-box protein 5, DBF4 - dbf4 homolog (s. cerevisiae), RFC3 - replication factor c (activator 1) 3, 38kda, ATAD5 - atpase family, aaa domain containing 5, BRCA2 - breast cancer 2, early onset, CHTF18 - ctf18, chromosome transmission fidelity factor 18 homolog (s. cerevisiae), BLM - bloom syndrome, recq…
GO:0010971	positive regulation of G2/M transition of mitotic cell cycle	1.4e-07	1.44e-05	16.65	18043	27	281	7	[DBF4B - dbf4 homolog b (s. cerevisiae), CCNB1 - cyclin b1, FBXO5 - f-box protein 5, CDK1 - cyclin-dependent kinase 1, HSPA2 - heat shock 70kda protein 2, CDC25C - cell division cycle 25c, CDC25B - cell division cycle 25b]
GO:0007019	microtubule depolymerization	1.45e-07	1.47e-05	22.66	18043	17	281	6	[CCSAP - centriole, cilia and spindle-associated protein, CKAP5 - cytoskeleton associated protein 5, STMN1 - stathmin 1, KIF2C - kinesin family member 2c, KIF18B - kinesin family member 18b, KIF18A - kinesin family member 18a]
GO:0051128	regulation of cellular component organization	1.9e-07	1.93e-05	1.84	18043	2442	281	70	[HSPA1A - heat shock 70kda protein 1a, CCSAP - centriole, cilia and spindle-associated protein, CDC20 - cell division cycle 20, KIF20B - kinesin family member 20b, MITF - microphthalmia-associated transcription factor, SPDL1 - spindle apparatus coiled-coil protein 1, ANLN - anillin, actin binding protein, CDC25C - cell division cycle 25c, SPAG5 - sperm associated antigen 5, LDLR - low density lip…
GO:0044260	cellular macromolecule metabolic process	2.8e-07	2.81e-05	1.55	18043	4486	281	108	[HSPA1A - heat shock 70kda protein 1a, CDC20 - cell division cycle 20, BIRC5 - baculoviral iap repeat containing 5, TCOF1 - treacher collins-franceschetti syndrome 1, APOBEC3B - apolipoprotein b mrna editing enzyme, catalytic polypeptide-like 3b, CDK1 - cyclin-dependent kinase 1, RFC3 - replication factor c (activator 1) 3, 38kda, BRCA2 - breast cancer 2, early onset, MITF - microphthalmia-associ…
GO:0050790	regulation of catalytic activity	3.32e-07	3.31e-05	1.84	18043	2378	281	68	[HSPA1A - heat shock 70kda protein 1a, ANP32E - acidic (leucine-rich) nuclear phosphoprotein 32 family, member e, CDC20 - cell division cycle 20, CCNB2 - cyclin b2, CDK1 - cyclin-dependent kinase 1, RFC3 - replication factor c (activator 1) 3, 38kda, ARHGEF39 - rho guanine nucleotide exchange factor (gef) 39, HMGB2 - high mobility group box 2, CDC25C - cell division cycle 25c, CDC25B - cell divis…
GO:0045859	regulation of protein kinase activity	3.33e-07	3.3e-05	2.7	18043	760	281	32	[KIF14 - kinesin family member 14, CCNB2 - cyclin b2, CXCR4 - chemokine (c-x-c motif) receptor 4, CDK1 - cyclin-dependent kinase 1, CENPE - centromere protein e, 312kda, CCNF - cyclin f, CDC25C - cell division cycle 25c, CDC25B - cell division cycle 25b, DBF4B - dbf4 homolog b (s. cerevisiae), PBK - pdz binding kinase, INCENP - inner centromere protein antigens 135/155kda, NCAPG2 - non-smc conden…
GO:0007018	microtubule-based movement	3.74e-07	3.68e-05	4.4	18043	248	281	17	[KIF14 - kinesin family member 14, NDE1 - nude neurodevelopment protein 1, DLGAP5 - discs, large (drosophila) homolog-associated protein 5, CENPE - centromere protein e, 312kda, KIF20B - kinesin family member 20b, KIF18A - kinesin family member 18a, KIF15 - kinesin family member 15, KIF20A - kinesin family member 20a, KIF22 - kinesin family member 22, RACGAP1 - rac gtpase activating protein 1, KI…
GO:0000212	meiotic spindle organization	3.78e-07	3.7e-05	29.19	18043	11	281	5	[FBXO5 - f-box protein 5, CCNB2 - cyclin b2, TUBG1 - tubulin, gamma 1, ESPL1 - extra spindle pole bodies homolog 1 (s. cerevisiae), AURKA - aurora kinase a]
GO:0035404	histone-serine phosphorylation	3.78e-07	3.68e-05	29.19	18043	11	281	5	[VRK1 - vaccinia related kinase 1, CCNB1 - cyclin b1, AURKB - aurora kinase b, HMGA2 - high mobility group at-hook 2, AURKA - aurora kinase a]
GO:0051347	positive regulation of transferase activity	4.74e-07	4.58e-05	2.83	18043	657	281	29	[KIF14 - kinesin family member 14, CDC20 - cell division cycle 20, NEK2 - nima-related kinase 2, RFC3 - replication factor c (activator 1) 3, 38kda, CXCR4 - chemokine (c-x-c motif) receptor 4, CDK1 - cyclin-dependent kinase 1, CENPE - centromere protein e, 312kda, AURKB - aurora kinase b, CDC25B - cell division cycle 25b, DBF4B - dbf4 homolog b (s. cerevisiae), PBK - pdz binding kinase, INCENP - …
GO:0007077	mitotic nuclear envelope disassembly	6.4e-07	6.15e-05	26.75	18043	12	281	5	[VRK1 - vaccinia related kinase 1, PLK1 - polo-like kinase 1, CCNB1 - cyclin b1, CCNB2 - cyclin b2, CDK1 - cyclin-dependent kinase 1]
GO:0051445	regulation of meiotic cell cycle	6.89e-07	6.57e-05	10.7	18043	48	281	8	[TRIP13 - thyroid hormone receptor interactor 13, CDC20 - cell division cycle 20, FBXO5 - f-box protein 5, FZR1 - fizzy/cell division cycle 20 related 1 (drosophila), RAD51AP1 - rad51 associated protein 1, CDC25C - cell division cycle 25c, TTK - ttk protein kinase, CDC25B - cell division cycle 25b]
GO:0070601	centromeric sister chromatid cohesion	8.43e-07	7.99e-05	42.81	18043	6	281	4	[BUB1 - bub1 mitotic checkpoint serine/threonine kinase, BUB1B - bub1 mitotic checkpoint serine/threonine kinase b, SGOL1 - shugoshin-like 1 (s. pombe), SGOL2 - shugoshin-like 2 (s. pombe)]
GO:0071900	regulation of protein serine/threonine kinase activity	9.2e-07	8.67e-05	3.12	18043	494	281	24	[IQGAP3 - iq motif containing gtpase activating protein 3, PLK1 - polo-like kinase 1, PSRC1 - proline/serine-rich coiled-coil 1, CCNB2 - cyclin b2, CDK1 - cyclin-dependent kinase 1, CXCR4 - chemokine (c-x-c motif) receptor 4, CCNF - cyclin f, PKMYT1 - protein kinase, membrane associated tyrosine/threonine 1, BLM - bloom syndrome, recq helicase-like, CAV1 - caveolin 1, caveolae protein, 22kda, CDK…
GO:0044774	mitotic DNA integrity checkpoint	9.54e-07	8.94e-05	10.27	18043	50	281	8	[CHEK2 - checkpoint kinase 2, FANCD2 - fanconi anemia, complementation group d2, TOP2A - topoisomerase (dna) ii alpha 170kda, CDK1 - cyclin-dependent kinase 1, BLM - bloom syndrome, recq helicase-like, EME1 - essential meiotic structure-specific endonuclease 1, TICRR - topbp1-interacting checkpoint and replication regulator, HMGA2 - high mobility group at-hook 2]
GO:0032392	DNA geometric change	9.74e-07	9.07e-05	6.54	18043	108	281	11	[MCM8 - minichromosome maintenance complex component 8, PIF1 - pif1 5'-to-3' dna helicase, POLQ - polymerase (dna directed), theta, RECQL4 - recq protein-like 4, ERCC6L - excision repair cross-complementing rodent repair deficiency, complementation group 6-like, RFC3 - replication factor c (activator 1) 3, 38kda, CHTF18 - ctf18, chromosome transmission fidelity factor 18 homolog (s. cerevisiae), …
GO:1904668	positive regulation of ubiquitin protein ligase activity	1.03e-06	9.51e-05	24.7	18043	13	281	5	[PLK1 - polo-like kinase 1, CDC20 - cell division cycle 20, FZR1 - fizzy/cell division cycle 20 related 1 (drosophila), UBE2C - ubiquitin-conjugating enzyme e2c, UBE2S - ubiquitin-conjugating enzyme e2s]
GO:0090344	negative regulation of cell aging	1.44e-06	0.000132	16.05	18043	24	281	6	[RBL1 - retinoblastoma-like 1 (p107), FBXO5 - f-box protein 5, BCL2L12 - bcl2-like 12 (proline rich), FZR1 - fizzy/cell division cycle 20 related 1 (drosophila), FOXM1 - forkhead box m1, HMGA2 - high mobility group at-hook 2]
GO:0051641	cellular localization	1.53e-06	0.00014	1.84	18043	2130	281	61	[FAM83D - family with sequence similarity 83, member d, CDK1 - cyclin-dependent kinase 1, KIF20B - kinesin family member 20b, BRCA2 - breast cancer 2, early onset, SPDL1 - spindle apparatus coiled-coil protein 1, GSG2 - germ cell associated 2 (haspin), SAPCD2 - suppressor apc domain containing 2, SPAG5 - sperm associated antigen 5, SUN2 - sad1 and unc84 domain containing 2, LDLR - low density lip…
GO:0043933	protein-containing complex subunit organization	1.55e-06	0.000141	2.02	18043	1557	281	49	[HSPA1A - heat shock 70kda protein 1a, CCSAP - centriole, cilia and spindle-associated protein, ANP32E - acidic (leucine-rich) nuclear phosphoprotein 32 family, member e, TK1 - thymidine kinase 1, soluble, MITF - microphthalmia-associated transcription factor, NUF2 - nuf2, ndc80 kinetochore complex component, HMGB2 - high mobility group box 2, ANLN - anillin, actin binding protein, HIST1H3G - his…
GO:2001021	negative regulation of response to DNA damage stimulus	1.71e-06	0.000155	8.03	18043	72	281	9	[CHEK2 - checkpoint kinase 2, POLQ - polymerase (dna directed), theta, FBXO5 - f-box protein 5, BCL2L12 - bcl2-like 12 (proline rich), AUNIP - aurora kinase a and ninein interacting protein, PARPBP - parp1 binding protein, FANCB - fanconi anemia, complementation group b, CDKN2D - cyclin-dependent kinase inhibitor 2d (p19, inhibits cdk4), HMGA2 - high mobility group at-hook 2]
GO:0043549	regulation of kinase activity	2.03e-06	0.000182	2.44	18043	867	281	33	[KIF14 - kinesin family member 14, CCNB2 - cyclin b2, CXCR4 - chemokine (c-x-c motif) receptor 4, CDK1 - cyclin-dependent kinase 1, CENPE - centromere protein e, 312kda, CCNF - cyclin f, CDC25C - cell division cycle 25c, CDC25B - cell division cycle 25b, DBF4B - dbf4 homolog b (s. cerevisiae), PBK - pdz binding kinase, INCENP - inner centromere protein antigens 135/155kda, NCAPG2 - non-smc conden…
GO:0032467	positive regulation of cytokinesis	2.07e-06	0.000185	11.52	18043	39	281	7	[KIF14 - kinesin family member 14, KIF20B - kinesin family member 20b, AURKB - aurora kinase b, CIT - citron (rho-interacting, serine/threonine kinase 21), ECT2 - epithelial cell transforming sequence 2 oncogene, CDC25B - cell division cycle 25b, RACGAP1 - rac gtpase activating protein 1]
GO:0051493	regulation of cytoskeleton organization	2.18e-06	0.000194	2.97	18043	519	281	24	[HSPA1A - heat shock 70kda protein 1a, CCSAP - centriole, cilia and spindle-associated protein, IQGAP3 - iq motif containing gtpase activating protein 3, CKAP5 - cytoskeleton associated protein 5, PLK1 - polo-like kinase 1, PSRC1 - proline/serine-rich coiled-coil 1, NEK2 - nima-related kinase 2, STMN1 - stathmin 1, TPX2 - tpx2, microtubule-associated, CCNF - cyclin f, KIF18A - kinesin family memb…
GO:0030397	membrane disassembly	2.34e-06	0.000206	21.4	18043	15	281	5	[VRK1 - vaccinia related kinase 1, PLK1 - polo-like kinase 1, CCNB1 - cyclin b1, CCNB2 - cyclin b2, CDK1 - cyclin-dependent kinase 1]
GO:0051081	nuclear envelope disassembly	2.34e-06	0.000205	21.4	18043	15	281	5	[VRK1 - vaccinia related kinase 1, PLK1 - polo-like kinase 1, CCNB1 - cyclin b1, CCNB2 - cyclin b2, CDK1 - cyclin-dependent kinase 1]
GO:0042770	signal transduction in response to DNA damage	2.48e-06	0.000217	6.69	18043	96	281	10	[CHEK2 - checkpoint kinase 2, PLK1 - polo-like kinase 1, CCNB1 - cyclin b1, FZR1 - fizzy/cell division cycle 20 related 1 (drosophila), CDK1 - cyclin-dependent kinase 1, BRCA2 - breast cancer 2, early onset, FOXM1 - forkhead box m1, CDC25C - cell division cycle 25c, GTSE1 - g-2 and s-phase expressed 1, AURKA - aurora kinase a]
GO:0043085	positive regulation of catalytic activity	2.58e-06	0.000224	2.09	18043	1355	281	44	[HSPA1A - heat shock 70kda protein 1a, KIF14 - kinesin family member 14, CDC20 - cell division cycle 20, NEK2 - nima-related kinase 2, ARHGAP19 - rho gtpase activating protein 19, RFC3 - replication factor c (activator 1) 3, 38kda, CXCR4 - chemokine (c-x-c motif) receptor 4, CDK1 - cyclin-dependent kinase 1, CENPE - centromere protein e, 312kda, RANGAP1 - ran gtpase activating protein 1, AURKB - …
GO:0140056	organelle localization by membrane tethering	2.71e-06	0.000233	4.91	18043	170	281	13	[CKAP5 - cytoskeleton associated protein 5, NDE1 - nude neurodevelopment protein 1, PLK1 - polo-like kinase 1, CEP78 - centrosomal protein 78kda, NEK2 - nima-related kinase 2, CDK1 - cyclin-dependent kinase 1, TUBG1 - tubulin, gamma 1, TUBB - tubulin, beta class i, TUBA1A - tubulin, alpha 1a, PLK4 - polo-like kinase 4, CENPJ - centromere protein j, SCLT1 - sodium channel and clathrin linker 1, TU…
GO:0051129	negative regulation of cellular component organization	2.89e-06	0.000248	2.59	18043	719	281	29	[HSPA1A - heat shock 70kda protein 1a, KIF14 - kinesin family member 14, CDC20 - cell division cycle 20, NEK2 - nima-related kinase 2, CCNF - cyclin f, AURKB - aurora kinase b, CENPF - centromere protein f, 350/400kda, SPDL1 - spindle apparatus coiled-coil protein 1, BUB3 - bub3 mitotic checkpoint protein, LDLR - low density lipoprotein receptor, TOP2A - topoisomerase (dna) ii alpha 170kda, FBXO5…
GO:0051642	centrosome localization	3.04e-06	0.00026	14.27	18043	27	281	6	[SUN2 - sad1 and unc84 domain containing 2, NDE1 - nude neurodevelopment protein 1, DLGAP5 - discs, large (drosophila) homolog-associated protein 5, MAD2L1 - mad2 mitotic arrest deficient-like 1 (yeast), GPSM2 - g-protein signaling modulator 2, AURKA - aurora kinase a]
GO:0001556	oocyte maturation	3.36e-06	0.000285	20.07	18043	16	281	5	[TRIP13 - thyroid hormone receptor interactor 13, FBXO5 - f-box protein 5, CCNB1 - cyclin b1, BRCA2 - breast cancer 2, early onset, CDC25B - cell division cycle 25b]
GO:0065009	regulation of molecular function	3.5e-06	0.000296	1.64	18043	3006	281	77	[HSPA1A - heat shock 70kda protein 1a, ANP32E - acidic (leucine-rich) nuclear phosphoprotein 32 family, member e, CDC20 - cell division cycle 20, CCNB2 - cyclin b2, CDK1 - cyclin-dependent kinase 1, RFC3 - replication factor c (activator 1) 3, 38kda, RHEBL1 - ras homolog enriched in brain like 1, ARHGEF39 - rho guanine nucleotide exchange factor (gef) 39, HMGB2 - high mobility group box 2, CDC25C…
GO:0007057	spindle assembly involved in female meiosis I	3.74e-06	0.000314	64.21	18043	3	281	3	[CCNB2 - cyclin b2, FBXO5 - f-box protein 5, AURKA - aurora kinase a]
GO:0051754	meiotic sister chromatid cohesion, centromeric	3.74e-06	0.000312	64.21	18043	3	281	3	[BUB1 - bub1 mitotic checkpoint serine/threonine kinase, BUB1B - bub1 mitotic checkpoint serine/threonine kinase b, SGOL2 - shugoshin-like 2 (s. pombe)]
GO:0061842	microtubule organizing center localization	3.82e-06	0.000317	13.76	18043	28	281	6	[SUN2 - sad1 and unc84 domain containing 2, NDE1 - nude neurodevelopment protein 1, DLGAP5 - discs, large (drosophila) homolog-associated protein 5, MAD2L1 - mad2 mitotic arrest deficient-like 1 (yeast), GPSM2 - g-protein signaling modulator 2, AURKA - aurora kinase a]
GO:0051299	centrosome separation	3.84e-06	0.000317	32.1	18043	8	281	4	[KIF11 - kinesin family member 11, NDE1 - nude neurodevelopment protein 1, NEK2 - nima-related kinase 2, AURKA - aurora kinase a]
GO:0051177	meiotic sister chromatid cohesion	3.84e-06	0.000315	32.1	18043	8	281	4	[BUB1 - bub1 mitotic checkpoint serine/threonine kinase, BUB1B - bub1 mitotic checkpoint serine/threonine kinase b, SGOL1 - shugoshin-like 1 (s. pombe), SGOL2 - shugoshin-like 2 (s. pombe)]
GO:0031570	DNA integrity checkpoint	4.18e-06	0.000342	7.22	18043	80	281	9	[CHEK2 - checkpoint kinase 2, FANCD2 - fanconi anemia, complementation group d2, TOP2A - topoisomerase (dna) ii alpha 170kda, H2AFX - h2a histone family, member x, CDK1 - cyclin-dependent kinase 1, BLM - bloom syndrome, recq helicase-like, EME1 - essential meiotic structure-specific endonuclease 1, TICRR - topbp1-interacting checkpoint and replication regulator, HMGA2 - high mobility group at-hoo…
GO:0051298	centrosome duplication	4.69e-06	0.000381	18.89	18043	17	281	5	[CKAP5 - cytoskeleton associated protein 5, NDE1 - nude neurodevelopment protein 1, BRCA2 - breast cancer 2, early onset, NDC80 - ndc80 kinetochore complex component, SASS6 - spindle assembly 6 homolog (c. elegans)]
GO:0022406	membrane docking	4.79e-06	0.000387	4.66	18043	179	281	13	[NDE1 - nude neurodevelopment protein 1, CKAP5 - cytoskeleton associated protein 5, PLK1 - polo-like kinase 1, CEP78 - centrosomal protein 78kda, NEK2 - nima-related kinase 2, CDK1 - cyclin-dependent kinase 1, TUBG1 - tubulin, gamma 1, TUBB - tubulin, beta class i, TUBA1A - tubulin, alpha 1a, PLK4 - polo-like kinase 4, CENPJ - centromere protein j, SCLT1 - sodium channel and clathrin linker 1, TU…
GO:0044773	mitotic DNA damage checkpoint	4.83e-06	0.000388	10.22	18043	44	281	7	[CHEK2 - checkpoint kinase 2, FANCD2 - fanconi anemia, complementation group d2, CDK1 - cyclin-dependent kinase 1, BLM - bloom syndrome, recq helicase-like, EME1 - essential meiotic structure-specific endonuclease 1, TICRR - topbp1-interacting checkpoint and replication regulator, HMGA2 - high mobility group at-hook 2]
GO:0061982	meiosis I cell cycle process	5.11e-06	0.000409	8.29	18043	62	281	8	[TRIP13 - thyroid hormone receptor interactor 13, TOP2A - topoisomerase (dna) ii alpha 170kda, CCNB2 - cyclin b2, CKS2 - cdc28 protein kinase regulatory subunit 2, HSPA2 - heat shock 70kda protein 2, BRCA2 - breast cancer 2, early onset, EME1 - essential meiotic structure-specific endonuclease 1, CDC25B - cell division cycle 25b]
GO:0006890	retrograde vesicle-mediated transport, Golgi to ER	5.15e-06	0.000409	7.05	18043	82	281	9	[KIF11 - kinesin family member 11, KIF4B - kinesin family member 4b, CENPE - centromere protein e, 312kda, KIF4A - kinesin family member 4a, KIF2C - kinesin family member 2c, KIF18A - kinesin family member 18a, KIF15 - kinesin family member 15, KIF22 - kinesin family member 22, RACGAP1 - rac gtpase activating protein 1]
GO:0006998	nuclear envelope organization	6.56e-06	0.00052	9.77	18043	46	281	7	[VRK1 - vaccinia related kinase 1, SUN2 - sad1 and unc84 domain containing 2, PLK1 - polo-like kinase 1, REEP4 - receptor accessory protein 4, CCNB1 - cyclin b1, CCNB2 - cyclin b2, CDK1 - cyclin-dependent kinase 1]
GO:0072422	signal transduction involved in DNA damage checkpoint	9.22e-06	0.000726	7.67	18043	67	281	8	[CHEK2 - checkpoint kinase 2, PLK1 - polo-like kinase 1, CCNB1 - cyclin b1, FZR1 - fizzy/cell division cycle 20 related 1 (drosophila), CDK1 - cyclin-dependent kinase 1, CDC25C - cell division cycle 25c, GTSE1 - g-2 and s-phase expressed 1, AURKA - aurora kinase a]
GO:0072401	signal transduction involved in DNA integrity checkpoint	9.22e-06	0.000723	7.67	18043	67	281	8	[CHEK2 - checkpoint kinase 2, PLK1 - polo-like kinase 1, CCNB1 - cyclin b1, FZR1 - fizzy/cell division cycle 20 related 1 (drosophila), CDK1 - cyclin-dependent kinase 1, CDC25C - cell division cycle 25c, GTSE1 - g-2 and s-phase expressed 1, AURKA - aurora kinase a]
GO:0010212	response to ionizing radiation	9.36e-06	0.00073	5.19	18043	136	281	11	[CHEK2 - checkpoint kinase 2, FANCD2 - fanconi anemia, complementation group d2, H2AFX - h2a histone family, member x, BRCA2 - breast cancer 2, early onset, RAD54L - rad54-like (s. cerevisiae), RAD51AP1 - rad51 associated protein 1, BLM - bloom syndrome, recq helicase-like, DNMT3B - dna (cytosine-5-)-methyltransferase 3 beta, ECT2 - epithelial cell transforming sequence 2 oncogene, TICRR - topbp1…
GO:0040020	regulation of meiotic nuclear division	1.26e-05	0.000978	11.33	18043	34	281	6	[TRIP13 - thyroid hormone receptor interactor 13, CDC20 - cell division cycle 20, FBXO5 - f-box protein 5, FZR1 - fizzy/cell division cycle 20 related 1 (drosophila), RAD51AP1 - rad51 associated protein 1, TTK - ttk protein kinase]
GO:0072395	signal transduction involved in cell cycle checkpoint	1.28e-05	0.000989	7.34	18043	70	281	8	[CHEK2 - checkpoint kinase 2, PLK1 - polo-like kinase 1, CCNB1 - cyclin b1, FZR1 - fizzy/cell division cycle 20 related 1 (drosophila), CDK1 - cyclin-dependent kinase 1, CDC25C - cell division cycle 25c, GTSE1 - g-2 and s-phase expressed 1, AURKA - aurora kinase a]
GO:0000077	DNA damage checkpoint	1.28e-05	0.000985	7.34	18043	70	281	8	[CHEK2 - checkpoint kinase 2, FANCD2 - fanconi anemia, complementation group d2, H2AFX - h2a histone family, member x, CDK1 - cyclin-dependent kinase 1, BLM - bloom syndrome, recq helicase-like, EME1 - essential meiotic structure-specific endonuclease 1, TICRR - topbp1-interacting checkpoint and replication regulator, HMGA2 - high mobility group at-hook 2]
GO:0034622	cellular protein-containing complex assembly	1.29e-05	0.000982	2.35	18043	819	281	30	[HSPA1A - heat shock 70kda protein 1a, CKAP5 - cytoskeleton associated protein 5, CENPA - centromere protein a, MIS18A - mis18 kinetochore protein homolog a (s. pombe), DLGAP5 - discs, large (drosophila) homolog-associated protein 5, H2AFX - h2a histone family, member x, CENPE - centromere protein e, 312kda, CENPM - centromere protein m, CENPF - centromere protein f, 350/400kda, HMGB2 - high mobi…
GO:0140013	meiotic nuclear division	1.33e-05	0.00101	8.81	18043	51	281	7	[TRIP13 - thyroid hormone receptor interactor 13, TOP2A - topoisomerase (dna) ii alpha 170kda, CKS2 - cdc28 protein kinase regulatory subunit 2, HSPA2 - heat shock 70kda protein 2, BRCA2 - breast cancer 2, early onset, KIF18A - kinesin family member 18a, CDC25B - cell division cycle 25b]
GO:0051785	positive regulation of nuclear division	1.43e-05	0.00108	7.23	18043	71	281	8	[CDCA5 - cell division cycle associated 5, DLGAP5 - discs, large (drosophila) homolog-associated protein 5, UBE2C - ubiquitin-conjugating enzyme e2c, AURKB - aurora kinase b, RAD51AP1 - rad51 associated protein 1, ESPL1 - extra spindle pole bodies homolog 1 (s. cerevisiae), NUSAP1 - nucleolar and spindle associated protein 1, AURKA - aurora kinase a]
GO:0007056	spindle assembly involved in female meiosis	1.48e-05	0.00111	48.16	18043	4	281	3	[FBXO5 - f-box protein 5, CCNB2 - cyclin b2, AURKA - aurora kinase a]
GO:0051716	cellular response to stimulus	1.51e-05	0.00113	1.63	18043	2754	281	70	[HSPA1A - heat shock 70kda protein 1a, CDK1 - cyclin-dependent kinase 1, RFC3 - replication factor c (activator 1) 3, 38kda, BRCA2 - breast cancer 2, early onset, HMGB2 - high mobility group box 2, CDC25C - cell division cycle 25c, TRAIP - traf interacting protein, GTSE1 - g-2 and s-phase expressed 1, PBK - pdz binding kinase, LDLR - low density lipoprotein receptor, FANCD2 - fanconi anemia, comp…
GO:0051438	regulation of ubiquitin-protein transferase activity	1.72e-05	0.00128	8.48	18043	53	281	7	[PLK1 - polo-like kinase 1, CDC20 - cell division cycle 20, FBXO5 - f-box protein 5, FZR1 - fizzy/cell division cycle 20 related 1 (drosophila), MAD2L1 - mad2 mitotic arrest deficient-like 1 (yeast), UBE2C - ubiquitin-conjugating enzyme e2c, UBE2S - ubiquitin-conjugating enzyme e2s]
GO:0051304	chromosome separation	1.74e-05	0.00129	23.35	18043	11	281	4	[NCAPD3 - non-smc condensin ii complex, subunit d3, ESPL1 - extra spindle pole bodies homolog 1 (s. cerevisiae), NCAPD2 - non-smc condensin i complex, subunit d2, TTK - ttk protein kinase]
GO:0051261	protein depolymerization	1.78e-05	0.00131	10.7	18043	36	281	6	[CCSAP - centriole, cilia and spindle-associated protein, CKAP5 - cytoskeleton associated protein 5, STMN1 - stathmin 1, KIF18B - kinesin family member 18b, KIF2C - kinesin family member 2c, KIF18A - kinesin family member 18a]
GO:0002504	antigen processing and presentation of peptide or polysaccharide antigen via MHC class II	1.88e-05	0.00138	6.02	18043	96	281	9	[KIF11 - kinesin family member 11, KIF4B - kinesin family member 4b, CENPE - centromere protein e, 312kda, KIF4A - kinesin family member 4a, KIF2C - kinesin family member 2c, KIF18A - kinesin family member 18a, KIF15 - kinesin family member 15, KIF22 - kinesin family member 22, RACGAP1 - rac gtpase activating protein 1]
GO:0002495	antigen processing and presentation of peptide antigen via MHC class II	1.88e-05	0.00138	6.02	18043	96	281	9	[KIF11 - kinesin family member 11, KIF4B - kinesin family member 4b, CENPE - centromere protein e, 312kda, KIF4A - kinesin family member 4a, KIF2C - kinesin family member 2c, KIF18A - kinesin family member 18a, KIF15 - kinesin family member 15, KIF22 - kinesin family member 22, RACGAP1 - rac gtpase activating protein 1]
GO:0019886	antigen processing and presentation of exogenous peptide antigen via MHC class II	1.88e-05	0.00137	6.02	18043	96	281	9	[KIF11 - kinesin family member 11, KIF4B - kinesin family member 4b, CENPE - centromere protein e, 312kda, KIF4A - kinesin family member 4a, KIF2C - kinesin family member 2c, KIF18A - kinesin family member 18a, KIF15 - kinesin family member 15, KIF22 - kinesin family member 22, RACGAP1 - rac gtpase activating protein 1]
GO:0000280	nuclear division	1.95e-05	0.00142	8.32	18043	54	281	7	[TRIP13 - thyroid hormone receptor interactor 13, TOP2A - topoisomerase (dna) ii alpha 170kda, CKS2 - cdc28 protein kinase regulatory subunit 2, HSPA2 - heat shock 70kda protein 2, BRCA2 - breast cancer 2, early onset, KIF18A - kinesin family member 18a, CDC25B - cell division cycle 25b]
GO:0006139	nucleobase-containing compound metabolic process	2.09e-05	0.0015	1.64	18043	2623	281	67	[HSPA1A - heat shock 70kda protein 1a, APOBEC3B - apolipoprotein b mrna editing enzyme, catalytic polypeptide-like 3b, TCOF1 - treacher collins-franceschetti syndrome 1, CDK1 - cyclin-dependent kinase 1, RFC3 - replication factor c (activator 1) 3, 38kda, MITF - microphthalmia-associated transcription factor, BRCA2 - breast cancer 2, early onset, TK1 - thymidine kinase 1, soluble, HMGB3 - high mo…
GO:0030330	DNA damage response, signal transduction by p53 class mediator	2.14e-05	0.00154	6.85	18043	75	281	8	[CHEK2 - checkpoint kinase 2, CCNB1 - cyclin b1, CDK1 - cyclin-dependent kinase 1, BRCA2 - breast cancer 2, early onset, FOXM1 - forkhead box m1, CDC25C - cell division cycle 25c, GTSE1 - g-2 and s-phase expressed 1, AURKA - aurora kinase a]
GO:0022616	DNA strand elongation	2.36e-05	0.00169	13.96	18043	23	281	5	[RFC3 - replication factor c (activator 1) 3, 38kda, DCLRE1B - dna cross-link repair 1b, GINS3 - gins complex subunit 3 (psf3 homolog), GINS1 - gins complex subunit 1 (psf1 homolog), GINS4 - gins complex subunit 4 (sld5 homolog)]
GO:0007020	microtubule nucleation	2.36e-05	0.00168	13.96	18043	23	281	5	[NDE1 - nude neurodevelopment protein 1, TPX2 - tpx2, microtubule-associated, TUBG1 - tubulin, gamma 1, CENPJ - centromere protein j, MZT1 - mitotic spindle organizing protein 1]
GO:2000134	negative regulation of G1/S transition of mitotic cell cycle	2.41e-05	0.00171	5.84	18043	99	281	9	[RBL1 - retinoblastoma-like 1 (p107), CHEK2 - checkpoint kinase 2, CCNB1 - cyclin b1, CDK1 - cyclin-dependent kinase 1, CDC25C - cell division cycle 25c, CDKN2D - cyclin-dependent kinase inhibitor 2d (p19, inhibits cdk4), GTSE1 - g-2 and s-phase expressed 1, CDKN2C - cyclin-dependent kinase inhibitor 2c (p18, inhibits cdk4), AURKA - aurora kinase a]
GO:0051315	attachment of mitotic spindle microtubules to kinetochore	2.58e-05	0.00182	21.4	18043	12	281	4	[CENPE - centromere protein e, 312kda, NUF2 - nuf2, ndc80 kinetochore complex component, KIF2C - kinesin family member 2c, NDC80 - ndc80 kinetochore complex component]
GO:0031110	regulation of microtubule polymerization or depolymerization	2.6e-05	0.00182	6.67	18043	77	281	8	[HSPA1A - heat shock 70kda protein 1a, CKAP5 - cytoskeleton associated protein 5, PSRC1 - proline/serine-rich coiled-coil 1, STMN1 - stathmin 1, TPX2 - tpx2, microtubule-associated, SKA1 - spindle and kinetochore associated complex subunit 1, SKA3 - spindle and kinetochore associated complex subunit 3, SKA2 - spindle and kinetochore associated complex subunit 2]
GO:0045840	positive regulation of mitotic nuclear division	2.8e-05	0.00196	7.89	18043	57	281	7	[CDCA5 - cell division cycle associated 5, DLGAP5 - discs, large (drosophila) homolog-associated protein 5, UBE2C - ubiquitin-conjugating enzyme e2c, AURKB - aurora kinase b, ESPL1 - extra spindle pole bodies homolog 1 (s. cerevisiae), NUSAP1 - nucleolar and spindle associated protein 1, AURKA - aurora kinase a]
GO:0043161	proteasome-mediated ubiquitin-dependent protein catabolic process	2.82e-05	0.00196	3.34	18043	308	281	16	[KIF14 - kinesin family member 14, PLK1 - polo-like kinase 1, BUB1B - bub1 mitotic checkpoint serine/threonine kinase b, CDC20 - cell division cycle 20, MAD2L1 - mad2 mitotic arrest deficient-like 1 (yeast), CDK1 - cyclin-dependent kinase 1, UBE2C - ubiquitin-conjugating enzyme e2c, CCNF - cyclin f, AURKB - aurora kinase b, BUB3 - bub3 mitotic checkpoint protein, FBXO5 - f-box protein 5, CCNB1 - …
GO:1902807	negative regulation of cell cycle G1/S phase transition	2.83e-05	0.00196	5.72	18043	101	281	9	[RBL1 - retinoblastoma-like 1 (p107), CHEK2 - checkpoint kinase 2, CCNB1 - cyclin b1, CDK1 - cyclin-dependent kinase 1, CDC25C - cell division cycle 25c, CDKN2D - cyclin-dependent kinase inhibitor 2d (p19, inhibits cdk4), GTSE1 - g-2 and s-phase expressed 1, CDKN2C - cyclin-dependent kinase inhibitor 2c (p18, inhibits cdk4), AURKA - aurora kinase a]
GO:0048285	organelle fission	2.86e-05	0.00197	6.59	18043	78	281	8	[TRIP13 - thyroid hormone receptor interactor 13, MTFR2 - mitochondrial fission regulator 2, TOP2A - topoisomerase (dna) ii alpha 170kda, CKS2 - cdc28 protein kinase regulatory subunit 2, HSPA2 - heat shock 70kda protein 2, BRCA2 - breast cancer 2, early onset, KIF18A - kinesin family member 18a, CDC25B - cell division cycle 25b]
GO:0032508	DNA duplex unwinding	3.07e-05	0.0021	5.67	18043	102	281	9	[MCM8 - minichromosome maintenance complex component 8, PIF1 - pif1 5'-to-3' dna helicase, POLQ - polymerase (dna directed), theta, RECQL4 - recq protein-like 4, ERCC6L - excision repair cross-complementing rodent repair deficiency, complementation group 6-like, RFC3 - replication factor c (activator 1) 3, 38kda, CHTF18 - ctf18, chromosome transmission fidelity factor 18 homolog (s. cerevisiae), …
GO:0044093	positive regulation of molecular function	3.12e-05	0.00213	1.82	18043	1690	281	48	[HSPA1A - heat shock 70kda protein 1a, KIF14 - kinesin family member 14, CDC20 - cell division cycle 20, NEK2 - nima-related kinase 2, ARHGAP19 - rho gtpase activating protein 19, CXCR4 - chemokine (c-x-c motif) receptor 4, RFC3 - replication factor c (activator 1) 3, 38kda, CDK1 - cyclin-dependent kinase 1, RHEBL1 - ras homolog enriched in brain like 1, CENPE - centromere protein e, 312kda, RANG…
GO:0046605	regulation of centrosome cycle	3.14e-05	0.00214	7.75	18043	58	281	7	[KIF11 - kinesin family member 11, NEK2 - nima-related kinase 2, CENPJ - centromere protein j, CCNF - cyclin f, PLK4 - polo-like kinase 4, GEN1 - gen1 holliday junction 5' flap endonuclease, AURKA - aurora kinase a]
GO:0090169	regulation of spindle assembly	3.64e-05	0.00246	12.84	18043	25	281	5	[HSPA1A - heat shock 70kda protein 1a, CCSAP - centriole, cilia and spindle-associated protein, PLK1 - polo-like kinase 1, GPSM2 - g-protein signaling modulator 2, SPAG5 - sperm associated antigen 5]
GO:0090306	spindle assembly involved in meiosis	3.65e-05	0.00246	38.53	18043	5	281	3	[CCNB2 - cyclin b2, FBXO5 - f-box protein 5, AURKA - aurora kinase a]
GO:0001833	inner cell mass cell proliferation	3.69e-05	0.00247	19.76	18043	13	281	4	[NCAPG2 - non-smc condensin ii complex, subunit g2, BRCA2 - breast cancer 2, early onset, GINS1 - gins complex subunit 1 (psf1 homolog), GINS4 - gins complex subunit 4 (sld5 homolog)]
GO:1902806	regulation of cell cycle G1/S phase transition	4.05e-05	0.00271	4.44	18043	159	281	11	[RBL1 - retinoblastoma-like 1 (p107), CHEK2 - checkpoint kinase 2, KIF14 - kinesin family member 14, FAM83D - family with sequence similarity 83, member d, CCNB1 - cyclin b1, CDK1 - cyclin-dependent kinase 1, CDC25C - cell division cycle 25c, CDKN2D - cyclin-dependent kinase inhibitor 2d (p19, inhibits cdk4), GTSE1 - g-2 and s-phase expressed 1, CDKN2C - cyclin-dependent kinase inhibitor 2c (p18,…
GO:0009263	deoxyribonucleotide biosynthetic process	5.1e-05	0.00339	18.35	18043	14	281	4	[TYMS - thymidylate synthetase, RRM1 - ribonucleotide reductase m1, DTYMK - deoxythymidylate kinase (thymidylate kinase), RRM2 - ribonucleotide reductase m2]
GO:0010498	proteasomal protein catabolic process	6e-05	0.00397	3.13	18043	328	281	16	[KIF14 - kinesin family member 14, PLK1 - polo-like kinase 1, BUB1B - bub1 mitotic checkpoint serine/threonine kinase b, CDC20 - cell division cycle 20, MAD2L1 - mad2 mitotic arrest deficient-like 1 (yeast), CDK1 - cyclin-dependent kinase 1, UBE2C - ubiquitin-conjugating enzyme e2c, CCNF - cyclin f, AURKB - aurora kinase b, BUB3 - bub3 mitotic checkpoint protein, FBXO5 - f-box protein 5, CCNB1 - …
GO:2000780	negative regulation of double-strand break repair	6.48e-05	0.00427	11.47	18043	28	281	5	[POLQ - polymerase (dna directed), theta, AUNIP - aurora kinase a and ninein interacting protein, PARPBP - parp1 binding protein, FANCB - fanconi anemia, complementation group b, HMGA2 - high mobility group at-hook 2]
GO:1903504	regulation of mitotic spindle checkpoint	6.87e-05	0.00451	17.12	18043	15	281	4	[CCNB1 - cyclin b1, MAD2L1 - mad2 mitotic arrest deficient-like 1 (yeast), GEN1 - gen1 holliday junction 5' flap endonuclease, NDC80 - ndc80 kinetochore complex component]
GO:0090266	regulation of mitotic cell cycle spindle assembly checkpoint	6.87e-05	0.00449	17.12	18043	15	281	4	[CCNB1 - cyclin b1, MAD2L1 - mad2 mitotic arrest deficient-like 1 (yeast), GEN1 - gen1 holliday junction 5' flap endonuclease, NDC80 - ndc80 kinetochore complex component]
GO:0090231	regulation of spindle checkpoint	6.87e-05	0.00447	17.12	18043	15	281	4	[CCNB1 - cyclin b1, MAD2L1 - mad2 mitotic arrest deficient-like 1 (yeast), GEN1 - gen1 holliday junction 5' flap endonuclease, NDC80 - ndc80 kinetochore complex component]
GO:0007100	mitotic centrosome separation	7.22e-05	0.00468	32.1	18043	6	281	3	[KIF11 - kinesin family member 11, NDE1 - nude neurodevelopment protein 1, AURKA - aurora kinase a]
GO:0051321	meiotic cell cycle	8.07e-05	0.00521	6.71	18043	67	281	7	[BUB3 - bub3 mitotic checkpoint protein, SUN2 - sad1 and unc84 domain containing 2, NEK2 - nima-related kinase 2, H2AFX - h2a histone family, member x, RAD54L - rad54-like (s. cerevisiae), PKMYT1 - protein kinase, membrane associated tyrosine/threonine 1, RAD51AP1 - rad51 associated protein 1]
GO:2000045	regulation of G1/S transition of mitotic cell cycle	8.28e-05	0.00532	4.49	18043	143	281	10	[RBL1 - retinoblastoma-like 1 (p107), CHEK2 - checkpoint kinase 2, KIF14 - kinesin family member 14, CCNB1 - cyclin b1, CDK1 - cyclin-dependent kinase 1, CDC25C - cell division cycle 25c, CDKN2D - cyclin-dependent kinase inhibitor 2d (p19, inhibits cdk4), GTSE1 - g-2 and s-phase expressed 1, CDKN2C - cyclin-dependent kinase inhibitor 2c (p18, inhibits cdk4), AURKA - aurora kinase a]
GO:0051053	negative regulation of DNA metabolic process	8.28e-05	0.0053	4.49	18043	143	281	10	[CHEK2 - checkpoint kinase 2, PIF1 - pif1 5'-to-3' dna helicase, POLQ - polymerase (dna directed), theta, FBXO5 - f-box protein 5, AUNIP - aurora kinase a and ninein interacting protein, BRCA2 - breast cancer 2, early onset, BLM - bloom syndrome, recq helicase-like, PARPBP - parp1 binding protein, FANCB - fanconi anemia, complementation group b, HMGA2 - high mobility group at-hook 2]
GO:0007064	mitotic sister chromatid cohesion	9.04e-05	0.00576	16.05	18043	16	281	4	[CDCA5 - cell division cycle associated 5, CDC20 - cell division cycle 20, SGOL1 - shugoshin-like 1 (s. pombe), GSG2 - germ cell associated 2 (haspin)]
GO:0045738	negative regulation of DNA repair	9.16e-05	0.00581	10.7	18043	30	281	5	[POLQ - polymerase (dna directed), theta, AUNIP - aurora kinase a and ninein interacting protein, PARPBP - parp1 binding protein, FANCB - fanconi anemia, complementation group b, HMGA2 - high mobility group at-hook 2]
GO:1901976	regulation of cell cycle checkpoint	9.16e-05	0.00579	10.7	18043	30	281	5	[CHEK2 - checkpoint kinase 2, CCNB1 - cyclin b1, MAD2L1 - mad2 mitotic arrest deficient-like 1 (yeast), GEN1 - gen1 holliday junction 5' flap endonuclease, NDC80 - ndc80 kinetochore complex component]
GO:0007127	meiosis I	9.16e-05	0.00576	10.7	18043	30	281	5	[TRIP13 - thyroid hormone receptor interactor 13, CKS2 - cdc28 protein kinase regulatory subunit 2, HSPA2 - heat shock 70kda protein 2, BRCA2 - breast cancer 2, early onset, CDC25B - cell division cycle 25b]
GO:2001020	regulation of response to DNA damage stimulus	9.28e-05	0.00582	3.76	18043	205	281	12	[CHEK2 - checkpoint kinase 2, POLQ - polymerase (dna directed), theta, H2AFX - h2a histone family, member x, FBXO5 - f-box protein 5, BCL2L12 - bcl2-like 12 (proline rich), AUNIP - aurora kinase a and ninein interacting protein, FOXM1 - forkhead box m1, RAD51AP1 - rad51 associated protein 1, PARPBP - parp1 binding protein, FANCB - fanconi anemia, complementation group b, CDKN2D - cyclin-dependent…
GO:0090342	regulation of cell aging	9.58e-05	0.00598	8.03	18043	48	281	6	[RBL1 - retinoblastoma-like 1 (p107), FBXO5 - f-box protein 5, BCL2L12 - bcl2-like 12 (proline rich), FZR1 - fizzy/cell division cycle 20 related 1 (drosophila), FOXM1 - forkhead box m1, HMGA2 - high mobility group at-hook 2]
GO:0031023	microtubule organizing center organization	0.000107	0.00665	6.42	18043	70	281	7	[CKAP5 - cytoskeleton associated protein 5, PLK1 - polo-like kinase 1, CDK1 - cyclin-dependent kinase 1, CENPJ - centromere protein j, WDR62 - wd repeat domain 62, PLK4 - polo-like kinase 4, SASS6 - spindle assembly 6 homolog (c. elegans)]
GO:0022412	cellular process involved in reproduction in multicellular organism	0.000111	0.0069	3.11	18043	310	281	15	[PLK1 - polo-like kinase 1, TRIP13 - thyroid hormone receptor interactor 13, CCNB2 - cyclin b2, BRCA2 - breast cancer 2, early onset, KIF18A - kinesin family member 18a, HMGB2 - high mobility group box 2, TTK - ttk protein kinase, CDC25B - cell division cycle 25b, CASC5 - cancer susceptibility candidate 5, YBX2 - y box binding protein 2, TOP2A - topoisomerase (dna) ii alpha 170kda, FBXO5 - f-box …
GO:0045091	regulation of single stranded viral RNA replication via double stranded DNA intermediate	0.000117	0.0072	15.11	18043	17	281	4	[TOP2A - topoisomerase (dna) ii alpha 170kda, APOBEC3B - apolipoprotein b mrna editing enzyme, catalytic polypeptide-like 3b, APOBEC3A - apolipoprotein b mrna editing enzyme, catalytic polypeptide-like 3a, HMGA2 - high mobility group at-hook 2]
GO:0034645	cellular macromolecule biosynthetic process	0.000117	0.00719	2.12	18043	879	281	29	[BARD1 - brca1 associated ring domain 1, TCOF1 - treacher collins-franceschetti syndrome 1, RNASEH2A - ribonuclease h2, subunit a, CDK1 - cyclin-dependent kinase 1, RFC3 - replication factor c (activator 1) 3, 38kda, TK1 - thymidine kinase 1, soluble, MITF - microphthalmia-associated transcription factor, CENPF - centromere protein f, 350/400kda, NCAPG2 - non-smc condensin ii complex, subunit g2,…
GO:0090267	positive regulation of mitotic cell cycle spindle assembly checkpoint	0.000125	0.00764	27.52	18043	7	281	3	[MAD2L1 - mad2 mitotic arrest deficient-like 1 (yeast), GEN1 - gen1 holliday junction 5' flap endonuclease, NDC80 - ndc80 kinetochore complex component]
GO:0090232	positive regulation of spindle checkpoint	0.000125	0.00761	27.52	18043	7	281	3	[MAD2L1 - mad2 mitotic arrest deficient-like 1 (yeast), GEN1 - gen1 holliday junction 5' flap endonuclease, NDC80 - ndc80 kinetochore complex component]
GO:0071897	DNA biosynthetic process	0.000127	0.00771	5.35	18043	96	281	8	[C17orf53 - chromosome 17 open reading frame 53, POLQ - polymerase (dna directed), theta, LIN9 - lin-9 homolog (c. elegans), RFC3 - replication factor c (activator 1) 3, 38kda, TK1 - thymidine kinase 1, soluble, CENPF - centromere protein f, 350/400kda, CDKN2D - cyclin-dependent kinase inhibitor 2d (p19, inhibits cdk4), TYMS - thymidylate synthetase]
GO:0045860	positive regulation of protein kinase activity	0.000143	0.00863	2.53	18043	507	281	20	[IQGAP3 - iq motif containing gtpase activating protein 3, KIF14 - kinesin family member 14, PSRC1 - proline/serine-rich coiled-coil 1, TPX2 - tpx2, microtubule-associated, CXCR4 - chemokine (c-x-c motif) receptor 4, CDK1 - cyclin-dependent kinase 1, CENPE - centromere protein e, 312kda, CDC25B - cell division cycle 25b, DBF4B - dbf4 homolog b (s. cerevisiae), PBK - pdz binding kinase, INCENP - i…
GO:0046483	heterocycle metabolic process	0.000144	0.00869	1.54	18043	2791	281	67	[HSPA1A - heat shock 70kda protein 1a, APOBEC3B - apolipoprotein b mrna editing enzyme, catalytic polypeptide-like 3b, TCOF1 - treacher collins-franceschetti syndrome 1, CDK1 - cyclin-dependent kinase 1, RFC3 - replication factor c (activator 1) 3, 38kda, MITF - microphthalmia-associated transcription factor, BRCA2 - breast cancer 2, early onset, TK1 - thymidine kinase 1, soluble, HMGB3 - high mo…
GO:0006271	DNA strand elongation involved in DNA replication	0.000148	0.0089	14.27	18043	18	281	4	[RFC3 - replication factor c (activator 1) 3, 38kda, GINS3 - gins complex subunit 3 (psf3 homolog), GINS1 - gins complex subunit 1 (psf1 homolog), GINS4 - gins complex subunit 4 (sld5 homolog)]
GO:0044843	cell cycle G1/S phase transition	0.000169	0.0101	5.14	18043	100	281	8	[MCM8 - minichromosome maintenance complex component 8, IQGAP3 - iq motif containing gtpase activating protein 3, CCNA2 - cyclin a2, ORC6 - origin recognition complex, subunit 6, DBF4 - dbf4 homolog (s. cerevisiae), CDKN3 - cyclin-dependent kinase inhibitor 3, CDKN2D - cyclin-dependent kinase inhibitor 2d (p19, inhibits cdk4), CDKN2C - cyclin-dependent kinase inhibitor 2c (p18, inhibits cdk4)]
GO:0051443	positive regulation of ubiquitin-protein transferase activity	0.00017	0.0101	9.44	18043	34	281	5	[PLK1 - polo-like kinase 1, CDC20 - cell division cycle 20, FZR1 - fizzy/cell division cycle 20 related 1 (drosophila), UBE2C - ubiquitin-conjugating enzyme e2c, UBE2S - ubiquitin-conjugating enzyme e2s]
GO:0065003	protein-containing complex assembly	0.000174	0.0103	1.87	18043	1271	281	37	[HSPA1A - heat shock 70kda protein 1a, CKAP5 - cytoskeleton associated protein 5, CENPA - centromere protein a, MIS18A - mis18 kinetochore protein homolog a (s. pombe), DLGAP5 - discs, large (drosophila) homolog-associated protein 5, H2AFX - h2a histone family, member x, CENPE - centromere protein e, 312kda, CENPM - centromere protein m, TK1 - thymidine kinase 1, soluble, MITF - microphthalmia-as…
GO:2000773	negative regulation of cellular senescence	0.000186	0.011	13.52	18043	19	281	4	[RBL1 - retinoblastoma-like 1 (p107), FBXO5 - f-box protein 5, BCL2L12 - bcl2-like 12 (proline rich), HMGA2 - high mobility group at-hook 2]
GO:2000104	negative regulation of DNA-dependent DNA replication	0.000186	0.0109	13.52	18043	19	281	4	[CHEK2 - checkpoint kinase 2, FBXO5 - f-box protein 5, BRCA2 - breast cancer 2, early onset, BLM - bloom syndrome, recq helicase-like]
GO:0007095	mitotic G2 DNA damage checkpoint	0.000186	0.0109	13.52	18043	19	281	4	[CDK1 - cyclin-dependent kinase 1, BLM - bloom syndrome, recq helicase-like, TICRR - topbp1-interacting checkpoint and replication regulator, HMGA2 - high mobility group at-hook 2]
GO:0007099	centriole replication	0.000186	0.0108	13.52	18043	19	281	4	[CENPJ - centromere protein j, WDR62 - wd repeat domain 62, PLK4 - polo-like kinase 4, SASS6 - spindle assembly 6 homolog (c. elegans)]
GO:0006977	DNA damage response, signal transduction by p53 class mediator resulting in cell cycle arrest	0.000187	0.0109	7.13	18043	54	281	6	[CHEK2 - checkpoint kinase 2, CCNB1 - cyclin b1, CDK1 - cyclin-dependent kinase 1, CDC25C - cell division cycle 25c, GTSE1 - g-2 and s-phase expressed 1, AURKA - aurora kinase a]
GO:0071156	regulation of cell cycle arrest	0.000194	0.0112	5.04	18043	102	281	8	[CHEK2 - checkpoint kinase 2, CCNB1 - cyclin b1, CDK1 - cyclin-dependent kinase 1, FOXM1 - forkhead box m1, CDC25C - cell division cycle 25c, HMGA2 - high mobility group at-hook 2, GTSE1 - g-2 and s-phase expressed 1, AURKA - aurora kinase a]
GO:2000779	regulation of double-strand break repair	0.000196	0.0113	5.84	18043	77	281	7	[POLQ - polymerase (dna directed), theta, AUNIP - aurora kinase a and ninein interacting protein, FOXM1 - forkhead box m1, RAD51AP1 - rad51 associated protein 1, PARPBP - parp1 binding protein, FANCB - fanconi anemia, complementation group b, HMGA2 - high mobility group at-hook 2]
GO:0071158	positive regulation of cell cycle arrest	0.000196	0.0113	5.84	18043	77	281	7	[CHEK2 - checkpoint kinase 2, CCNB1 - cyclin b1, CDK1 - cyclin-dependent kinase 1, CDC25C - cell division cycle 25c, HMGA2 - high mobility group at-hook 2, GTSE1 - g-2 and s-phase expressed 1, AURKA - aurora kinase a]
GO:0032506	cytokinetic process	0.000196	0.0112	9.17	18043	35	281	5	[AURKB - aurora kinase b, ANLN - anillin, actin binding protein, CEP55 - centrosomal protein 55kda, KIF20A - kinesin family member 20a, RACGAP1 - rac gtpase activating protein 1]
GO:0031297	replication fork processing	0.000196	0.0112	9.17	18043	35	281	5	[BRCA2 - breast cancer 2, early onset, BLM - bloom syndrome, recq helicase-like, GEN1 - gen1 holliday junction 5' flap endonuclease, EME1 - essential meiotic structure-specific endonuclease 1, TRAIP - traf interacting protein]
GO:0000733	DNA strand renaturation	0.000198	0.0112	24.08	18043	8	281	3	[RECQL4 - recq protein-like 4, RAD54L - rad54-like (s. cerevisiae), BLM - bloom syndrome, recq helicase-like]
GO:1901978	positive regulation of cell cycle checkpoint	0.000198	0.0112	24.08	18043	8	281	3	[MAD2L1 - mad2 mitotic arrest deficient-like 1 (yeast), GEN1 - gen1 holliday junction 5' flap endonuclease, NDC80 - ndc80 kinetochore complex component]
GO:0031399	regulation of protein modification process	0.000198	0.0112	1.7	18043	1772	281	47	[HSPA1A - heat shock 70kda protein 1a, KIF14 - kinesin family member 14, FAM83D - family with sequence similarity 83, member d, CDC20 - cell division cycle 20, CCNB2 - cyclin b2, CXCR4 - chemokine (c-x-c motif) receptor 4, CDK1 - cyclin-dependent kinase 1, CENPE - centromere protein e, 312kda, CCNF - cyclin f, CDC25C - cell division cycle 25c, CDC25B - cell division cycle 25b, DBF4B - dbf4 homolo…
GO:0050794	regulation of cellular process	0.000201	0.0113	1.18	18043	10389	281	191	[HSPA1A - heat shock 70kda protein 1a, FAM83D - family with sequence similarity 83, member d, ANP32E - acidic (leucine-rich) nuclear phosphoprotein 32 family, member e, CDC20 - cell division cycle 20, APOBEC3B - apolipoprotein b mrna editing enzyme, catalytic polypeptide-like 3b, BIRC5 - baculoviral iap repeat containing 5, TCOF1 - treacher collins-franceschetti syndrome 1, CDK1 - cyclin-dependen…
GO:1902400	intracellular signal transduction involved in G1 DNA damage checkpoint	0.000207	0.0116	7	18043	55	281	6	[CHEK2 - checkpoint kinase 2, CCNB1 - cyclin b1, CDK1 - cyclin-dependent kinase 1, CDC25C - cell division cycle 25c, GTSE1 - g-2 and s-phase expressed 1, AURKA - aurora kinase a]
GO:1902403	signal transduction involved in mitotic DNA integrity checkpoint	0.000207	0.0115	7	18043	55	281	6	[CHEK2 - checkpoint kinase 2, CCNB1 - cyclin b1, CDK1 - cyclin-dependent kinase 1, CDC25C - cell division cycle 25c, GTSE1 - g-2 and s-phase expressed 1, AURKA - aurora kinase a]
GO:1902402	signal transduction involved in mitotic DNA damage checkpoint	0.000207	0.0115	7	18043	55	281	6	[CHEK2 - checkpoint kinase 2, CCNB1 - cyclin b1, CDK1 - cyclin-dependent kinase 1, CDC25C - cell division cycle 25c, GTSE1 - g-2 and s-phase expressed 1, AURKA - aurora kinase a]
GO:0072431	signal transduction involved in mitotic G1 DNA damage checkpoint	0.000207	0.0115	7	18043	55	281	6	[CHEK2 - checkpoint kinase 2, CCNB1 - cyclin b1, CDK1 - cyclin-dependent kinase 1, CDC25C - cell division cycle 25c, GTSE1 - g-2 and s-phase expressed 1, AURKA - aurora kinase a]
GO:1902750	negative regulation of cell cycle G2/M phase transition	0.000207	0.0115	4.99	18043	103	281	8	[PLK1 - polo-like kinase 1, FZR1 - fizzy/cell division cycle 20 related 1 (drosophila), CDK1 - cyclin-dependent kinase 1, AURKB - aurora kinase b, BLM - bloom syndrome, recq helicase-like, TICRR - topbp1-interacting checkpoint and replication regulator, HMGA2 - high mobility group at-hook 2, AURKA - aurora kinase a]
GO:0006725	cellular aromatic compound metabolic process	0.000234	0.0129	1.52	18043	2837	281	67	[HSPA1A - heat shock 70kda protein 1a, APOBEC3B - apolipoprotein b mrna editing enzyme, catalytic polypeptide-like 3b, TCOF1 - treacher collins-franceschetti syndrome 1, CDK1 - cyclin-dependent kinase 1, RFC3 - replication factor c (activator 1) 3, 38kda, MITF - microphthalmia-associated transcription factor, BRCA2 - breast cancer 2, early onset, TK1 - thymidine kinase 1, soluble, HMGB3 - high mo…
GO:0070194	synaptonemal complex disassembly	0.000242	0.0133	64.21	18043	2	281	2	[PLK1 - polo-like kinase 1, HSPA2 - heat shock 70kda protein 2]
GO:0031269	pseudopodium assembly	0.000242	0.0132	64.21	18043	2	281	2	[SRGAP2C - slit-robo rho gtpase activating protein 2c, SRGAP2 - slit-robo rho gtpase activating protein 2]
GO:0072355	histone H3-T3 phosphorylation	0.000242	0.0132	64.21	18043	2	281	2	[VRK1 - vaccinia related kinase 1, GSG2 - germ cell associated 2 (haspin)]
GO:0021815	modulation of microtubule cytoskeleton involved in cerebral cortex radial glia guided migration	0.000242	0.0131	64.21	18043	2	281	2	[SRGAP2C - slit-robo rho gtpase activating protein 2c, SRGAP2 - slit-robo rho gtpase activating protein 2]
GO:0021816	extension of a leading process involved in cell motility in cerebral cortex radial glia guided migration	0.000242	0.0131	64.21	18043	2	281	2	[SRGAP2C - slit-robo rho gtpase activating protein 2c, SRGAP2 - slit-robo rho gtpase activating protein 2]
GO:0072413	signal transduction involved in mitotic cell cycle checkpoint	0.000252	0.0136	6.76	18043	57	281	6	[CHEK2 - checkpoint kinase 2, CCNB1 - cyclin b1, CDK1 - cyclin-dependent kinase 1, CDC25C - cell division cycle 25c, GTSE1 - g-2 and s-phase expressed 1, AURKA - aurora kinase a]
GO:2000241	regulation of reproductive process	0.000268	0.0144	4.28	18043	135	281	9	[TRIP13 - thyroid hormone receptor interactor 13, CDC20 - cell division cycle 20, FBXO5 - f-box protein 5, FZR1 - fizzy/cell division cycle 20 related 1 (drosophila), RAD51AP1 - rad51 associated protein 1, CDC25C - cell division cycle 25c, TTK - ttk protein kinase, CDC25B - cell division cycle 25b, AURKA - aurora kinase a]
GO:0031572	G2 DNA damage checkpoint	0.00028	0.015	12.23	18043	21	281	4	[CDK1 - cyclin-dependent kinase 1, BLM - bloom syndrome, recq helicase-like, TICRR - topbp1-interacting checkpoint and replication regulator, HMGA2 - high mobility group at-hook 2]
GO:0072698	protein localization to microtubule cytoskeleton	0.000291	0.0155	8.45	18043	38	281	5	[FAM83D - family with sequence similarity 83, member d, KIF20B - kinesin family member 20b, TTK - ttk protein kinase, AURKA - aurora kinase a, SPAG5 - sperm associated antigen 5]
GO:0085020	protein K6-linked ubiquitination	0.000293	0.0156	21.4	18043	9	281	3	[BARD1 - brca1 associated ring domain 1, UBE2T - ubiquitin-conjugating enzyme e2t (putative), UBE2S - ubiquitin-conjugating enzyme e2s]
GO:1904776	regulation of protein localization to cell cortex	0.000293	0.0155	21.4	18043	9	281	3	[PLK1 - polo-like kinase 1, GPSM2 - g-protein signaling modulator 2, SAPCD2 - suppressor apc domain containing 2]
GO:1901993	regulation of meiotic cell cycle phase transition	0.000293	0.0155	21.4	18043	9	281	3	[CDC25C - cell division cycle 25c, CDC25B - cell division cycle 25b, TTK - ttk protein kinase]
GO:0030163	protein catabolic process	0.000325	0.0171	2.61	18043	419	281	17	[KIF14 - kinesin family member 14, CDC20 - cell division cycle 20, PLK1 - polo-like kinase 1, BUB1B - bub1 mitotic checkpoint serine/threonine kinase b, CDK1 - cyclin-dependent kinase 1, MAD2L1 - mad2 mitotic arrest deficient-like 1 (yeast), UBE2C - ubiquitin-conjugating enzyme e2c, CCNF - cyclin f, AURKB - aurora kinase b, CHEK2 - checkpoint kinase 2, BUB3 - bub3 mitotic checkpoint protein, CCNB…
GO:0051781	positive regulation of cell division	0.000336	0.0176	5.35	18043	84	281	7	[KIF14 - kinesin family member 14, KIF20B - kinesin family member 20b, AURKB - aurora kinase b, CIT - citron (rho-interacting, serine/threonine kinase 21), ECT2 - epithelial cell transforming sequence 2 oncogene, CDC25B - cell division cycle 25b, RACGAP1 - rac gtpase activating protein 1]
GO:0070193	synaptonemal complex organization	0.000338	0.0176	11.67	18043	22	281	4	[TRIP13 - thyroid hormone receptor interactor 13, PLK1 - polo-like kinase 1, SYCE2 - synaptonemal complex central element protein 2, HSPA2 - heat shock 70kda protein 2]
GO:0021987	cerebral cortex development	0.000366	0.0191	6.32	18043	61	281	6	[ARHGAP11B - rho gtpase activating protein 11b, KIF14 - kinesin family member 14, NDE1 - nude neurodevelopment protein 1, H2AFX - h2a histone family, member x, WDR62 - wd repeat domain 62, TACC3 - transforming, acidic coiled-coil containing protein 3]
GO:0072331	signal transduction by p53 class mediator	0.00044	0.0228	4.47	18043	115	281	8	[CHEK2 - checkpoint kinase 2, CCNB1 - cyclin b1, CDK1 - cyclin-dependent kinase 1, BRCA2 - breast cancer 2, early onset, FOXM1 - forkhead box m1, CDC25C - cell division cycle 25c, GTSE1 - g-2 and s-phase expressed 1, AURKA - aurora kinase a]
GO:0044380	protein localization to cytoskeleton	0.000469	0.0243	7.64	18043	42	281	5	[FAM83D - family with sequence similarity 83, member d, KIF20B - kinesin family member 20b, TTK - ttk protein kinase, AURKA - aurora kinase a, SPAG5 - sperm associated antigen 5]
GO:0045005	DNA-dependent DNA replication maintenance of fidelity	0.000524	0.027	7.47	18043	43	281	5	[BRCA2 - breast cancer 2, early onset, BLM - bloom syndrome, recq helicase-like, EME1 - essential meiotic structure-specific endonuclease 1, GEN1 - gen1 holliday junction 5' flap endonuclease, TRAIP - traf interacting protein]
GO:0098534	centriole assembly	0.000563	0.0289	10.27	18043	25	281	4	[CENPJ - centromere protein j, WDR62 - wd repeat domain 62, PLK4 - polo-like kinase 4, SASS6 - spindle assembly 6 homolog (c. elegans)]
GO:0006282	regulation of DNA repair	0.000618	0.0316	4.25	18043	121	281	8	[POLQ - polymerase (dna directed), theta, H2AFX - h2a histone family, member x, AUNIP - aurora kinase a and ninein interacting protein, FOXM1 - forkhead box m1, RAD51AP1 - rad51 associated protein 1, PARPBP - parp1 binding protein, FANCB - fanconi anemia, complementation group b, HMGA2 - high mobility group at-hook 2]
GO:0015949	nucleobase-containing small molecule interconversion	0.000657	0.0335	9.88	18043	26	281	4	[TYMS - thymidylate synthetase, RRM1 - ribonucleotide reductase m1, DTYMK - deoxythymidylate kinase (thymidylate kinase), RRM2 - ribonucleotide reductase m2]
GO:0051258	protein polymerization	0.000659	0.0335	5.67	18043	68	281	6	[CKAP5 - cytoskeleton associated protein 5, FBXO5 - f-box protein 5, CENPJ - centromere protein j, UBE2C - ubiquitin-conjugating enzyme e2c, UBE2S - ubiquitin-conjugating enzyme e2s, DIAPH3 - diaphanous-related formin 3]
GO:1901360	organic cyclic compound metabolic process	0.000692	0.0351	1.45	18043	3059	281	69	[HSPA1A - heat shock 70kda protein 1a, APOBEC3B - apolipoprotein b mrna editing enzyme, catalytic polypeptide-like 3b, TCOF1 - treacher collins-franceschetti syndrome 1, CDK1 - cyclin-dependent kinase 1, RFC3 - replication factor c (activator 1) 3, 38kda, MITF - microphthalmia-associated transcription factor, BRCA2 - breast cancer 2, early onset, TK1 - thymidine kinase 1, soluble, HMGB3 - high mo…
GO:0032954	regulation of cytokinetic process	0.000718	0.0363	42.81	18043	3	281	2	[KIF20B - kinesin family member 20b, ECT2 - epithelial cell transforming sequence 2 oncogene]
GO:0031268	pseudopodium organization	0.000718	0.0361	42.81	18043	3	281	2	[SRGAP2C - slit-robo rho gtpase activating protein 2c, SRGAP2 - slit-robo rho gtpase activating protein 2]
GO:0036123	histone H3-K9 dimethylation	0.000718	0.036	42.81	18043	3	281	2	[SUV39H2 - suppressor of variegation 3-9 homolog 2 (drosophila), SUV39H1 - suppressor of variegation 3-9 homolog 1 (drosophila)]
GO:1905322	positive regulation of mesenchymal stem cell migration	0.000718	0.0359	42.81	18043	3	281	2	[FBXO5 - f-box protein 5, CXCR4 - chemokine (c-x-c motif) receptor 4]
GO:1905320	regulation of mesenchymal stem cell migration	0.000718	0.0358	42.81	18043	3	281	2	[FBXO5 - f-box protein 5, CXCR4 - chemokine (c-x-c motif) receptor 4]
GO:0046125	pyrimidine deoxyribonucleoside metabolic process	0.000718	0.0357	42.81	18043	3	281	2	[TK1 - thymidine kinase 1, soluble, DTYMK - deoxythymidylate kinase (thymidylate kinase)]
GO:0046104	thymidine metabolic process	0.000718	0.0356	42.81	18043	3	281	2	[TK1 - thymidine kinase 1, soluble, DTYMK - deoxythymidylate kinase (thymidylate kinase)]
GO:1905786	positive regulation of anaphase-promoting complex-dependent catabolic process	0.000718	0.0354	42.81	18043	3	281	2	[CDC20 - cell division cycle 20, FZR1 - fizzy/cell division cycle 20 related 1 (drosophila)]
GO:1905784	regulation of anaphase-promoting complex-dependent catabolic process	0.000718	0.0353	42.81	18043	3	281	2	[CDC20 - cell division cycle 20, FZR1 - fizzy/cell division cycle 20 related 1 (drosophila)]
GO:0110032	positive regulation of G2/MI transition of meiotic cell cycle	0.000718	0.0352	42.81	18043	3	281	2	[CDC25C - cell division cycle 25c, CDC25B - cell division cycle 25b]
GO:0110030	regulation of G2/MI transition of meiotic cell cycle	0.000718	0.0351	42.81	18043	3	281	2	[CDC25C - cell division cycle 25c, CDC25B - cell division cycle 25b]
GO:0006468	protein phosphorylation	0.000719	0.0351	1.95	18043	888	281	27	[GRK6 - g protein-coupled receptor kinase 6, NEK2 - nima-related kinase 2, BIRC5 - baculoviral iap repeat containing 5, CDK1 - cyclin-dependent kinase 1, AURKB - aurora kinase b, GSG2 - germ cell associated 2 (haspin), CDC25B - cell division cycle 25b, PBK - pdz binding kinase, INCENP - inner centromere protein antigens 135/155kda, CIT - citron (rho-interacting, serine/threonine kinase 21), MYLK2…
GO:0045835	negative regulation of meiotic nuclear division	0.000741	0.036	16.05	18043	12	281	3	[TRIP13 - thyroid hormone receptor interactor 13, FBXO5 - f-box protein 5, TTK - ttk protein kinase]
GO:0007143	female meiotic nuclear division	0.000741	0.0359	16.05	18043	12	281	3	[TRIP13 - thyroid hormone receptor interactor 13, TOP2A - topoisomerase (dna) ii alpha 170kda, CDC25B - cell division cycle 25b]
GO:0046785	microtubule polymerization	0.000741	0.0358	16.05	18043	12	281	3	[CKAP5 - cytoskeleton associated protein 5, FBXO5 - f-box protein 5, CENPJ - centromere protein j]
GO:0009059	macromolecule biosynthetic process	0.000793	0.0382	1.82	18043	1131	281	32	[BARD1 - brca1 associated ring domain 1, TCOF1 - treacher collins-franceschetti syndrome 1, RNASEH2A - ribonuclease h2, subunit a, CDK1 - cyclin-dependent kinase 1, RFC3 - replication factor c (activator 1) 3, 38kda, TK1 - thymidine kinase 1, soluble, MITF - microphthalmia-associated transcription factor, CENPF - centromere protein f, 350/400kda, NCAPG2 - non-smc condensin ii complex, subunit g2,…
GO:0033674	positive regulation of kinase activity	0.000799	0.0383	2.21	18043	580	281	20	[IQGAP3 - iq motif containing gtpase activating protein 3, KIF14 - kinesin family member 14, PSRC1 - proline/serine-rich coiled-coil 1, TPX2 - tpx2, microtubule-associated, CXCR4 - chemokine (c-x-c motif) receptor 4, CDK1 - cyclin-dependent kinase 1, CENPE - centromere protein e, 312kda, CDC25B - cell division cycle 25b, DBF4B - dbf4 homolog b (s. cerevisiae), PBK - pdz binding kinase, INCENP - i…
GO:0051171	regulation of nitrogen compound metabolic process	0.000842	0.0403	1.28	18043	5699	281	114	[HSPA1A - heat shock 70kda protein 1a, FAM83D - family with sequence similarity 83, member d, CDC20 - cell division cycle 20, BIRC5 - baculoviral iap repeat containing 5, TCOF1 - treacher collins-franceschetti syndrome 1, CDK1 - cyclin-dependent kinase 1, RFC3 - replication factor c (activator 1) 3, 38kda, BRCA2 - breast cancer 2, early onset, MITF - microphthalmia-associated transcription factor…
GO:0000082	G1/S transition of mitotic cell cycle	0.000853	0.0407	4.59	18043	98	281	7	[MCM8 - minichromosome maintenance complex component 8, IQGAP3 - iq motif containing gtpase activating protein 3, ORC6 - origin recognition complex, subunit 6, DBF4 - dbf4 homolog (s. cerevisiae), CDKN3 - cyclin-dependent kinase inhibitor 3, CDKN2D - cyclin-dependent kinase inhibitor 2d (p19, inhibits cdk4), CDKN2C - cyclin-dependent kinase inhibitor 2c (p18, inhibits cdk4)]
GO:0045737	positive regulation of cyclin-dependent protein serine/threonine kinase activity	0.000878	0.0418	9.17	18043	28	281	4	[PSRC1 - proline/serine-rich coiled-coil 1, CCNB1 - cyclin b1, CKS2 - cdc28 protein kinase regulatory subunit 2, CKS1B - cdc28 protein kinase regulatory subunit 1b]
GO:0018107	peptidyl-threonine phosphorylation	0.000894	0.0424	5.35	18043	72	281	6	[VRK1 - vaccinia related kinase 1, CDK1 - cyclin-dependent kinase 1, CIT - citron (rho-interacting, serine/threonine kinase 21), GSG2 - germ cell associated 2 (haspin), TTK - ttk protein kinase, MYLK2 - myosin light chain kinase 2]
GO:0051054	positive regulation of DNA metabolic process	0.000928	0.0439	3.1	18043	228	281	11	[DBF4B - dbf4 homolog b (s. cerevisiae), NEK2 - nima-related kinase 2, H2AFX - h2a histone family, member x, DBF4 - dbf4 homolog (s. cerevisiae), RFC3 - replication factor c (activator 1) 3, 38kda, ATAD5 - atpase family, aaa domain containing 5, AURKB - aurora kinase b, FOXM1 - forkhead box m1, CHTF18 - ctf18, chromosome transmission fidelity factor 18 homolog (s. cerevisiae), RAD51AP1 - rad51 as…
GO:0001932	regulation of protein phosphorylation	0.000938	0.0442	1.71	18043	1389	281	37	[KIF14 - kinesin family member 14, FAM83D - family with sequence similarity 83, member d, CCNB2 - cyclin b2, CXCR4 - chemokine (c-x-c motif) receptor 4, CDK1 - cyclin-dependent kinase 1, CENPE - centromere protein e, 312kda, CCNF - cyclin f, CDC25C - cell division cycle 25c, CDC25B - cell division cycle 25b, DBF4B - dbf4 homolog b (s. cerevisiae), PBK - pdz binding kinase, INCENP - inner centrome…

## Sheet: Cluster iii
GO Term	Description	P-value	FDR q-value	Enrichment	N	B	n	b	Genes
GO:0001578	microtubule bundle formation	4.51e-06	0.0693	5.43	18043	60	609	11	[TTLL1 - tubulin tyrosine ligase-like family, member 1, TPPP3 - tubulin polymerization-promoting protein family member 3, TTLL6 - tubulin tyrosine ligase-like family, member 6, NEURL - neuralized homolog (drosophila), NAV1 - neuron navigator 1, TPPP - tubulin polymerization promoting protein, BBS2 - bardet-biedl syndrome 2, SPEF2 - sperm flagellar 2, GAS2L1 - growth arrest-specific 2 like 1, NCKA…
GO:0042445	hormone metabolic process	2.16e-05	0.166	2.89	18043	205	609	20	[IYD - iodotyrosine deiodinase, DHRS3 - dehydrogenase/reductase (sdr family) member 3, CTSK - cathepsin k, SERPINA6 - serpin peptidase inhibitor, clade a (alpha-1 antiproteinase, antitrypsin), member 6, HSD17B3 - hydroxysteroid (17-beta) dehydrogenase 3, HSD11B2 - hydroxysteroid (11-beta) dehydrogenase 2, COLQ - collagen-like tail subunit (single strand of homotrimer) of asymmetric acetylcholines…
GO:0044255	cellular lipid metabolic process	2.27e-05	0.116	1.78	18043	913	609	55	[GSTM2 - glutathione s-transferase mu 2 (muscle), SLC27A1 - solute carrier family 27 (fatty acid transporter), member 1, SOCS1 - suppressor of cytokine signaling 1, AMACR - alpha-methylacyl-coa racemase, GSTA1 - glutathione s-transferase alpha 1, PIK3R3 - phosphoinositide-3-kinase, regulatory subunit 3 (gamma), STRA6 - stimulated by retinoic acid 6, BCO2 - beta-carotene oxygenase 2, INPP5J - inos…
GO:0006629	lipid metabolic process	2.82e-05	0.108	1.68	18043	1148	609	65	[GSTM2 - glutathione s-transferase mu 2 (muscle), SLC27A1 - solute carrier family 27 (fatty acid transporter), member 1, HSD17B3 - hydroxysteroid (17-beta) dehydrogenase 3, SOCS1 - suppressor of cytokine signaling 1, HSD11B2 - hydroxysteroid (11-beta) dehydrogenase 2, AMACR - alpha-methylacyl-coa racemase, GSTA1 - glutathione s-transferase alpha 1, UGT2B7 - udp glucuronosyltransferase 2 family, p…
GO:0060263	regulation of respiratory burst	4.43e-05	0.136	11.4	18043	13	609	5	[NOXO1 - nadph oxidase organizer 1, GRN - granulin, CAMK1D - calcium/calmodulin-dependent protein kinase id, DUSP10 - dual specificity phosphatase 10, NOXA1 - nadph oxidase activator 1]
GO:0098657	import into cell	5.66e-05	0.145	1.95	18043	592	609	39	[CEL - carboxyl ester lipase, SLC9A4 - solute carrier family 9, subfamily a (nhe4, cation proton antiporter 4), member 4, SLC27A1 - solute carrier family 27 (fatty acid transporter), member 1, NCF4 - neutrophil cytosolic factor 4, 40kda, GLUL - glutamate-ammonia ligase, ALOX15 - arachidonate 15-lipoxygenase, CFI - complement factor i, PLA2R1 - phospholipase a2 receptor 1, 180kda, SLC6A3 - solute …
GO:0060971	embryonic heart tube left/right pattern formation	0.000149	0.327	22.22	18043	4	609	3	[CITED2 - cbp/p300-interacting transactivator, with glu/asp-rich carboxy-terminal domain, 2, MEGF8 - multiple egf-like-domains 8, PIFO - primary cilia formation]
GO:0042594	response to starvation	0.000222	0.426	2.68	18043	188	609	17	[SLC39A5 - solute carrier family 39 (zinc transporter), member 5, SESN3 - sestrin 3, WIPI1 - wd repeat domain, phosphoinositide interacting 1, GABARAPL1 - gaba(a) receptor-associated protein like 1, BCAS3 - breast carcinoma amplified sequence 3, ZFYVE1 - zinc finger, fyve domain containing 1, GPT - glutamic-pyruvate transaminase (alanine aminotransferase), CDKN1A - cyclin-dependent kinase inhibit…
GO:0032501	multicellular organismal process	0.000246	0.42	1.31	18043	3311	609	146	[GSTM2 - glutathione s-transferase mu 2 (muscle), EMX1 - empty spiracles homeobox 1, PLA2R1 - phospholipase a2 receptor 1, 180kda, HSF4 - heat shock transcription factor 4, CCDC120 - coiled-coil domain containing 120, COL18A1 - collagen, type xviii, alpha 1, HSD11B2 - hydroxysteroid (11-beta) dehydrogenase 2, SPTBN4 - spectrin, beta, non-erythrocytic 4, ABAT - 4-aminobutyrate aminotransferase, CN…
GO:0003084	positive regulation of systemic arterial blood pressure	0.000351	0.539	10.77	18043	11	609	4	[CAMK2N1 - calcium/calmodulin-dependent protein kinase ii inhibitor 1, ACE - angiotensin i converting enzyme, RARRES2 - retinoic acid receptor responder (tazarotene induced) 2, HSD11B2 - hydroxysteroid (11-beta) dehydrogenase 2]
GO:0006575	cellular modified amino acid metabolic process	0.000385	0.538	2.56	18043	197	609	17	[PLA1A - phospholipase a1 member a, GSTM2 - glutathione s-transferase mu 2 (muscle), IYD - iodotyrosine deiodinase, CTSK - cathepsin k, SLC27A1 - solute carrier family 27 (fatty acid transporter), member 1, SLC6A8 - solute carrier family 6 (neurotransmitter transporter), member 8, SLC1A1 - solute carrier family 1 (neuronal/epithelial high affinity glutamate transporter, system xag), member 1, PLA…
GO:0003008	system process	0.000407	0.521	1.51	18043	1333	609	68	[KCNK5 - potassium channel, subfamily k, member 5, GSTM2 - glutathione s-transferase mu 2 (muscle), CHRNB4 - cholinergic receptor, nicotinic, beta 4 (neuronal), ATP2A1 - atpase, ca++ transporting, cardiac muscle, fast twitch 1, SLC6A8 - solute carrier family 6 (neurotransmitter transporter), member 8, HSF4 - heat shock transcription factor 4, SLC6A3 - solute carrier family 6 (neurotransmitter tra…
GO:0032103	positive regulation of response to external stimulus	0.000441	0.521	2.17	18043	314	609	23	[CSF1R - colony stimulating factor 1 receptor, TTBK1 - tau tubulin kinase 1, SMOC2 - sparc related modular calcium binding 2, LRP1 - low density lipoprotein receptor-related protein 1, DAPK2 - death-associated protein kinase 2, CAMK1D - calcium/calmodulin-dependent protein kinase id, NEAT1 - nuclear paraspeckle assembly transcript 1 (non-protein coding), PGF - placental growth factor, CDK19 - cyc…
GO:0031667	response to nutrient levels	0.000458	0.503	1.96	18043	438	609	29	[CCL28 - chemokine (c-c motif) ligand 28, SESN3 - sestrin 3, GABARAPL1 - gaba(a) receptor-associated protein like 1, WIPI1 - wd repeat domain, phosphoinositide interacting 1, BCAS3 - breast carcinoma amplified sequence 3, SLC6A4 - solute carrier family 6 (neurotransmitter transporter), member 4, GPT - glutamic-pyruvate transaminase (alanine aminotransferase), HSD11B2 - hydroxysteroid (11-beta) de…
GO:0051180	vitamin transport	0.000465	0.476	4.94	18043	42	609	7	[SLC2A14 - solute carrier family 2 (facilitated glucose transporter), member 14, SLC27A1 - solute carrier family 27 (fatty acid transporter), member 1, STRA6 - stimulated by retinoic acid 6, AMN - amnion associated transmembrane protein, SLC2A2 - solute carrier family 2 (facilitated glucose transporter), member 2, FOLR1 - folate receptor 1 (adult), CUBN - cubilin (intrinsic factor-cobalamin recep…
GO:0006069	ethanol oxidation	0.000512	0.492	9.88	18043	12	609	4	[ACSS1 - acyl-coa synthetase short-chain family member 1, ACSS2 - acyl-coa synthetase short-chain family member 2, ADH6 - alcohol dehydrogenase 6 (class v), ALDH1A1 - aldehyde dehydrogenase 1 family, member a1]
GO:0010817	regulation of hormone levels	0.000533	0.481	1.85	18043	528	609	33	[CAMK2N1 - calcium/calmodulin-dependent protein kinase ii inhibitor 1, LRP1 - low density lipoprotein receptor-related protein 1, HSD17B3 - hydroxysteroid (17-beta) dehydrogenase 3, COLQ - collagen-like tail subunit (single strand of homotrimer) of asymmetric acetylcholinesterase, HSD11B2 - hydroxysteroid (11-beta) dehydrogenase 2, CYP3A5 - cytochrome p450, family 3, subfamily a, polypeptide 5, U…
GO:1902547	regulation of cellular response to vascular endothelial growth factor stimulus	0.000559	0.477	7.05	18043	21	609	5	[XDH - xanthine dehydrogenase, SMOC2 - sparc related modular calcium binding 2, SEMA6A - sema domain, transmembrane domain (tm), and cytoplasmic domain, (semaphorin) 6a, ATP2B4 - atpase, ca++ transporting, plasma membrane 4, DLL1 - delta-like 1 (drosophila)]
GO:0032101	regulation of response to external stimulus	0.000631	0.51	1.65	18043	827	609	46	[F11 - coagulation factor xi, CNGA1 - cyclic nucleotide gated channel alpha 1, ALOX15 - arachidonate 15-lipoxygenase, CFI - complement factor i, SMOC2 - sparc related modular calcium binding 2, CAPN3 - calpain 3, (p94), SLC6A3 - solute carrier family 6 (neurotransmitter transporter), member 3, CAMK1D - calcium/calmodulin-dependent protein kinase id, LRP1 - low density lipoprotein receptor-related…
GO:1901615	organic hydroxy compound metabolic process	0.000635	0.487	1.92	18043	447	609	29	[CEL - carboxyl ester lipase, ALOX15 - arachidonate 15-lipoxygenase, ACSS1 - acyl-coa synthetase short-chain family member 1, CYP4F3 - cytochrome p450, family 4, subfamily f, polypeptide 3, SLC6A3 - solute carrier family 6 (neurotransmitter transporter), member 3, HSD17B3 - hydroxysteroid (17-beta) dehydrogenase 3, CYP3A5 - cytochrome p450, family 3, subfamily a, polypeptide 5, AMACR - alpha-meth…
GO:0065008	regulation of biological quality	0.000702	0.513	1.27	18043	3606	609	154	[GSTM2 - glutathione s-transferase mu 2 (muscle), SLC27A1 - solute carrier family 27 (fatty acid transporter), member 1, NCF4 - neutrophil cytosolic factor 4, 40kda, DEPTOR - dep domain containing mtor-interacting protein, EMX1 - empty spiracles homeobox 1, HSD17B3 - hydroxysteroid (17-beta) dehydrogenase 3, HSD11B2 - hydroxysteroid (11-beta) dehydrogenase 2, SPTBN4 - spectrin, beta, non-erythroc…
GO:0015893	drug transport	0.000702	0.49	2.6	18043	171	609	15	[SLC27A1 - solute carrier family 27 (fatty acid transporter), member 1, SLC25A29 - solute carrier family 25 (mitochondrial carnitine/acylcarnitine carrier), member 29, SLC6A8 - solute carrier family 6 (neurotransmitter transporter), member 8, SLC1A1 - solute carrier family 1 (neuronal/epithelial high affinity glutamate transporter, system xag), member 1, MB - myoglobin, ABCC6 - atp-binding casset…
GO:0006067	ethanol metabolic process	0.000704	0.47	6.73	18043	22	609	5	[ACSS1 - acyl-coa synthetase short-chain family member 1, ALDH3B2 - aldehyde dehydrogenase 3 family, member b2, ACSS2 - acyl-coa synthetase short-chain family member 2, ADH6 - alcohol dehydrogenase 6 (class v), ALDH1A1 - aldehyde dehydrogenase 1 family, member a1]
GO:1901616	organic hydroxy compound catabolic process	0.000838	0.536	3.6	18043	74	609	9	[CEL - carboxyl ester lipase, LDHD - lactate dehydrogenase d, CYP4F3 - cytochrome p450, family 4, subfamily f, polypeptide 3, ALDH3B2 - aldehyde dehydrogenase 3 family, member b2, INPP5J - inositol polyphosphate-5-phosphatase j, SLC6A3 - solute carrier family 6 (neurotransmitter transporter), member 3, MAOA - monoamine oxidase a, CYP4F2 - cytochrome p450, family 4, subfamily f, polypeptide 2, SCA…
GO:0050921	positive regulation of chemotaxis	0.000865	0.531	2.77	18043	139	609	13	[CSF1R - colony stimulating factor 1 receptor, SMOC2 - sparc related modular calcium binding 2, DAPK2 - death-associated protein kinase 2, CAMK1D - calcium/calmodulin-dependent protein kinase id, PGF - placental growth factor, AZU1 - azurocidin 1, PDGFB - platelet-derived growth factor beta polypeptide, TUBB2B - tubulin, beta 2b class iib, EDN3 - endothelin 3, NCKAP1L - nck-associated protein 1-l…
GO:0097242	amyloid-beta clearance	0.000875	0.517	6.44	18043	23	609	5	[CD36 - cd36 molecule (thrombospondin receptor), C5AR1 - complement component 5a receptor 1, LRP1 - low density lipoprotein receptor-related protein 1, MARCO - macrophage receptor with collagenous structure, LRP4 - low density lipoprotein receptor-related protein 4]
GO:0009991	response to extracellular stimulus	0.000929	0.529	1.88	18043	458	609	29	[CCL28 - chemokine (c-c motif) ligand 28, SESN3 - sestrin 3, GABARAPL1 - gaba(a) receptor-associated protein like 1, WIPI1 - wd repeat domain, phosphoinositide interacting 1, BCAS3 - breast carcinoma amplified sequence 3, SLC6A4 - solute carrier family 6 (neurotransmitter transporter), member 4, GPT - glutamic-pyruvate transaminase (alanine aminotransferase), HSD11B2 - hydroxysteroid (11-beta) de…
GO:0040012	regulation of locomotion	0.000934	0.513	1.57	18043	961	609	51	[XG - xg blood group, F10 - coagulation factor x, DAPK2 - death-associated protein kinase 2, CAMK1D - calcium/calmodulin-dependent protein kinase id, PGF - placental growth factor, PLXNC1 - plexin c1, FUZ - fuzzy planar cell polarity protein, SEMA4A - sema domain, immunoglobulin domain (ig), transmembrane domain (tm) and short cytoplasmic domain, (semaphorin) 4a, PIK3R3 - phosphoinositide-3-kinas…
