# Supplementary material for: Escape from G1 arrest during acute MEK inhibition drives the acquisition of drug resistance
Source: NAR Cancer. 2022 Oct 17;4(4):zcac032. doi: 10.1093/narcan/zcac032 (PMC9575185; doi:10.1093/narcan/zcac032)
Supplement: zcac032_Supplemental_Files [file zcac032_supplemental_files.zip › Table S2 GO table for Fig 3C.xlsx]

## Sheet: upper
GO Term	Description	P-value	FDR q-value	Enrichment	N	B	n	b	Genes
GO:0006260	DNA replication	1.5e-28	2.31e-24	35.07	18044	147	77	22	[CLSPN - claspin, CDC6 - cell division cycle 6, POLA2 - polymerase (dna directed), alpha 2, accessory subunit, FAM111B - family with sequence similarity 111, member b, RFC4 - replication factor c (activator 1) 4, 37kda, RFC5 - replication factor c (activator 1) 5, 36.5kda, MCM7 - minichromosome maintenance complex component 7, ORC1 - origin recognition complex, subunit 1, DTL - denticleless e3 ub…
GO:0006270	DNA replication initiation	2.47e-25	1.9e-21	96.49	18044	34	77	14	[CDC6 - cell division cycle 6, POLA2 - polymerase (dna directed), alpha 2, accessory subunit, MCM7 - minichromosome maintenance complex component 7, CCNE2 - cyclin e2, ORC1 - origin recognition complex, subunit 1, CCNE1 - cyclin e1, MCM4 - minichromosome maintenance complex component 4, MCM3 - minichromosome maintenance complex component 3, MCM10 - minichromosome maintenance complex component 10,…
GO:0000082	G1/S transition of mitotic cell cycle	2.73e-23	1.4e-19	40.65	18044	98	77	17	[CDC6 - cell division cycle 6, POLA2 - polymerase (dna directed), alpha 2, accessory subunit, CDC25A - cell division cycle 25a, MCM7 - minichromosome maintenance complex component 7, CCNE2 - cyclin e2, ORC1 - origin recognition complex, subunit 1, CCNE1 - cyclin e1, CDT1 - chromatin licensing and dna replication factor 1, E2F1 - e2f transcription factor 1, MCM4 - minichromosome maintenance comple…
GO:0044843	cell cycle G1/S phase transition	3.95e-23	1.52e-19	39.84	18044	100	77	17	[CDC6 - cell division cycle 6, POLA2 - polymerase (dna directed), alpha 2, accessory subunit, CDC25A - cell division cycle 25a, MCM7 - minichromosome maintenance complex component 7, CCNE2 - cyclin e2, ORC1 - origin recognition complex, subunit 1, CCNE1 - cyclin e1, CDT1 - chromatin licensing and dna replication factor 1, E2F1 - e2f transcription factor 1, MCM4 - minichromosome maintenance comple…
GO:0006259	DNA metabolic process	5.71e-23	1.76e-19	9.6	18044	757	77	31	[CDC6 - cell division cycle 6, FAM111B - family with sequence similarity 111, member b, RFC4 - replication factor c (activator 1) 4, 37kda, MCM7 - minichromosome maintenance complex component 7, RFC5 - replication factor c (activator 1) 5, 36.5kda, CCNE2 - cyclin e2, ORC1 - origin recognition complex, subunit 1, CCNE1 - cyclin e1, DTL - denticleless e3 ubiquitin protein ligase homolog (drosophila…
GO:0022402	cell cycle process	1.55e-21	3.98e-18	8.11	18044	925	77	32	[CDC6 - cell division cycle 6, RFC4 - replication factor c (activator 1) 4, 37kda, CDC25A - cell division cycle 25a, RFC5 - replication factor c (activator 1) 5, 36.5kda, MCM7 - minichromosome maintenance complex component 7, CCNE2 - cyclin e2, ORC1 - origin recognition complex, subunit 1, TLE6 - transducin-like enhancer of split 6 (e(sp1) homolog, drosophila), CCNE1 - cyclin e1, CDT1 - chromatin…
GO:0006974	cellular response to DNA damage stimulus	6.41e-20	1.41e-16	9.03	18044	727	77	28	[RFC4 - replication factor c (activator 1) 4, 37kda, MCM7 - minichromosome maintenance complex component 7, RFC5 - replication factor c (activator 1) 5, 36.5kda, WDR76 - wd repeat domain 76, DTL - denticleless e3 ubiquitin protein ligase homolog (drosophila), UHRF1 - ubiquitin-like with phd and ring finger domains 1, AEN - apoptosis enhancing nuclease, E2F8 - e2f transcription factor 8, CHAF1B - …
GO:0044772	mitotic cell cycle phase transition	8.91e-19	1.71e-15	17.46	18044	255	77	19	[POLA2 - polymerase (dna directed), alpha 2, accessory subunit, CDC6 - cell division cycle 6, TUBA4A - tubulin, alpha 4a, CDC25A - cell division cycle 25a, MCM7 - minichromosome maintenance complex component 7, CCNE2 - cyclin e2, ORC1 - origin recognition complex, subunit 1, CCNE1 - cyclin e1, CDT1 - chromatin licensing and dna replication factor 1, E2F1 - e2f transcription factor 1, MCM4 - minic…
GO:1903047	mitotic cell cycle process	1.56e-18	2.66e-15	9.76	18044	600	77	25	[CDC6 - cell division cycle 6, CDC25A - cell division cycle 25a, MCM7 - minichromosome maintenance complex component 7, CCNE2 - cyclin e2, ORC1 - origin recognition complex, subunit 1, CCNE1 - cyclin e1, CDT1 - chromatin licensing and dna replication factor 1, E2F8 - e2f transcription factor 8, MCM10 - minichromosome maintenance complex component 10, NES - nestin, CDC45 - cell division cycle 45, …
GO:0044770	cell cycle phase transition	1.6e-18	2.45e-15	16.93	18044	263	77	19	[POLA2 - polymerase (dna directed), alpha 2, accessory subunit, CDC6 - cell division cycle 6, TUBA4A - tubulin, alpha 4a, CDC25A - cell division cycle 25a, MCM7 - minichromosome maintenance complex component 7, CCNE2 - cyclin e2, ORC1 - origin recognition complex, subunit 1, CCNE1 - cyclin e1, CDT1 - chromatin licensing and dna replication factor 1, E2F1 - e2f transcription factor 1, MCM4 - minic…
GO:0006281	DNA repair	3.33e-17	4.65e-14	10.79	18044	478	77	22	[CLSPN - claspin, PCNA - proliferating cell nuclear antigen, RFC4 - replication factor c (activator 1) 4, 37kda, RFC5 - replication factor c (activator 1) 5, 36.5kda, MCM7 - minichromosome maintenance complex component 7, UHRF1 - ubiquitin-like with phd and ring finger domains 1, DTL - denticleless e3 ubiquitin protein ligase homolog (drosophila), RAD51 - rad51 recombinase, CHAF1B - chromatin ass…
GO:0051276	chromosome organization	2.88e-15	3.69e-12	11.3	18044	394	77	19	[POLA2 - polymerase (dna directed), alpha 2, accessory subunit, PCNA - proliferating cell nuclear antigen, RFC4 - replication factor c (activator 1) 4, 37kda, MCM7 - minichromosome maintenance complex component 7, RFC5 - replication factor c (activator 1) 5, 36.5kda, CCNE2 - cyclin e2, CCNE1 - cyclin e1, CDT1 - chromatin licensing and dna replication factor 1, RAD51 - rad51 recombinase, MCM4 - mi…
GO:0034645	cellular macromolecule biosynthetic process	1.18e-14	1.4e-11	6.66	18044	880	77	25	[CDC6 - cell division cycle 6, FAM111B - family with sequence similarity 111, member b, RFC4 - replication factor c (activator 1) 4, 37kda, RFC5 - replication factor c (activator 1) 5, 36.5kda, MCM7 - minichromosome maintenance complex component 7, ORC1 - origin recognition complex, subunit 1, DTL - denticleless e3 ubiquitin protein ligase homolog (drosophila), CHAF1B - chromatin assembly factor …
GO:0000727	double-strand break repair via break-induced replication	1.52e-14	1.66e-11	136.7	18044	12	77	7	[MCM4 - minichromosome maintenance complex component 4, MCM3 - minichromosome maintenance complex component 3, MCM6 - minichromosome maintenance complex component 6, MCM5 - minichromosome maintenance complex component 5, MCM7 - minichromosome maintenance complex component 7, MCM2 - minichromosome maintenance complex component 2, CDC45 - cell division cycle 45]
GO:0006310	DNA recombination	7.98e-14	8.18e-11	16.91	18044	194	77	14	[MCM7 - minichromosome maintenance complex component 7, RAD51 - rad51 recombinase, MCM4 - minichromosome maintenance complex component 4, MCM3 - minichromosome maintenance complex component 3, MCM6 - minichromosome maintenance complex component 6, MCM5 - minichromosome maintenance complex component 5, XRCC2 - x-ray repair complementing defective repair in chinese hamster cells 2, MCM2 - minichrom…
GO:0090304	nucleic acid metabolic process	1.29e-13	1.24e-10	3.89	18044	2111	77	35	[CDC6 - cell division cycle 6, FAM111B - family with sequence similarity 111, member b, RFC4 - replication factor c (activator 1) 4, 37kda, RFC5 - replication factor c (activator 1) 5, 36.5kda, MCM7 - minichromosome maintenance complex component 7, CCNE2 - cyclin e2, ORC1 - origin recognition complex, subunit 1, CCNE1 - cyclin e1, UHRF1 - ubiquitin-like with phd and ring finger domains 1, DTL - d…
GO:1902299	pre-replicative complex assembly involved in cell cycle DNA replication	1.38e-13	1.24e-10	175.75	18044	8	77	6	[MCM4 - minichromosome maintenance complex component 4, MCM3 - minichromosome maintenance complex component 3, MCM6 - minichromosome maintenance complex component 6, MCM7 - minichromosome maintenance complex component 7, MCM5 - minichromosome maintenance complex component 5, MCM2 - minichromosome maintenance complex component 2]
GO:0036388	pre-replicative complex assembly	1.38e-13	1.17e-10	175.75	18044	8	77	6	[MCM4 - minichromosome maintenance complex component 4, MCM3 - minichromosome maintenance complex component 3, MCM6 - minichromosome maintenance complex component 6, MCM5 - minichromosome maintenance complex component 5, MCM7 - minichromosome maintenance complex component 7, MCM2 - minichromosome maintenance complex component 2]
GO:0006267	pre-replicative complex assembly involved in nuclear cell cycle DNA replication	1.38e-13	1.11e-10	175.75	18044	8	77	6	[MCM4 - minichromosome maintenance complex component 4, MCM3 - minichromosome maintenance complex component 3, MCM6 - minichromosome maintenance complex component 6, MCM5 - minichromosome maintenance complex component 5, MCM7 - minichromosome maintenance complex component 7, MCM2 - minichromosome maintenance complex component 2]
GO:0033554	cellular response to stress	4.03e-13	3.1e-10	4.49	18044	1565	77	30	[RFC4 - replication factor c (activator 1) 4, 37kda, RFC5 - replication factor c (activator 1) 5, 36.5kda, MCM7 - minichromosome maintenance complex component 7, WDR76 - wd repeat domain 76, UHRF1 - ubiquitin-like with phd and ring finger domains 1, DTL - denticleless e3 ubiquitin protein ligase homolog (drosophila), DERL3 - derlin 3, AEN - apoptosis enhancing nuclease, E2F8 - e2f transcription f…
GO:0009059	macromolecule biosynthetic process	4.23e-13	3.09e-10	5.39	18044	1131	77	26	[CDC6 - cell division cycle 6, FAM111B - family with sequence similarity 111, member b, RFC4 - replication factor c (activator 1) 4, 37kda, RFC5 - replication factor c (activator 1) 5, 36.5kda, MCM7 - minichromosome maintenance complex component 7, ORC1 - origin recognition complex, subunit 1, DTL - denticleless e3 ubiquitin protein ligase homolog (drosophila), CHAF1B - chromatin assembly factor …
GO:0000083	regulation of transcription involved in G1/S transition of mitotic cell cycle	1.26e-12	8.77e-10	55.14	18044	34	77	8	[CDC6 - cell division cycle 6, PCNA - proliferating cell nuclear antigen, E2F7 - e2f transcription factor 7, ORC1 - origin recognition complex, subunit 1, CDC45 - cell division cycle 45, CCNE1 - cyclin e1, CDT1 - chromatin licensing and dna replication factor 1, E2F1 - e2f transcription factor 1]
GO:0000724	double-strand break repair via homologous recombination	1.39e-11	9.3e-09	23.43	18044	100	77	10	[RAD51 - rad51 recombinase, MCM4 - minichromosome maintenance complex component 4, MCM3 - minichromosome maintenance complex component 3, MCM6 - minichromosome maintenance complex component 6, MCM5 - minichromosome maintenance complex component 5, MCM7 - minichromosome maintenance complex component 7, XRCC2 - x-ray repair complementing defective repair in chinese hamster cells 2, MCM2 - minichrom…
GO:0006139	nucleobase-containing compound metabolic process	1.4e-11	8.94e-09	3.22	18044	2622	77	36	[CDC6 - cell division cycle 6, FAM111B - family with sequence similarity 111, member b, RFC4 - replication factor c (activator 1) 4, 37kda, RFC5 - replication factor c (activator 1) 5, 36.5kda, MCM7 - minichromosome maintenance complex component 7, CCNE2 - cyclin e2, ORC1 - origin recognition complex, subunit 1, CCNE1 - cyclin e1, UHRF1 - ubiquitin-like with phd and ring finger domains 1, DTL - d…
GO:0032508	DNA duplex unwinding	1.7e-11	1.05e-08	22.97	18044	102	77	10	[MCM4 - minichromosome maintenance complex component 4, RAD51 - rad51 recombinase, MCM3 - minichromosome maintenance complex component 3, MCM6 - minichromosome maintenance complex component 6, RFC4 - replication factor c (activator 1) 4, 37kda, MCM5 - minichromosome maintenance complex component 5, MCM7 - minichromosome maintenance complex component 7, RFC5 - replication factor c (activator 1) 5,…
GO:0000725	recombinational repair	1.7e-11	1.01e-08	22.97	18044	102	77	10	[RAD51 - rad51 recombinase, MCM4 - minichromosome maintenance complex component 4, MCM3 - minichromosome maintenance complex component 3, MCM6 - minichromosome maintenance complex component 6, MCM5 - minichromosome maintenance complex component 5, MCM7 - minichromosome maintenance complex component 7, XRCC2 - x-ray repair complementing defective repair in chinese hamster cells 2, MCM2 - minichrom…
GO:0046483	heterocycle metabolic process	1.72e-11	9.8e-09	3.11	18044	2791	77	37	[CDC6 - cell division cycle 6, FAM111B - family with sequence similarity 111, member b, RFC4 - replication factor c (activator 1) 4, 37kda, MCM7 - minichromosome maintenance complex component 7, RFC5 - replication factor c (activator 1) 5, 36.5kda, CCNE2 - cyclin e2, ORC1 - origin recognition complex, subunit 1, CCNE1 - cyclin e1, UHRF1 - ubiquitin-like with phd and ring finger domains 1, DTL - d…
GO:0006725	cellular aromatic compound metabolic process	2.79e-11	1.53e-08	3.06	18044	2836	77	37	[CDC6 - cell division cycle 6, FAM111B - family with sequence similarity 111, member b, RFC4 - replication factor c (activator 1) 4, 37kda, MCM7 - minichromosome maintenance complex component 7, RFC5 - replication factor c (activator 1) 5, 36.5kda, CCNE2 - cyclin e2, ORC1 - origin recognition complex, subunit 1, CCNE1 - cyclin e1, UHRF1 - ubiquitin-like with phd and ring finger domains 1, DTL - d…
GO:0032392	DNA geometric change	3.03e-11	1.61e-08	21.7	18044	108	77	10	[MCM4 - minichromosome maintenance complex component 4, RAD51 - rad51 recombinase, MCM3 - minichromosome maintenance complex component 3, MCM6 - minichromosome maintenance complex component 6, RFC4 - replication factor c (activator 1) 4, 37kda, MCM5 - minichromosome maintenance complex component 5, MCM7 - minichromosome maintenance complex component 7, RFC5 - replication factor c (activator 1) 5,…
GO:1901360	organic cyclic compound metabolic process	5.55e-11	2.84e-08	2.91	18044	3059	77	38	[CDC6 - cell division cycle 6, FAM111B - family with sequence similarity 111, member b, RFC4 - replication factor c (activator 1) 4, 37kda, MCM7 - minichromosome maintenance complex component 7, RFC5 - replication factor c (activator 1) 5, 36.5kda, CCNE2 - cyclin e2, ORC1 - origin recognition complex, subunit 1, CCNE1 - cyclin e1, STS - steroid sulfatase (microsomal), isozyme s, UHRF1 - ubiquitin…
GO:0051716	cellular response to stimulus	5.96e-11	2.95e-08	3.06	18044	2755	77	36	[CDC6 - cell division cycle 6, CDC25A - cell division cycle 25a, RFC4 - replication factor c (activator 1) 4, 37kda, MCM7 - minichromosome maintenance complex component 7, RFC5 - replication factor c (activator 1) 5, 36.5kda, WDR76 - wd repeat domain 76, UHRF1 - ubiquitin-like with phd and ring finger domains 1, DTL - denticleless e3 ubiquitin protein ligase homolog (drosophila), DERL3 - derlin 3…
GO:0071103	DNA conformation change	7.61e-11	3.65e-08	16.11	18044	160	77	11	[RAD51 - rad51 recombinase, MCM4 - minichromosome maintenance complex component 4, MCM3 - minichromosome maintenance complex component 3, MCM6 - minichromosome maintenance complex component 6, RFC4 - replication factor c (activator 1) 4, 37kda, MCM5 - minichromosome maintenance complex component 5, MCM7 - minichromosome maintenance complex component 7, RFC5 - replication factor c (activator 1) 5,…
GO:0034641	cellular nitrogen compound metabolic process	5.03e-10	2.34e-07	2.77	18044	3127	77	37	[CDC6 - cell division cycle 6, FAM111B - family with sequence similarity 111, member b, RFC4 - replication factor c (activator 1) 4, 37kda, MCM7 - minichromosome maintenance complex component 7, RFC5 - replication factor c (activator 1) 5, 36.5kda, CCNE2 - cyclin e2, ORC1 - origin recognition complex, subunit 1, CCNE1 - cyclin e1, DTL - denticleless e3 ubiquitin protein ligase homolog (drosophila…
GO:0000723	telomere maintenance	6.27e-10	2.83e-07	20.09	18044	105	77	9	[RAD51 - rad51 recombinase, POLA2 - polymerase (dna directed), alpha 2, accessory subunit, PCNA - proliferating cell nuclear antigen, POLE2 - polymerase (dna directed), epsilon 2, accessory subunit, RFC4 - replication factor c (activator 1) 4, 37kda, RFC5 - replication factor c (activator 1) 5, 36.5kda, CCNE2 - cyclin e2, CCNE1 - cyclin e1, FEN1 - flap structure-specific endonuclease 1]
GO:0032201	telomere maintenance via semi-conservative replication	8.22e-10	3.61e-07	56.24	18044	25	77	6	[POLA2 - polymerase (dna directed), alpha 2, accessory subunit, PCNA - proliferating cell nuclear antigen, POLE2 - polymerase (dna directed), epsilon 2, accessory subunit, RFC4 - replication factor c (activator 1) 4, 37kda, RFC5 - replication factor c (activator 1) 5, 36.5kda, FEN1 - flap structure-specific endonuclease 1]
GO:0051726	regulation of cell cycle	1.05e-09	4.49e-07	4.55	18044	1132	77	22	[CDC6 - cell division cycle 6, CLSPN - claspin, PCNA - proliferating cell nuclear antigen, TUBA4A - tubulin, alpha 4a, CDC25A - cell division cycle 25a, E2F7 - e2f transcription factor 7, CCNE2 - cyclin e2, ORC1 - origin recognition complex, subunit 1, WDR76 - wd repeat domain 76, CCNE1 - cyclin e1, CDT1 - chromatin licensing and dna replication factor 1, BTG3 - btg family, member 3, DTL - dentic…
GO:0090329	regulation of DNA-dependent DNA replication	1.68e-09	6.98e-07	32.81	18044	50	77	7	[PCNA - proliferating cell nuclear antigen, RFC4 - replication factor c (activator 1) 4, 37kda, E2F7 - e2f transcription factor 7, RFC5 - replication factor c (activator 1) 5, 36.5kda, DSCC1 - dna replication and sister chromatid cohesion 1, CDT1 - chromatin licensing and dna replication factor 1, E2F8 - e2f transcription factor 8]
GO:0032200	telomere organization	1.79e-09	7.22e-07	17.87	18044	118	77	9	[RAD51 - rad51 recombinase, POLA2 - polymerase (dna directed), alpha 2, accessory subunit, PCNA - proliferating cell nuclear antigen, POLE2 - polymerase (dna directed), epsilon 2, accessory subunit, RFC4 - replication factor c (activator 1) 4, 37kda, RFC5 - replication factor c (activator 1) 5, 36.5kda, CCNE2 - cyclin e2, CCNE1 - cyclin e1, FEN1 - flap structure-specific endonuclease 1]
GO:0006950	response to stress	2.7e-09	1.06e-06	2.75	18044	2987	77	35	[RFC4 - replication factor c (activator 1) 4, 37kda, MCM7 - minichromosome maintenance complex component 7, RFC5 - replication factor c (activator 1) 5, 36.5kda, PRF1 - perforin 1 (pore forming protein), CD83 - cd83 molecule, WDR76 - wd repeat domain 76, UHRF1 - ubiquitin-like with phd and ring finger domains 1, DTL - denticleless e3 ubiquitin protein ligase homolog (drosophila), DERL3 - derlin 3…
GO:0006268	DNA unwinding involved in DNA replication	3.6e-09	1.38e-06	78.11	18044	15	77	5	[RAD51 - rad51 recombinase, MCM4 - minichromosome maintenance complex component 4, MCM6 - minichromosome maintenance complex component 6, MCM7 - minichromosome maintenance complex component 7, MCM2 - minichromosome maintenance complex component 2]
GO:0000076	DNA replication checkpoint	7.37e-09	2.76e-06	68.92	18044	17	77	5	[CDC6 - cell division cycle 6, CLSPN - claspin, ORC1 - origin recognition complex, subunit 1, CDC45 - cell division cycle 45, CDT1 - chromatin licensing and dna replication factor 1]
GO:0006302	double-strand break repair	9.14e-09	3.34e-06	12.14	18044	193	77	10	[RAD51 - rad51 recombinase, MCM4 - minichromosome maintenance complex component 4, MCM3 - minichromosome maintenance complex component 3, MCM6 - minichromosome maintenance complex component 6, MCM5 - minichromosome maintenance complex component 5, MCM7 - minichromosome maintenance complex component 7, XRCC2 - x-ray repair complementing defective repair in chinese hamster cells 2, MCM2 - minichrom…
GO:0006271	DNA strand elongation involved in DNA replication	1.02e-08	3.64e-06	65.09	18044	18	77	5	[MCM4 - minichromosome maintenance complex component 4, MCM3 - minichromosome maintenance complex component 3, PCNA - proliferating cell nuclear antigen, RFC4 - replication factor c (activator 1) 4, 37kda, MCM7 - minichromosome maintenance complex component 7]
GO:0065004	protein-DNA complex assembly	1.96e-08	6.83e-06	11.21	18044	209	77	10	[RAD51 - rad51 recombinase, MCM4 - minichromosome maintenance complex component 4, CHAF1B - chromatin assembly factor 1, subunit b (p60), MCM3 - minichromosome maintenance complex component 3, MCM6 - minichromosome maintenance complex component 6, MCM5 - minichromosome maintenance complex component 5, MCM7 - minichromosome maintenance complex component 7, MCM2 - minichromosome maintenance complex…
GO:0006275	regulation of DNA replication	2.04e-08	6.95e-06	17.2	18044	109	77	8	[CDC6 - cell division cycle 6, PCNA - proliferating cell nuclear antigen, RFC4 - replication factor c (activator 1) 4, 37kda, E2F7 - e2f transcription factor 7, RFC5 - replication factor c (activator 1) 5, 36.5kda, DSCC1 - dna replication and sister chromatid cohesion 1, CDT1 - chromatin licensing and dna replication factor 1, E2F8 - e2f transcription factor 8]
GO:0044249	cellular biosynthetic process	2.46e-08	8.23e-06	3.05	18044	2149	77	28	[CDC6 - cell division cycle 6, FAM111B - family with sequence similarity 111, member b, RFC4 - replication factor c (activator 1) 4, 37kda, RFC5 - replication factor c (activator 1) 5, 36.5kda, MCM7 - minichromosome maintenance complex component 7, ORC1 - origin recognition complex, subunit 1, DTL - denticleless e3 ubiquitin protein ligase homolog (drosophila), CHAF1B - chromatin assembly factor …
GO:1900264	positive regulation of DNA-directed DNA polymerase activity	3.8e-08	1.24e-05	104.15	18044	9	77	4	[PCNA - proliferating cell nuclear antigen, RFC4 - replication factor c (activator 1) 4, 37kda, RFC5 - replication factor c (activator 1) 5, 36.5kda, DSCC1 - dna replication and sister chromatid cohesion 1]
GO:1900262	regulation of DNA-directed DNA polymerase activity	3.8e-08	1.22e-05	104.15	18044	9	77	4	[PCNA - proliferating cell nuclear antigen, RFC4 - replication factor c (activator 1) 4, 37kda, RFC5 - replication factor c (activator 1) 5, 36.5kda, DSCC1 - dna replication and sister chromatid cohesion 1]
GO:0022616	DNA strand elongation	3.93e-08	1.23e-05	50.94	18044	23	77	5	[MCM4 - minichromosome maintenance complex component 4, MCM3 - minichromosome maintenance complex component 3, PCNA - proliferating cell nuclear antigen, RFC4 - replication factor c (activator 1) 4, 37kda, MCM7 - minichromosome maintenance complex component 7]
GO:1901576	organic substance biosynthetic process	6.74e-08	2.07e-05	2.91	18044	2251	77	28	[CDC6 - cell division cycle 6, FAM111B - family with sequence similarity 111, member b, RFC4 - replication factor c (activator 1) 4, 37kda, RFC5 - replication factor c (activator 1) 5, 36.5kda, MCM7 - minichromosome maintenance complex component 7, ORC1 - origin recognition complex, subunit 1, DTL - denticleless e3 ubiquitin protein ligase homolog (drosophila), CHAF1B - chromatin assembly factor …
GO:0071824	protein-DNA complex subunit organization	1.02e-07	3.07e-05	9.41	18044	249	77	10	[MCM4 - minichromosome maintenance complex component 4, RAD51 - rad51 recombinase, CHAF1B - chromatin assembly factor 1, subunit b (p60), MCM3 - minichromosome maintenance complex component 3, MCM6 - minichromosome maintenance complex component 6, MCM5 - minichromosome maintenance complex component 5, MCM7 - minichromosome maintenance complex component 7, MCM2 - minichromosome maintenance complex…
GO:0009058	biosynthetic process	1.09e-07	3.22e-05	2.85	18044	2302	77	28	[CDC6 - cell division cycle 6, FAM111B - family with sequence similarity 111, member b, RFC4 - replication factor c (activator 1) 4, 37kda, RFC5 - replication factor c (activator 1) 5, 36.5kda, MCM7 - minichromosome maintenance complex component 7, ORC1 - origin recognition complex, subunit 1, DTL - denticleless e3 ubiquitin protein ligase homolog (drosophila), CHAF1B - chromatin assembly factor …
GO:0090068	positive regulation of cell cycle process	3.03e-07	8.78e-05	8.37	18044	280	77	10	[CDC6 - cell division cycle 6, PCNA - proliferating cell nuclear antigen, CDC25A - cell division cycle 25a, E2F7 - e2f transcription factor 7, MSX1 - msh homeobox 1, FEN1 - flap structure-specific endonuclease 1, CDT1 - chromatin licensing and dna replication factor 1, DTL - denticleless e3 ubiquitin protein ligase homolog (drosophila), E2F1 - e2f transcription factor 1, E2F8 - e2f transcription …
GO:0010564	regulation of cell cycle process	3.83e-07	0.000109	4.81	18044	731	77	15	[CLSPN - claspin, CDC6 - cell division cycle 6, PCNA - proliferating cell nuclear antigen, TUBA4A - tubulin, alpha 4a, CDC25A - cell division cycle 25a, E2F7 - e2f transcription factor 7, ORC1 - origin recognition complex, subunit 1, CDT1 - chromatin licensing and dna replication factor 1, DTL - denticleless e3 ubiquitin protein ligase homolog (drosophila), E2F1 - e2f transcription factor 1, E2F8…
GO:0045786	negative regulation of cell cycle	3.92e-07	0.000109	5.68	18044	536	77	13	[CDC6 - cell division cycle 6, CLSPN - claspin, PCNA - proliferating cell nuclear antigen, E2F7 - e2f transcription factor 7, ORC1 - origin recognition complex, subunit 1, CDT1 - chromatin licensing and dna replication factor 1, BTG3 - btg family, member 3, DTL - denticleless e3 ubiquitin protein ligase homolog (drosophila), E2F1 - e2f transcription factor 1, E2F8 - e2f transcription factor 8, RA…
GO:0060249	anatomical structure homeostasis	4.59e-07	0.000126	8	18044	293	77	10	[RAD51 - rad51 recombinase, POLA2 - polymerase (dna directed), alpha 2, accessory subunit, PCNA - proliferating cell nuclear antigen, POLE2 - polymerase (dna directed), epsilon 2, accessory subunit, RFC4 - replication factor c (activator 1) 4, 37kda, RFC5 - replication factor c (activator 1) 5, 36.5kda, CCNE2 - cyclin e2, GPR55 - g protein-coupled receptor 55, FEN1 - flap structure-specific endon…
GO:0019985	translesion synthesis	7.26e-07	0.000196	29.29	18044	40	77	5	[PCNA - proliferating cell nuclear antigen, POLE2 - polymerase (dna directed), epsilon 2, accessory subunit, RFC4 - replication factor c (activator 1) 4, 37kda, RFC5 - replication factor c (activator 1) 5, 36.5kda, DTL - denticleless e3 ubiquitin protein ligase homolog (drosophila)]
GO:0010948	negative regulation of cell cycle process	9.15e-07	0.000242	7.42	18044	316	77	10	[CLSPN - claspin, RAD51 - rad51 recombinase, CDC6 - cell division cycle 6, PCNA - proliferating cell nuclear antigen, E2F7 - e2f transcription factor 7, ORC1 - origin recognition complex, subunit 1, CDT1 - chromatin licensing and dna replication factor 1, DTL - denticleless e3 ubiquitin protein ligase homolog (drosophila), E2F1 - e2f transcription factor 1, E2F8 - e2f transcription factor 8]
GO:0044260	cellular macromolecule metabolic process	9.31e-07	0.000242	2.04	18044	4483	77	39	[CDC6 - cell division cycle 6, FAM111B - family with sequence similarity 111, member b, RFC4 - replication factor c (activator 1) 4, 37kda, CDC25A - cell division cycle 25a, RFC5 - replication factor c (activator 1) 5, 36.5kda, MCM7 - minichromosome maintenance complex component 7, CCNE2 - cyclin e2, ORC1 - origin recognition complex, subunit 1, CCNE1 - cyclin e1, DTL - denticleless e3 ubiquitin …
GO:0031570	DNA integrity checkpoint	9.97e-07	0.000255	18.03	18044	78	77	6	[CLSPN - claspin, CDC6 - cell division cycle 6, ORC1 - origin recognition complex, subunit 1, CDC45 - cell division cycle 45, CDT1 - chromatin licensing and dna replication factor 1, E2F1 - e2f transcription factor 1]
GO:1901990	regulation of mitotic cell cycle phase transition	1.07e-06	0.00027	6.4	18044	403	77	11	[CLSPN - claspin, CDC6 - cell division cycle 6, PCNA - proliferating cell nuclear antigen, CDC25A - cell division cycle 25a, TUBA4A - tubulin, alpha 4a, E2F7 - e2f transcription factor 7, ORC1 - origin recognition complex, subunit 1, CDT1 - chromatin licensing and dna replication factor 1, DTL - denticleless e3 ubiquitin protein ligase homolog (drosophila), E2F1 - e2f transcription factor 1, E2F8…
GO:0051052	regulation of DNA metabolic process	1.39e-06	0.000345	6.23	18044	414	77	11	[RAD51 - rad51 recombinase, CDC6 - cell division cycle 6, PCNA - proliferating cell nuclear antigen, RFC4 - replication factor c (activator 1) 4, 37kda, RFC5 - replication factor c (activator 1) 5, 36.5kda, E2F7 - e2f transcription factor 7, DSCC1 - dna replication and sister chromatid cohesion 1, CDT1 - chromatin licensing and dna replication factor 1, RMI2 - recq mediated genome instability 2, …
GO:0042276	error-prone translesion synthesis	1.41e-06	0.000344	46.87	18044	20	77	4	[PCNA - proliferating cell nuclear antigen, POLE2 - polymerase (dna directed), epsilon 2, accessory subunit, RFC4 - replication factor c (activator 1) 4, 37kda, RFC5 - replication factor c (activator 1) 5, 36.5kda]
GO:1902975	mitotic DNA replication initiation	1.48e-06	0.000355	117.17	18044	6	77	3	[MCM4 - minichromosome maintenance complex component 4, MCM3 - minichromosome maintenance complex component 3, MCM2 - minichromosome maintenance complex component 2]
GO:1902315	nuclear cell cycle DNA replication initiation	1.48e-06	0.00035	117.17	18044	6	77	3	[MCM4 - minichromosome maintenance complex component 4, MCM3 - minichromosome maintenance complex component 3, MCM2 - minichromosome maintenance complex component 2]
GO:1902292	cell cycle DNA replication initiation	1.48e-06	0.000345	117.17	18044	6	77	3	[MCM4 - minichromosome maintenance complex component 4, MCM3 - minichromosome maintenance complex component 3, MCM2 - minichromosome maintenance complex component 2]
GO:1901987	regulation of cell cycle phase transition	2.25e-06	0.000516	5.93	18044	435	77	11	[CLSPN - claspin, CDC6 - cell division cycle 6, PCNA - proliferating cell nuclear antigen, CDC25A - cell division cycle 25a, TUBA4A - tubulin, alpha 4a, E2F7 - e2f transcription factor 7, ORC1 - origin recognition complex, subunit 1, CDT1 - chromatin licensing and dna replication factor 1, DTL - denticleless e3 ubiquitin protein ligase homolog (drosophila), E2F1 - e2f transcription factor 1, E2F8…
GO:0006301	postreplication repair	2.26e-06	0.000511	23.43	18044	50	77	5	[PCNA - proliferating cell nuclear antigen, POLE2 - polymerase (dna directed), epsilon 2, accessory subunit, RFC4 - replication factor c (activator 1) 4, 37kda, RFC5 - replication factor c (activator 1) 5, 36.5kda, DTL - denticleless e3 ubiquitin protein ligase homolog (drosophila)]
GO:0000731	DNA synthesis involved in DNA repair	2.5e-06	0.000557	22.97	18044	51	77	5	[PCNA - proliferating cell nuclear antigen, POLE2 - polymerase (dna directed), epsilon 2, accessory subunit, RFC4 - replication factor c (activator 1) 4, 37kda, RFC5 - replication factor c (activator 1) 5, 36.5kda, DTL - denticleless e3 ubiquitin protein ligase homolog (drosophila)]
GO:0045787	positive regulation of cell cycle	3.5e-06	0.000769	6.39	18044	367	77	10	[CDC6 - cell division cycle 6, PCNA - proliferating cell nuclear antigen, CDC25A - cell division cycle 25a, E2F7 - e2f transcription factor 7, MSX1 - msh homeobox 1, FEN1 - flap structure-specific endonuclease 1, CDT1 - chromatin licensing and dna replication factor 1, DTL - denticleless e3 ubiquitin protein ligase homolog (drosophila), E2F1 - e2f transcription factor 1, E2F8 - e2f transcription …
GO:0045930	negative regulation of mitotic cell cycle	3.7e-06	0.000801	7.32	18044	288	77	9	[CLSPN - claspin, CDC6 - cell division cycle 6, PCNA - proliferating cell nuclear antigen, E2F7 - e2f transcription factor 7, ORC1 - origin recognition complex, subunit 1, CDT1 - chromatin licensing and dna replication factor 1, BTG3 - btg family, member 3, E2F1 - e2f transcription factor 1, E2F8 - e2f transcription factor 8]
GO:0043170	macromolecule metabolic process	4.69e-06	0.001	1.78	18044	5781	77	44	[CDC6 - cell division cycle 6, FAM111B - family with sequence similarity 111, member b, RFC4 - replication factor c (activator 1) 4, 37kda, CDC25A - cell division cycle 25a, RFC5 - replication factor c (activator 1) 5, 36.5kda, MCM7 - minichromosome maintenance complex component 7, CCNE2 - cyclin e2, ADAMTS15 - adam metallopeptidase with thrombospondin type 1 motif, 15, ORC1 - origin recognition …
GO:1901988	negative regulation of cell cycle phase transition	5.36e-06	0.00113	8.3	18044	226	77	8	[CLSPN - claspin, CDC6 - cell division cycle 6, PCNA - proliferating cell nuclear antigen, E2F7 - e2f transcription factor 7, ORC1 - origin recognition complex, subunit 1, DTL - denticleless e3 ubiquitin protein ligase homolog (drosophila), E2F1 - e2f transcription factor 1, E2F8 - e2f transcription factor 8]
GO:0051054	positive regulation of DNA metabolic process	5.71e-06	0.00119	8.22	18044	228	77	8	[RAD51 - rad51 recombinase, PCNA - proliferating cell nuclear antigen, RFC4 - replication factor c (activator 1) 4, 37kda, E2F7 - e2f transcription factor 7, RFC5 - replication factor c (activator 1) 5, 36.5kda, DSCC1 - dna replication and sister chromatid cohesion 1, CDT1 - chromatin licensing and dna replication factor 1, E2F8 - e2f transcription factor 8]
GO:0016043	cellular component organization	5.95e-06	0.00122	1.87	18044	5006	77	40	[RFC4 - replication factor c (activator 1) 4, 37kda, RFC5 - replication factor c (activator 1) 5, 36.5kda, MCM7 - minichromosome maintenance complex component 7, CCNE2 - cyclin e2, ADAMTS15 - adam metallopeptidase with thrombospondin type 1 motif, 15, TLE6 - transducin-like enhancer of split 6 (e(sp1) homolog, drosophila), PRF1 - perforin 1 (pore forming protein), CCNE1 - cyclin e1, CDT1 - chroma…
GO:0071840	cellular component organization or biogenesis	7.59e-06	0.00153	1.86	18044	5052	77	40	[RFC4 - replication factor c (activator 1) 4, 37kda, RFC5 - replication factor c (activator 1) 5, 36.5kda, MCM7 - minichromosome maintenance complex component 7, CCNE2 - cyclin e2, ADAMTS15 - adam metallopeptidase with thrombospondin type 1 motif, 15, TLE6 - transducin-like enhancer of split 6 (e(sp1) homolog, drosophila), PRF1 - perforin 1 (pore forming protein), CCNE1 - cyclin e1, CDT1 - chroma…
GO:0006261	DNA-dependent DNA replication	7.72e-06	0.00154	31.25	18044	30	77	4	[POLE2 - polymerase (dna directed), epsilon 2, accessory subunit, MCM6 - minichromosome maintenance complex component 6, RFC4 - replication factor c (activator 1) 4, 37kda, RFC5 - replication factor c (activator 1) 5, 36.5kda]
GO:0033314	mitotic DNA replication checkpoint	8.78e-06	0.00173	70.3	18044	10	77	3	[CDC6 - cell division cycle 6, CLSPN - claspin, ORC1 - origin recognition complex, subunit 1]
GO:2000105	positive regulation of DNA-dependent DNA replication	8.78e-06	0.00171	70.3	18044	10	77	3	[E2F7 - e2f transcription factor 7, CDT1 - chromatin licensing and dna replication factor 1, E2F8 - e2f transcription factor 8]
GO:0007346	regulation of mitotic cell cycle	8.79e-06	0.00169	4.66	18044	603	77	12	[CLSPN - claspin, CDC6 - cell division cycle 6, PCNA - proliferating cell nuclear antigen, CDC25A - cell division cycle 25a, TUBA4A - tubulin, alpha 4a, E2F7 - e2f transcription factor 7, ORC1 - origin recognition complex, subunit 1, CDT1 - chromatin licensing and dna replication factor 1, BTG3 - btg family, member 3, DTL - denticleless e3 ubiquitin protein ligase homolog (drosophila), E2F1 - e2f…
GO:0072331	signal transduction by p53 class mediator	9.64e-06	0.00183	12.23	18044	115	77	6	[PCNA - proliferating cell nuclear antigen, E2F7 - e2f transcription factor 7, E2F1 - e2f transcription factor 1, AEN - apoptosis enhancing nuclease, E2F8 - e2f transcription factor 8, E2F2 - e2f transcription factor 2]
GO:0072422	signal transduction involved in DNA damage checkpoint	9.75e-06	0.00183	17.49	18044	67	77	5	[PCNA - proliferating cell nuclear antigen, E2F7 - e2f transcription factor 7, DTL - denticleless e3 ubiquitin protein ligase homolog (drosophila), E2F1 - e2f transcription factor 1, E2F8 - e2f transcription factor 8]
GO:0072401	signal transduction involved in DNA integrity checkpoint	9.75e-06	0.0018	17.49	18044	67	77	5	[PCNA - proliferating cell nuclear antigen, E2F7 - e2f transcription factor 7, DTL - denticleless e3 ubiquitin protein ligase homolog (drosophila), E2F1 - e2f transcription factor 1, E2F8 - e2f transcription factor 8]
GO:0050896	response to stimulus	1.19e-05	0.00218	1.8	18044	5343	77	41	[CDC6 - cell division cycle 6, RFC4 - replication factor c (activator 1) 4, 37kda, CDC25A - cell division cycle 25a, RFC5 - replication factor c (activator 1) 5, 36.5kda, MCM7 - minichromosome maintenance complex component 7, CD83 - cd83 molecule, PRF1 - perforin 1 (pore forming protein), WDR76 - wd repeat domain 76, CDT1 - chromatin licensing and dna replication factor 1, DTL - denticleless e3 u…
GO:0072395	signal transduction involved in cell cycle checkpoint	1.21e-05	0.00219	16.74	18044	70	77	5	[PCNA - proliferating cell nuclear antigen, E2F7 - e2f transcription factor 7, DTL - denticleless e3 ubiquitin protein ligase homolog (drosophila), E2F1 - e2f transcription factor 1, E2F8 - e2f transcription factor 8]
GO:0000075	cell cycle checkpoint	1.29e-05	0.00231	11.62	18044	121	77	6	[CLSPN - claspin, CDC6 - cell division cycle 6, ORC1 - origin recognition complex, subunit 1, CDC45 - cell division cycle 45, CDT1 - chromatin licensing and dna replication factor 1, E2F1 - e2f transcription factor 1]
GO:0007049	cell cycle	1.4e-05	0.00248	5.45	18044	430	77	10	[RAD51 - rad51 recombinase, CDC6 - cell division cycle 6, CHAF1B - chromatin assembly factor 1, subunit b (p60), TUBA4A - tubulin, alpha 4a, XRCC2 - x-ray repair complementing defective repair in chinese hamster cells 2, CDT1 - chromatin licensing and dna replication factor 1, UHRF1 - ubiquitin-like with phd and ring finger domains 1, E2F2 - e2f transcription factor 2, EXO1 - exonuclease 1, E2F8 …
GO:0016446	somatic hypermutation of immunoglobulin genes	1.6e-05	0.00279	58.58	18044	12	77	3	[UNG - uracil-dna glycosylase, MSH6 - muts homolog 6 (e. coli), EXO1 - exonuclease 1]
GO:0006996	organelle organization	1.61e-05	0.00278	2.46	18044	2282	77	24	[POLA2 - polymerase (dna directed), alpha 2, accessory subunit, PCNA - proliferating cell nuclear antigen, RFC4 - replication factor c (activator 1) 4, 37kda, TUBA4A - tubulin, alpha 4a, MCM7 - minichromosome maintenance complex component 7, RFC5 - replication factor c (activator 1) 5, 36.5kda, CCNE2 - cyclin e2, TLE6 - transducin-like enhancer of split 6 (e(sp1) homolog, drosophila), CCNE1 - cyc…
GO:0032877	positive regulation of DNA endoreduplication	1.8e-05	0.00307	234.34	18044	2	77	2	[E2F7 - e2f transcription factor 7, E2F8 - e2f transcription factor 8]
GO:0045740	positive regulation of DNA replication	1.82e-05	0.00307	25.33	18044	37	77	4	[PCNA - proliferating cell nuclear antigen, E2F7 - e2f transcription factor 7, CDT1 - chromatin licensing and dna replication factor 1, E2F8 - e2f transcription factor 8]
GO:0042769	DNA damage response, detection of DNA damage	2.03e-05	0.00338	24.67	18044	38	77	4	[PCNA - proliferating cell nuclear antigen, RFC4 - replication factor c (activator 1) 4, 37kda, RFC5 - replication factor c (activator 1) 5, 36.5kda, DTL - denticleless e3 ubiquitin protein ligase homolog (drosophila)]
GO:0002566	somatic diversification of immune receptors via somatic mutation	2.07e-05	0.00342	54.08	18044	13	77	3	[UNG - uracil-dna glycosylase, MSH6 - muts homolog 6 (e. coli), EXO1 - exonuclease 1]
GO:0006807	nitrogen compound metabolic process	2.61e-05	0.00427	1.64	18044	6574	77	46	[CDC6 - cell division cycle 6, FAM111B - family with sequence similarity 111, member b, CDC25A - cell division cycle 25a, RFC4 - replication factor c (activator 1) 4, 37kda, MCM7 - minichromosome maintenance complex component 7, RFC5 - replication factor c (activator 1) 5, 36.5kda, CCNE2 - cyclin e2, ADAMTS15 - adam metallopeptidase with thrombospondin type 1 motif, 15, ORC1 - origin recognition …
GO:1901991	negative regulation of mitotic cell cycle phase transition	3.46e-05	0.00559	7.7	18044	213	77	7	[CLSPN - claspin, CDC6 - cell division cycle 6, PCNA - proliferating cell nuclear antigen, E2F7 - e2f transcription factor 7, ORC1 - origin recognition complex, subunit 1, E2F1 - e2f transcription factor 1, E2F8 - e2f transcription factor 8]
GO:0002208	somatic diversification of immunoglobulins involved in immune response	4.87e-05	0.00779	41.35	18044	17	77	3	[UNG - uracil-dna glycosylase, MSH6 - muts homolog 6 (e. coli), EXO1 - exonuclease 1]
GO:0002204	somatic recombination of immunoglobulin genes involved in immune response	4.87e-05	0.00771	41.35	18044	17	77	3	[UNG - uracil-dna glycosylase, MSH6 - muts homolog 6 (e. coli), EXO1 - exonuclease 1]
GO:0045190	isotype switching	4.87e-05	0.00763	41.35	18044	17	77	3	[UNG - uracil-dna glycosylase, MSH6 - muts homolog 6 (e. coli), EXO1 - exonuclease 1]
GO:0000079	regulation of cyclin-dependent protein serine/threonine kinase activity	5.33e-05	0.00827	12.33	18044	95	77	5	[CDC6 - cell division cycle 6, CDC25A - cell division cycle 25a, CCNE2 - cyclin e2, CCNE1 - cyclin e1, HHEX - hematopoietically expressed homeobox]
GO:0051338	regulation of transferase activity	5.34e-05	0.0082	3.39	18044	969	77	14	[CDC6 - cell division cycle 6, CLSPN - claspin, PCNA - proliferating cell nuclear antigen, RFC4 - replication factor c (activator 1) 4, 37kda, CDC25A - cell division cycle 25a, RFC5 - replication factor c (activator 1) 5, 36.5kda, CCNE2 - cyclin e2, CCNE1 - cyclin e1, DSCC1 - dna replication and sister chromatid cohesion 1, GMFG - glia maturation factor, gamma, LRP8 - low density lipoprotein rece…
GO:0071930	negative regulation of transcription involved in G1/S transition of mitotic cell cycle	5.38e-05	0.00818	156.23	18044	3	77	2	[E2F7 - e2f transcription factor 7, E2F1 - e2f transcription factor 1]
GO:0071163	DNA replication preinitiation complex assembly	5.38e-05	0.0081	156.23	18044	3	77	2	[CDC45 - cell division cycle 45, CDT1 - chromatin licensing and dna replication factor 1]
GO:0071897	DNA biosynthetic process	5.6e-05	0.00836	12.21	18044	96	77	5	[PCNA - proliferating cell nuclear antigen, POLE2 - polymerase (dna directed), epsilon 2, accessory subunit, RFC4 - replication factor c (activator 1) 4, 37kda, RFC5 - replication factor c (activator 1) 5, 36.5kda, DTL - denticleless e3 ubiquitin protein ligase homolog (drosophila)]
GO:0042770	signal transduction in response to DNA damage	5.6e-05	0.00827	12.21	18044	96	77	5	[PCNA - proliferating cell nuclear antigen, E2F7 - e2f transcription factor 7, DTL - denticleless e3 ubiquitin protein ligase homolog (drosophila), E2F1 - e2f transcription factor 1, E2F8 - e2f transcription factor 8]
GO:1904029	regulation of cyclin-dependent protein kinase activity	6.49e-05	0.0095	11.84	18044	99	77	5	[CDC6 - cell division cycle 6, CDC25A - cell division cycle 25a, CCNE2 - cyclin e2, CCNE1 - cyclin e1, HHEX - hematopoietically expressed homeobox]
GO:0065009	regulation of molecular function	6.8e-05	0.00986	2.11	18044	3004	77	27	[CDC6 - cell division cycle 6, CDC25A - cell division cycle 25a, RFC4 - replication factor c (activator 1) 4, 37kda, SLC6A9 - solute carrier family 6 (neurotransmitter transporter, glycine), member 9, RFC5 - replication factor c (activator 1) 5, 36.5kda, CCNE2 - cyclin e2, GPR55 - g protein-coupled receptor 55, CCNE1 - cyclin e1, CDT1 - chromatin licensing and dna replication factor 1, UHRF1 - ub…
GO:0006977	DNA damage response, signal transduction by p53 class mediator resulting in cell cycle arrest	8.24e-05	0.0118	17.36	18044	54	77	4	[PCNA - proliferating cell nuclear antigen, E2F7 - e2f transcription factor 7, E2F1 - e2f transcription factor 1, E2F8 - e2f transcription factor 8]
GO:1902400	intracellular signal transduction involved in G1 DNA damage checkpoint	8.86e-05	0.0126	17.04	18044	55	77	4	[PCNA - proliferating cell nuclear antigen, E2F7 - e2f transcription factor 7, E2F1 - e2f transcription factor 1, E2F8 - e2f transcription factor 8]
GO:1902403	signal transduction involved in mitotic DNA integrity checkpoint	8.86e-05	0.0125	17.04	18044	55	77	4	[PCNA - proliferating cell nuclear antigen, E2F7 - e2f transcription factor 7, E2F1 - e2f transcription factor 1, E2F8 - e2f transcription factor 8]
GO:1902402	signal transduction involved in mitotic DNA damage checkpoint	8.86e-05	0.0124	17.04	18044	55	77	4	[PCNA - proliferating cell nuclear antigen, E2F7 - e2f transcription factor 7, E2F1 - e2f transcription factor 1, E2F8 - e2f transcription factor 8]
GO:0072431	signal transduction involved in mitotic G1 DNA damage checkpoint	8.86e-05	0.0123	17.04	18044	55	77	4	[PCNA - proliferating cell nuclear antigen, E2F7 - e2f transcription factor 7, E2F1 - e2f transcription factor 1, E2F8 - e2f transcription factor 8]
GO:0050790	regulation of catalytic activity	9.59e-05	0.0132	2.27	18044	2376	77	23	[CLSPN - claspin, CDC6 - cell division cycle 6, PCNA - proliferating cell nuclear antigen, RFC4 - replication factor c (activator 1) 4, 37kda, CDC25A - cell division cycle 25a, RFC5 - replication factor c (activator 1) 5, 36.5kda, CCNE2 - cyclin e2, GPR55 - g protein-coupled receptor 55, CCNE1 - cyclin e1, UHRF1 - ubiquitin-like with phd and ring finger domains 1, STMN3 - stathmin-like 3, MCM2 - …
GO:0072413	signal transduction involved in mitotic cell cycle checkpoint	0.000102	0.0139	16.44	18044	57	77	4	[PCNA - proliferating cell nuclear antigen, E2F7 - e2f transcription factor 7, E2F1 - e2f transcription factor 1, E2F8 - e2f transcription factor 8]
GO:1990086	lens fiber cell apoptotic process	0.000107	0.0145	117.17	18044	4	77	2	[E2F1 - e2f transcription factor 1, E2F2 - e2f transcription factor 2]
GO:0032875	regulation of DNA endoreduplication	0.000107	0.0143	117.17	18044	4	77	2	[E2F7 - e2f transcription factor 7, E2F8 - e2f transcription factor 8]
GO:0042148	strand invasion	0.000107	0.0142	117.17	18044	4	77	2	[RAD51 - rad51 recombinase, XRCC2 - x-ray repair complementing defective repair in chinese hamster cells 2]
GO:0060718	chorionic trophoblast cell differentiation	0.000107	0.0141	117.17	18044	4	77	2	[E2F7 - e2f transcription factor 7, E2F8 - e2f transcription factor 8]
GO:0070987	error-free translesion synthesis	0.000109	0.0141	31.96	18044	22	77	3	[PCNA - proliferating cell nuclear antigen, RFC4 - replication factor c (activator 1) 4, 37kda, RFC5 - replication factor c (activator 1) 5, 36.5kda]
GO:0006297	nucleotide-excision repair, DNA gap filling	0.000124	0.0161	30.57	18044	23	77	3	[PCNA - proliferating cell nuclear antigen, RFC4 - replication factor c (activator 1) 4, 37kda, RFC5 - replication factor c (activator 1) 5, 36.5kda]
GO:0016447	somatic recombination of immunoglobulin gene segments	0.000124	0.0159	30.57	18044	23	77	3	[UNG - uracil-dna glycosylase, MSH6 - muts homolog 6 (e. coli), EXO1 - exonuclease 1]
GO:2000573	positive regulation of DNA biosynthetic process	0.000192	0.0243	13.99	18044	67	77	4	[PCNA - proliferating cell nuclear antigen, RFC4 - replication factor c (activator 1) 4, 37kda, RFC5 - replication factor c (activator 1) 5, 36.5kda, DSCC1 - dna replication and sister chromatid cohesion 1]
GO:0010389	regulation of G2/M transition of mitotic cell cycle	0.000201	0.0253	7.1	18044	198	77	6	[CLSPN - claspin, CDC6 - cell division cycle 6, CDC25A - cell division cycle 25a, TUBA4A - tubulin, alpha 4a, ORC1 - origin recognition complex, subunit 1, DTL - denticleless e3 ubiquitin protein ligase homolog (drosophila)]
GO:0006298	mismatch repair	0.000252	0.0315	24.24	18044	29	77	3	[PCNA - proliferating cell nuclear antigen, MSH6 - muts homolog 6 (e. coli), EXO1 - exonuclease 1]
GO:0000278	mitotic cell cycle	0.000261	0.0323	8.81	18044	133	77	5	[CDC6 - cell division cycle 6, TUBA4A - tubulin, alpha 4a, XRCC2 - x-ray repair complementing defective repair in chinese hamster cells 2, CDT1 - chromatin licensing and dna replication factor 1, E2F8 - e2f transcription factor 8]
GO:0051173	positive regulation of nitrogen compound metabolic process	0.000277	0.034	1.98	18044	3077	77	26	[CDC6 - cell division cycle 6, RFC4 - replication factor c (activator 1) 4, 37kda, RFC5 - replication factor c (activator 1) 5, 36.5kda, SLC6A9 - solute carrier family 6 (neurotransmitter transporter, glycine), member 9, GPR55 - g protein-coupled receptor 55, CDT1 - chromatin licensing and dna replication factor 1, UHRF1 - ubiquitin-like with phd and ring finger domains 1, DTL - denticleless e3 u…
GO:0048523	negative regulation of cellular process	0.000278	0.0339	1.73	18044	4598	77	34	[CDC6 - cell division cycle 6, SLC6A9 - solute carrier family 6 (neurotransmitter transporter, glycine), member 9, GPR55 - g protein-coupled receptor 55, TLE6 - transducin-like enhancer of split 6 (e(sp1) homolog, drosophila), ORC1 - origin recognition complex, subunit 1, CCNE1 - cyclin e1, CDT1 - chromatin licensing and dna replication factor 1, BTG3 - btg family, member 3, DTL - denticleless e3…
GO:0016445	somatic diversification of immunoglobulins	0.000279	0.0338	23.43	18044	30	77	3	[UNG - uracil-dna glycosylase, MSH6 - muts homolog 6 (e. coli), EXO1 - exonuclease 1]
GO:1902749	regulation of cell cycle G2/M phase transition	0.00029	0.0348	6.63	18044	212	77	6	[CLSPN - claspin, CDC6 - cell division cycle 6, CDC25A - cell division cycle 25a, TUBA4A - tubulin, alpha 4a, ORC1 - origin recognition complex, subunit 1, DTL - denticleless e3 ubiquitin protein ligase homolog (drosophila)]
GO:0030330	DNA damage response, signal transduction by p53 class mediator	0.000296	0.0353	12.5	18044	75	77	4	[PCNA - proliferating cell nuclear antigen, E2F7 - e2f transcription factor 7, E2F1 - e2f transcription factor 1, E2F8 - e2f transcription factor 8]
GO:0009411	response to UV	0.000309	0.0365	8.49	18044	138	77	5	[PCNA - proliferating cell nuclear antigen, CDC25A - cell division cycle 25a, FEN1 - flap structure-specific endonuclease 1, DTL - denticleless e3 ubiquitin protein ligase homolog (drosophila), MSH6 - muts homolog 6 (e. coli)]
GO:0071158	positive regulation of cell cycle arrest	0.000328	0.0384	12.17	18044	77	77	4	[PCNA - proliferating cell nuclear antigen, E2F7 - e2f transcription factor 7, E2F1 - e2f transcription factor 1, E2F8 - e2f transcription factor 8]
GO:0044818	mitotic G2/M transition checkpoint	0.000339	0.0395	21.97	18044	32	77	3	[CLSPN - claspin, CDC6 - cell division cycle 6, ORC1 - origin recognition complex, subunit 1]
GO:1901992	positive regulation of mitotic cell cycle phase transition	0.000361	0.0417	11.87	18044	79	77	4	[CDC6 - cell division cycle 6, CDC25A - cell division cycle 25a, CDT1 - chromatin licensing and dna replication factor 1, DTL - denticleless e3 ubiquitin protein ligase homolog (drosophila)]
GO:2000045	regulation of G1/S transition of mitotic cell cycle	0.000364	0.0418	8.19	18044	143	77	5	[CDC6 - cell division cycle 6, PCNA - proliferating cell nuclear antigen, E2F7 - e2f transcription factor 7, E2F1 - e2f transcription factor 1, E2F8 - e2f transcription factor 8]
GO:0009314	response to radiation	0.000367	0.0418	4.55	18044	412	77	8	[RAD51 - rad51 recombinase, PCNA - proliferating cell nuclear antigen, CDC25A - cell division cycle 25a, XRCC2 - x-ray repair complementing defective repair in chinese hamster cells 2, FEN1 - flap structure-specific endonuclease 1, DTL - denticleless e3 ubiquitin protein ligase homolog (drosophila), AEN - apoptosis enhancing nuclease, MSH6 - muts homolog 6 (e. coli)]
GO:0051984	positive regulation of chromosome segregation	0.000372	0.042	21.3	18044	33	77	3	[CDC6 - cell division cycle 6, FEN1 - flap structure-specific endonuclease 1, CDT1 - chromatin licensing and dna replication factor 1]
GO:0002562	somatic diversification of immune receptors via germline recombination within a single locus	0.000372	0.0417	21.3	18044	33	77	3	[UNG - uracil-dna glycosylase, MSH6 - muts homolog 6 (e. coli), EXO1 - exonuclease 1]
GO:0016444	somatic cell DNA recombination	0.000372	0.0414	21.3	18044	33	77	3	[UNG - uracil-dna glycosylase, MSH6 - muts homolog 6 (e. coli), EXO1 - exonuclease 1]
GO:0032466	negative regulation of cytokinesis	0.000372	0.0411	66.95	18044	7	77	2	[E2F7 - e2f transcription factor 7, E2F8 - e2f transcription factor 8]
GO:0044238	primary metabolic process	0.000379	0.0416	1.5	18044	7009	77	45	[CDC6 - cell division cycle 6, FAM111B - family with sequence similarity 111, member b, CDC25A - cell division cycle 25a, RFC4 - replication factor c (activator 1) 4, 37kda, MCM7 - minichromosome maintenance complex component 7, RFC5 - replication factor c (activator 1) 5, 36.5kda, CCNE2 - cyclin e2, ADAMTS15 - adam metallopeptidase with thrombospondin type 1 motif, 15, ORC1 - origin recognition …
GO:0022414	reproductive process	0.000383	0.0417	2.68	18044	1314	77	15	[PCNA - proliferating cell nuclear antigen, E2F7 - e2f transcription factor 7, CCNE2 - cyclin e2, TLE6 - transducin-like enhancer of split 6 (e(sp1) homolog, drosophila), CCNE1 - cyclin e1, STS - steroid sulfatase (microsomal), isozyme s, MAFF - v-maf avian musculoaponeurotic fibrosarcoma oncogene homolog f, E2F1 - e2f transcription factor 1, E2F8 - e2f transcription factor 8, RAD51 - rad51 recom…
GO:1903046	meiotic cell cycle process	0.000453	0.0491	7.81	18044	150	77	5	[RAD51 - rad51 recombinase, CCNE2 - cyclin e2, CCNE1 - cyclin e1, PSMC3IP - psmc3 interacting protein, MSH6 - muts homolog 6 (e. coli)]
GO:0033045	regulation of sister chromatid segregation	0.000457	0.0491	11.16	18044	84	77	4	[CDC6 - cell division cycle 6, FEN1 - flap structure-specific endonuclease 1, RMI2 - recq mediated genome instability 2, CDT1 - chromatin licensing and dna replication factor 1]

## Sheet: lower
GO Term	Description	P-value	FDR q-value	Enrichment	N	B	n	b	Genes
GO:0051239	regulation of multicellular organismal process	1.51e-07	0.00232	1.86	18044	3035	211	66	[NME1 - nme/nm23 nucleoside diphosphate kinase 1, LIF - leukemia inhibitory factor, KLK6 - kallikrein-related peptidase 6, FABP5 - fatty acid binding protein 5 (psoriasis-associated), CTGF - connective tissue growth factor, PLK2 - polo-like kinase 2, NRP2 - neuropilin 2, ANXA6 - annexin a6, FLNA - filamin a, alpha, LGALS1 - lectin, galactoside-binding, soluble, 1, NOS3 - nitric oxide synthase 3 (…
GO:0007166	cell surface receptor signaling pathway	8.11e-07	0.00623	2	18044	2184	211	51	[GALR2 - galanin receptor 2, NKD2 - naked cuticle homolog 2 (drosophila), LIF - leukemia inhibitory factor, CTGF - connective tissue growth factor, NRP2 - neuropilin 2, FLNA - filamin a, alpha, MILR1 - mast cell immunoglobulin-like receptor 1, EPHA2 - eph receptor a2, LPXN - leupaxin, LAT2 - linker for activation of t cells family, member 2, ID1 - inhibitor of dna binding 1, dominant negative hel…
GO:0042127	regulation of cell proliferation	3.05e-06	0.0156	2.17	18044	1536	211	39	[FOSL1 - fos-like antigen 1, EREG - epiregulin, TNC - tenascin c, NME1 - nme/nm23 nucleoside diphosphate kinase 1, LIF - leukemia inhibitory factor, TNFRSF21 - tumor necrosis factor receptor superfamily, member 21, CTGF - connective tissue growth factor, CDCA7 - cell division cycle associated 7, EGR1 - early growth response 1, NRP2 - neuropilin 2, TNFSF4 - tumor necrosis factor (ligand) superfami…
GO:0051240	positive regulation of multicellular organismal process	3.33e-06	0.0128	2.11	18044	1662	211	41	[CCR6 - chemokine (c-c motif) receptor 6, EREG - epiregulin, NME1 - nme/nm23 nucleoside diphosphate kinase 1, LIF - leukemia inhibitory factor, FABP5 - fatty acid binding protein 5 (psoriasis-associated), LY9 - lymphocyte antigen 9, EGR1 - early growth response 1, CTGF - connective tissue growth factor, GRB10 - growth factor receptor-bound protein 10, NRP2 - neuropilin 2, PLK2 - polo-like kinase …
GO:0010631	epithelial cell migration	5.2e-06	0.016	8.34	18044	82	211	8	[LPXN - leupaxin, TDGF1 - teratocarcinoma-derived growth factor 1, ID1 - inhibitor of dna binding 1, dominant negative helix-loop-helix protein, PLXND1 - plexin d1, S100A2 - s100 calcium binding protein a2, NOS3 - nitric oxide synthase 3 (endothelial cell), EFNB2 - ephrin-b2, KIT - v-kit hardy-zuckerman 4 feline sarcoma viral oncogene homolog]
GO:0043542	endothelial cell migration	8.6e-06	0.022	9.5	18044	63	211	7	[LPXN - leupaxin, TDGF1 - teratocarcinoma-derived growth factor 1, ID1 - inhibitor of dna binding 1, dominant negative helix-loop-helix protein, PLXND1 - plexin d1, S100A2 - s100 calcium binding protein a2, NOS3 - nitric oxide synthase 3 (endothelial cell), EFNB2 - ephrin-b2]
GO:0032502	developmental process	8.97e-06	0.0197	1.52	18044	4716	211	84	[FJX1 - four jointed box 1 (drosophila), GALR2 - galanin receptor 2, SPRR2D - small proline-rich protein 2d, HSD17B2 - hydroxysteroid (17-beta) dehydrogenase 2, NME1 - nme/nm23 nucleoside diphosphate kinase 1, LIF - leukemia inhibitory factor, KLK6 - kallikrein-related peptidase 6, FABP5 - fatty acid binding protein 5 (psoriasis-associated), CTGF - connective tissue growth factor, PIWIL1 - piwi-l…
GO:0006796	phosphate-containing compound metabolic process	1.07e-05	0.0206	1.95	18044	1932	211	44	[MYH4 - myosin, heavy chain 4, skeletal muscle, GALR2 - galanin receptor 2, PAICS - phosphoribosylaminoimidazole carboxylase, phosphoribosylaminoimidazole succinocarboxamide synthetase, AGPAT9 - 1-acylglycerol-3-phosphate o-acyltransferase 9, PLK3 - polo-like kinase 3, EREG - epiregulin, LRRC2 - leucine rich repeat containing 2, NME1 - nme/nm23 nucleoside diphosphate kinase 1, LIF - leukemia inhi…
GO:0045321	leukocyte activation	1.15e-05	0.0197	2.55	18044	873	211	26	[CCR6 - chemokine (c-c motif) receptor 6, TCN1 - transcobalamin i (vitamin b12 binding protein, r binder family), ULBP1 - ul16 binding protein 1, SERPINA3 - serpin peptidase inhibitor, clade a (alpha-1 antiproteinase, antitrypsin), member 3, FABP5 - fatty acid binding protein 5 (psoriasis-associated), EGR1 - early growth response 1, AXL - axl receptor tyrosine kinase, TNFSF4 - tumor necrosis fact…
GO:0048523	negative regulation of cellular process	1.19e-05	0.0183	1.53	18044	4598	211	82	[SERPINA3 - serpin peptidase inhibitor, clade a (alpha-1 antiproteinase, antitrypsin), member 3, NKD2 - naked cuticle homolog 2 (drosophila), NME1 - nme/nm23 nucleoside diphosphate kinase 1, LIF - leukemia inhibitory factor, CTGF - connective tissue growth factor, PIWIL1 - piwi-like rna-mediated gene silencing 1, PLK2 - polo-like kinase 2, ANXA6 - annexin a6, FLNA - filamin a, alpha, CEACAM6 - ca…
GO:0048583	regulation of response to stimulus	1.24e-05	0.0174	1.58	18044	4009	211	74	[NKD2 - naked cuticle homolog 2 (drosophila), LIF - leukemia inhibitory factor, KLK6 - kallikrein-related peptidase 6, FABP5 - fatty acid binding protein 5 (psoriasis-associated), CTGF - connective tissue growth factor, PLK2 - polo-like kinase 2, FLNA - filamin a, alpha, LGALS1 - lectin, galactoside-binding, soluble, 1, NOS3 - nitric oxide synthase 3 (endothelial cell), LPXN - leupaxin, EPHA2 - e…
GO:0001775	cell activation	1.25e-05	0.016	2.43	18044	986	211	28	[TCN1 - transcobalamin i (vitamin b12 binding protein, r binder family), CCR6 - chemokine (c-c motif) receptor 6, ULBP1 - ul16 binding protein 1, SERPINA3 - serpin peptidase inhibitor, clade a (alpha-1 antiproteinase, antitrypsin), member 3, FABP5 - fatty acid binding protein 5 (psoriasis-associated), EGR1 - early growth response 1, AXL - axl receptor tyrosine kinase, TNFSF4 - tumor necrosis fact…
GO:0007167	enzyme linked receptor protein signaling pathway	1.53e-05	0.0181	2.78	18044	677	211	22	[LPXN - leupaxin, EPHA2 - eph receptor a2, ID1 - inhibitor of dna binding 1, dominant negative helix-loop-helix protein, FGF19 - fibroblast growth factor 19, EREG - epiregulin, AREG - amphiregulin, SHC3 - shc (src homology 2 domain containing) transforming protein 3, EPHB3 - eph receptor b3, LIF - leukemia inhibitory factor, SULF2 - sulfatase 2, CTGF - connective tissue growth factor, EGR1 - earl…
GO:0006793	phosphorus metabolic process	1.54e-05	0.0169	1.92	18044	1960	211	44	[MYH4 - myosin, heavy chain 4, skeletal muscle, GALR2 - galanin receptor 2, PAICS - phosphoribosylaminoimidazole carboxylase, phosphoribosylaminoimidazole succinocarboxamide synthetase, AGPAT9 - 1-acylglycerol-3-phosphate o-acyltransferase 9, PLK3 - polo-like kinase 3, EREG - epiregulin, LRRC2 - leucine rich repeat containing 2, NME1 - nme/nm23 nucleoside diphosphate kinase 1, LIF - leukemia inhi…
GO:2000026	regulation of multicellular organismal development	1.9e-05	0.0195	1.9	18044	1977	211	44	[NME1 - nme/nm23 nucleoside diphosphate kinase 1, LIF - leukemia inhibitory factor, PI16 - peptidase inhibitor 16, KLK6 - kallikrein-related peptidase 6, TNFRSF21 - tumor necrosis factor receptor superfamily, member 21, CTGF - connective tissue growth factor, EGR1 - early growth response 1, SPRED1 - sprouty-related, evh1 domain containing 1, PLK2 - polo-like kinase 2, AXL - axl receptor tyrosine …
GO:0001667	ameboidal-type cell migration	2.02e-05	0.0194	5.31	18044	161	211	10	[LPXN - leupaxin, NRP2 - neuropilin 2, ID1 - inhibitor of dna binding 1, dominant negative helix-loop-helix protein, TDGF1 - teratocarcinoma-derived growth factor 1, ANXA6 - annexin a6, PLXND1 - plexin d1, S100A2 - s100 calcium binding protein a2, NOS3 - nitric oxide synthase 3 (endothelial cell), EFNB2 - ephrin-b2, KIT - v-kit hardy-zuckerman 4 feline sarcoma viral oncogene homolog]
GO:0048519	negative regulation of biological process	2.19e-05	0.0198	1.47	18044	5128	211	88	[SERPINA3 - serpin peptidase inhibitor, clade a (alpha-1 antiproteinase, antitrypsin), member 3, NKD2 - naked cuticle homolog 2 (drosophila), NME1 - nme/nm23 nucleoside diphosphate kinase 1, MRTO4 - mrna turnover 4 homolog (s. cerevisiae), LIF - leukemia inhibitory factor, FABP5 - fatty acid binding protein 5 (psoriasis-associated), CTGF - connective tissue growth factor, PIWIL1 - piwi-like rna-m…
GO:0030155	regulation of cell adhesion	2.34e-05	0.0199	2.7	18044	696	211	22	[LPXN - leupaxin, EPHA2 - eph receptor a2, TGFBI - transforming growth factor, beta-induced, 68kda, CORO1A - coronin, actin binding protein, 1a, SERPINE2 - serpin peptidase inhibitor, clade e (nexin, plasminogen activator inhibitor type 1), member 2, PLXND1 - plexin d1, TNC - tenascin c, HSPD1 - heat shock 60kda protein 1 (chaperonin), EPHB3 - eph receptor b3, LIF - leukemia inhibitory factor, HS…
GO:0009968	negative regulation of signal transduction	2.85e-05	0.023	2.2	18044	1205	211	31	[FAIM2 - fas apoptotic inhibitory molecule 2, EREG - epiregulin, IL1R2 - interleukin 1 receptor, type ii, NKD2 - naked cuticle homolog 2 (drosophila), LIF - leukemia inhibitory factor, EGR1 - early growth response 1, GRB10 - growth factor receptor-bound protein 10, SPRED1 - sprouty-related, evh1 domain containing 1, FGA - fibrinogen alpha chain, DLC1 - deleted in liver cancer 1, NOS3 - nitric oxi…
GO:0043303	mast cell degranulation	2.96e-05	0.0228	21.38	18044	16	211	4	[LAT2 - linker for activation of t cells family, member 2, MILR1 - mast cell immunoglobulin-like receptor 1, LAT - linker for activation of t cells, KIT - v-kit hardy-zuckerman 4 feline sarcoma viral oncogene homolog]
GO:0002279	mast cell activation involved in immune response	2.96e-05	0.0217	21.38	18044	16	211	4	[LAT2 - linker for activation of t cells family, member 2, MILR1 - mast cell immunoglobulin-like receptor 1, LAT - linker for activation of t cells, KIT - v-kit hardy-zuckerman 4 feline sarcoma viral oncogene homolog]
GO:0009987	cellular process	3.23e-05	0.0225	1.15	18044	13605	211	183	[TCN1 - transcobalamin i (vitamin b12 binding protein, r binder family), GALR2 - galanin receptor 2, PAICS - phosphoribosylaminoimidazole carboxylase, phosphoribosylaminoimidazole succinocarboxamide synthetase, SPRR2D - small proline-rich protein 2d, SERPINA3 - serpin peptidase inhibitor, clade a (alpha-1 antiproteinase, antitrypsin), member 3, EMP3 - epithelial membrane protein 3, PRSS1 - protea…
GO:0008284	positive regulation of cell proliferation	3.31e-05	0.0221	2.45	18044	873	211	25	[FOSL1 - fos-like antigen 1, EREG - epiregulin, TNC - tenascin c, LIF - leukemia inhibitory factor, NME1 - nme/nm23 nucleoside diphosphate kinase 1, CTGF - connective tissue growth factor, EGR1 - early growth response 1, NRP2 - neuropilin 2, TNFSF4 - tumor necrosis factor (ligand) superfamily, member 4, FLNA - filamin a, alpha, TIPIN - timeless interacting protein, CEACAM6 - carcinoembryonic anti…
GO:0007165	signal transduction	3.53e-05	0.0226	1.49	18044	4652	211	81	[GALR2 - galanin receptor 2, NKD2 - naked cuticle homolog 2 (drosophila), LRRC2 - leucine rich repeat containing 2, CHRNA5 - cholinergic receptor, nicotinic, alpha 5 (neuronal), LIF - leukemia inhibitory factor, CTGF - connective tissue growth factor, NRP2 - neuropilin 2, PLK2 - polo-like kinase 2, ANXA6 - annexin a6, FLNA - filamin a, alpha, CEACAM6 - carcinoembryonic antigen-related cell adhesi…
GO:0050793	regulation of developmental process	3.59e-05	0.022	1.75	18044	2494	211	51	[LIF - leukemia inhibitory factor, NME1 - nme/nm23 nucleoside diphosphate kinase 1, KLK6 - kallikrein-related peptidase 6, CTGF - connective tissue growth factor, PLK2 - polo-like kinase 2, FLNA - filamin a, alpha, LGALS1 - lectin, galactoside-binding, soluble, 1, NOS3 - nitric oxide synthase 3 (endothelial cell), DPYSL2 - dihydropyrimidinase-like 2, EPHA2 - eph receptor a2, ETV5 - ets variant 5,…
GO:0042455	ribonucleoside biosynthetic process	3.79e-05	0.0224	12.96	18044	33	211	5	[HPRT1 - hypoxanthine phosphoribosyltransferase 1, IMPDH1 - imp (inosine 5'-monophosphate) dehydrogenase 1, CTPS1 - ctp synthase 1, UPP1 - uridine phosphorylase 1, NME1 - nme/nm23 nucleoside diphosphate kinase 1]
GO:0048869	cellular developmental process	3.86e-05	0.0219	1.72	18044	2637	211	53	[NME1 - nme/nm23 nucleoside diphosphate kinase 1, LIF - leukemia inhibitory factor, CTGF - connective tissue growth factor, PIWIL1 - piwi-like rna-mediated gene silencing 1, ANXA6 - annexin a6, FLNA - filamin a, alpha, FLNC - filamin c, gamma, LGALS1 - lectin, galactoside-binding, soluble, 1, LHX4 - lim homeobox 4, EPHA2 - eph receptor a2, LPXN - leupaxin, CHEK1 - checkpoint kinase 1, ETV5 - ets …
GO:0019221	cytokine-mediated signaling pathway	4e-05	0.0219	2.68	18044	669	211	21	[CCR6 - chemokine (c-c motif) receptor 6, IL20RA - interleukin 20 receptor, alpha, EREG - epiregulin, CSF2 - colony stimulating factor 2 (granulocyte-macrophage), IL1R2 - interleukin 1 receptor, type ii, IL26 - interleukin 26, FSCN1 - fascin homolog 1, actin-bundling protein (strongylocentrotus purpuratus), LIF - leukemia inhibitory factor, LCN2 - lipocalin 2, EGR1 - early growth response 1, HSP9…
GO:0010648	negative regulation of cell communication	4.5e-05	0.0238	2.11	18044	1294	211	32	[FAIM2 - fas apoptotic inhibitory molecule 2, EREG - epiregulin, IL1R2 - interleukin 1 receptor, type ii, NKD2 - naked cuticle homolog 2 (drosophila), LIF - leukemia inhibitory factor, EGR1 - early growth response 1, GRB10 - growth factor receptor-bound protein 10, SPRED1 - sprouty-related, evh1 domain containing 1, PLK2 - polo-like kinase 2, FGA - fibrinogen alpha chain, DLC1 - deleted in liver …
GO:0023057	negative regulation of signaling	4.7e-05	0.0241	2.11	18044	1297	211	32	[FAIM2 - fas apoptotic inhibitory molecule 2, EREG - epiregulin, IL1R2 - interleukin 1 receptor, type ii, NKD2 - naked cuticle homolog 2 (drosophila), LIF - leukemia inhibitory factor, EGR1 - early growth response 1, GRB10 - growth factor receptor-bound protein 10, SPRED1 - sprouty-related, evh1 domain containing 1, PLK2 - polo-like kinase 2, FGA - fibrinogen alpha chain, DLC1 - deleted in liver …
GO:0007155	cell adhesion	4.87e-05	0.0241	2.39	18044	894	211	25	[CTNNAL1 - catenin (cadherin-associated protein), alpha-like 1, TNC - tenascin c, CTGF - connective tissue growth factor, LY9 - lymphocyte antigen 9, ITGB7 - integrin, beta 7, NRP2 - neuropilin 2, AXL - axl receptor tyrosine kinase, FLNA - filamin a, alpha, FGA - fibrinogen alpha chain, CEACAM6 - carcinoembryonic antigen-related cell adhesion molecule 6 (non-specific cross reacting antigen), EFNB…
GO:0046903	secretion	4.91e-05	0.0236	2.29	18044	1007	211	27	[TCN1 - transcobalamin i (vitamin b12 binding protein, r binder family), SERPINA3 - serpin peptidase inhibitor, clade a (alpha-1 antiproteinase, antitrypsin), member 3, NKD2 - naked cuticle homolog 2 (drosophila), NME1 - nme/nm23 nucleoside diphosphate kinase 1, FABP5 - fatty acid binding protein 5 (psoriasis-associated), CTGF - connective tissue growth factor, AXL - axl receptor tyrosine kinase,…
GO:0022610	biological adhesion	5.42e-05	0.0252	2.38	18044	900	211	25	[CTNNAL1 - catenin (cadherin-associated protein), alpha-like 1, TNC - tenascin c, CTGF - connective tissue growth factor, LY9 - lymphocyte antigen 9, ITGB7 - integrin, beta 7, NRP2 - neuropilin 2, AXL - axl receptor tyrosine kinase, FLNA - filamin a, alpha, FGA - fibrinogen alpha chain, CEACAM6 - carcinoembryonic antigen-related cell adhesion molecule 6 (non-specific cross reacting antigen), EFNB…
GO:0048585	negative regulation of response to stimulus	6.45e-05	0.0292	1.97	18044	1565	211	36	[FAIM2 - fas apoptotic inhibitory molecule 2, IL1R2 - interleukin 1 receptor, type ii, EREG - epiregulin, NKD2 - naked cuticle homolog 2 (drosophila), LIF - leukemia inhibitory factor, EGR1 - early growth response 1, GRB10 - growth factor receptor-bound protein 10, SPRED1 - sprouty-related, evh1 domain containing 1, PLK2 - polo-like kinase 2, TNFSF4 - tumor necrosis factor (ligand) superfamily, m…
GO:0045576	mast cell activation	7.6e-05	0.0334	17.1	18044	20	211	4	[LAT2 - linker for activation of t cells family, member 2, MILR1 - mast cell immunoglobulin-like receptor 1, LAT - linker for activation of t cells, KIT - v-kit hardy-zuckerman 4 feline sarcoma viral oncogene homolog]
GO:0007169	transmembrane receptor protein tyrosine kinase signaling pathway	7.77e-05	0.0332	2.93	18044	496	211	17	[EPHA2 - eph receptor a2, FGF19 - fibroblast growth factor 19, EREG - epiregulin, AREG - amphiregulin, SHC3 - shc (src homology 2 domain containing) transforming protein 3, EPHB3 - eph receptor b3, SULF2 - sulfatase 2, CTGF - connective tissue growth factor, SPRED1 - sprouty-related, evh1 domain containing 1, GRB10 - growth factor receptor-bound protein 10, AXL - axl receptor tyrosine kinase, NRP…
GO:0007162	negative regulation of cell adhesion	7.79e-05	0.0324	3.83	18044	268	211	12	[TNFRSF21 - tumor necrosis factor receptor superfamily, member 21, LPXN - leupaxin, TGFBI - transforming growth factor, beta-induced, 68kda, TNFSF4 - tumor necrosis factor (ligand) superfamily, member 4, SERPINE2 - serpin peptidase inhibitor, clade e (nexin, plasminogen activator inhibitor type 1), member 2, UBASH3B - ubiquitin associated and sh3 domain containing b, PLXND1 - plexin d1, SPRY4 - s…
GO:0006458	'de novo' protein folding	8.69e-05	0.0351	10.96	18044	39	211	5	[SDF2L1 - stromal cell-derived factor 2-like 1, HSPD1 - heat shock 60kda protein 1 (chaperonin), HSPE1 - heat shock 10kda protein 1 (chaperonin 10), HSPH1 - heat shock 105kda/110kda protein 1, HSPA8 - heat shock 70kda protein 8]
GO:0009163	nucleoside biosynthetic process	8.69e-05	0.0342	10.96	18044	39	211	5	[HPRT1 - hypoxanthine phosphoribosyltransferase 1, IMPDH1 - imp (inosine 5'-monophosphate) dehydrogenase 1, CTPS1 - ctp synthase 1, UPP1 - uridine phosphorylase 1, NME1 - nme/nm23 nucleoside diphosphate kinase 1]
GO:0043067	regulation of programmed cell death	8.94e-05	0.0343	1.98	18044	1465	211	34	[FAIM2 - fas apoptotic inhibitory molecule 2, FOSL1 - fos-like antigen 1, PLK3 - polo-like kinase 3, IL20RA - interleukin 20 receptor, alpha, IER3 - immediate early response 3, NME1 - nme/nm23 nucleoside diphosphate kinase 1, EGR1 - early growth response 1, CTGF - connective tissue growth factor, PLK2 - polo-like kinase 2, AXL - axl receptor tyrosine kinase, FLNA - filamin a, alpha, NTSR1 - neuro…
GO:1901342	regulation of vasculature development	8.99e-05	0.0337	3.53	18044	315	211	13	[EPHA2 - eph receptor a2, ISM1 - isthmin 1, angiogenesis inhibitor, ID1 - inhibitor of dna binding 1, dominant negative helix-loop-helix protein, PLXND1 - plexin d1, HK2 - hexokinase 2, EGR1 - early growth response 1, ANXA3 - annexin a3, SPRED1 - sprouty-related, evh1 domain containing 1, PLK2 - polo-like kinase 2, NOS3 - nitric oxide synthase 3 (endothelial cell), KIT - v-kit hardy-zuckerman 4 f…
GO:0050794	regulation of cellular process	0.000101	0.037	1.22	18044	10384	211	148	[GALR2 - galanin receptor 2, SERPINA3 - serpin peptidase inhibitor, clade a (alpha-1 antiproteinase, antitrypsin), member 3, LIF - leukemia inhibitory factor, KLK6 - kallikrein-related peptidase 6, CDCA7 - cell division cycle associated 7, PIWIL1 - piwi-like rna-mediated gene silencing 1, NRP2 - neuropilin 2, ANXA6 - annexin a6, FLNA - filamin a, alpha, LGALS1 - lectin, galactoside-binding, solub…
GO:0002366	leukocyte activation involved in immune response	0.000107	0.0381	2.66	18044	611	211	19	[CCR6 - chemokine (c-c motif) receptor 6, TCN1 - transcobalamin i (vitamin b12 binding protein, r binder family), LAT2 - linker for activation of t cells family, member 2, CORO1A - coronin, actin binding protein, 1a, SERPINA3 - serpin peptidase inhibitor, clade a (alpha-1 antiproteinase, antitrypsin), member 3, HSPD1 - heat shock 60kda protein 1 (chaperonin), LAT - linker for activation of t cell…
GO:0031589	cell-substrate adhesion	0.000108	0.0377	4.84	18044	159	211	9	[LPXN - leupaxin, CTGF - connective tissue growth factor, AXL - axl receptor tyrosine kinase, ITGB7 - integrin, beta 7, ID1 - inhibitor of dna binding 1, dominant negative helix-loop-helix protein, CORO1A - coronin, actin binding protein, 1a, FGA - fibrinogen alpha chain, EPHB3 - eph receptor b3, LAMC1 - laminin, gamma 1 (formerly lamb2)]
GO:0002263	cell activation involved in immune response	0.000114	0.0388	2.65	18044	614	211	19	[CCR6 - chemokine (c-c motif) receptor 6, TCN1 - transcobalamin i (vitamin b12 binding protein, r binder family), LAT2 - linker for activation of t cells family, member 2, CORO1A - coronin, actin binding protein, 1a, SERPINA3 - serpin peptidase inhibitor, clade a (alpha-1 antiproteinase, antitrypsin), member 3, HSPD1 - heat shock 60kda protein 1 (chaperonin), LAT - linker for activation of t cell…
GO:0006986	response to unfolded protein	0.000121	0.0403	7.77	18044	66	211	6	[HSP90AA1 - heat shock protein 90kda alpha (cytosolic), class a member 1, MANF - mesencephalic astrocyte-derived neurotrophic factor, HSPD1 - heat shock 60kda protein 1 (chaperonin), HSPE1 - heat shock 10kda protein 1 (chaperonin 10), HSPH1 - heat shock 105kda/110kda protein 1, HSPA8 - heat shock 70kda protein 8]
GO:0006928	movement of cell or subcellular component	0.000126	0.0413	2	18044	1367	211	32	[MYH4 - myosin, heavy chain 4, skeletal muscle, CCR6 - chemokine (c-c motif) receptor 6, FSCN1 - fascin homolog 1, actin-bundling protein (strongylocentrotus purpuratus), CTGF - connective tissue growth factor, GRB10 - growth factor receptor-bound protein 10, ITGB7 - integrin, beta 7, NRP2 - neuropilin 2, AXL - axl receptor tyrosine kinase, ANXA6 - annexin a6, FLNA - filamin a, alpha, SLC16A1 - s…
GO:0009966	regulation of signal transduction	0.000128	0.041	1.61	18044	2969	211	56	[NKD2 - naked cuticle homolog 2 (drosophila), LIF - leukemia inhibitory factor, KLK6 - kallikrein-related peptidase 6, FABP5 - fatty acid binding protein 5 (psoriasis-associated), CTGF - connective tissue growth factor, PLK2 - polo-like kinase 2, FLNA - filamin a, alpha, LGALS1 - lectin, galactoside-binding, soluble, 1, NOS3 - nitric oxide synthase 3 (endothelial cell), EPHA2 - eph receptor a2, L…
GO:0016477	cell migration	0.000133	0.0418	2.34	18044	839	211	23	[EPHA2 - eph receptor a2, LPXN - leupaxin, CCR6 - chemokine (c-c motif) receptor 6, ID1 - inhibitor of dna binding 1, dominant negative helix-loop-helix protein, CORO1A - coronin, actin binding protein, 1a, PLXND1 - plexin d1, S100A2 - s100 calcium binding protein a2, EPHB3 - eph receptor b3, FSCN1 - fascin homolog 1, actin-bundling protein (strongylocentrotus purpuratus), CTGF - connective tissu…
GO:1901659	glycosyl compound biosynthetic process	0.00014	0.043	9.94	18044	43	211	5	[HPRT1 - hypoxanthine phosphoribosyltransferase 1, IMPDH1 - imp (inosine 5'-monophosphate) dehydrogenase 1, CTPS1 - ctp synthase 1, UPP1 - uridine phosphorylase 1, NME1 - nme/nm23 nucleoside diphosphate kinase 1]
GO:0050789	regulation of biological process	0.000145	0.0438	1.2	18044	11084	211	155	[GALR2 - galanin receptor 2, SERPINA3 - serpin peptidase inhibitor, clade a (alpha-1 antiproteinase, antitrypsin), member 3, LIF - leukemia inhibitory factor, KLK6 - kallikrein-related peptidase 6, CDCA7 - cell division cycle associated 7, PIWIL1 - piwi-like rna-mediated gene silencing 1, NRP2 - neuropilin 2, ANXA6 - annexin a6, FLNA - filamin a, alpha, LGALS1 - lectin, galactoside-binding, solub…
GO:0042981	regulation of apoptotic process	0.000162	0.0478	1.95	18044	1448	211	33	[FAIM2 - fas apoptotic inhibitory molecule 2, FOSL1 - fos-like antigen 1, PLK3 - polo-like kinase 3, IL20RA - interleukin 20 receptor, alpha, IER3 - immediate early response 3, NME1 - nme/nm23 nucleoside diphosphate kinase 1, CTGF - connective tissue growth factor, EGR1 - early growth response 1, PLK2 - polo-like kinase 2, AXL - axl receptor tyrosine kinase, FLNA - filamin a, alpha, FGA - fibrino…
