# Supplementary material for: Escape from G1 arrest during acute MEK inhibition drives the acquisition of drug resistance
Source: NAR Cancer. 2022 Oct 17;4(4):zcac032. doi: 10.1093/narcan/zcac032 (PMC9575185; doi:10.1093/narcan/zcac032)
Supplement: zcac032_Supplemental_Files [file zcac032_supplemental_files.zip › Table S5 GO table for Fig S2A.xlsx]

## Sheet: top
GO Term	Description	P-value	FDR q-value	Enrichment	N	B	n	b	Genes
GO:0009966	regulation of signal transduction	3.79e-12	5.82e-08	2.03	18056	2972	272	91	[TRIB3 - tribbles homolog 3 (drosophila), ZFYVE28 - zinc finger, fyve domain containing 28, DDX3X - dead (asp-glu-ala-asp) box helicase 3, x-linked, LURAP1L - leucine rich adaptor protein 1-like, STK40 - serine/threonine kinase 40, LIF - leukemia inhibitory factor, HEXIM1 - hexamethylene bis-acetamide inducible 1, ADRBK1 - adrenergic, beta, receptor kinase 1, TNFRSF10A - tumor necrosis factor rec…
GO:0048583	regulation of response to stimulus	2.08e-11	1.6e-07	1.8	18056	4014	272	109	[TRIB3 - tribbles homolog 3 (drosophila), ZFYVE28 - zinc finger, fyve domain containing 28, DDX3X - dead (asp-glu-ala-asp) box helicase 3, x-linked, LURAP1L - leucine rich adaptor protein 1-like, STK40 - serine/threonine kinase 40, LIF - leukemia inhibitory factor, HEXIM1 - hexamethylene bis-acetamide inducible 1, TNFRSF10A - tumor necrosis factor receptor superfamily, member 10a, CARD11 - caspas…
GO:0023051	regulation of signaling	4.5e-11	2.31e-07	1.89	18056	3365	272	96	[TRIB3 - tribbles homolog 3 (drosophila), ZFYVE28 - zinc finger, fyve domain containing 28, ATP2B1 - atpase, ca++ transporting, plasma membrane 1, DDX3X - dead (asp-glu-ala-asp) box helicase 3, x-linked, LURAP1L - leucine rich adaptor protein 1-like, STK40 - serine/threonine kinase 40, HEXIM1 - hexamethylene bis-acetamide inducible 1, LIF - leukemia inhibitory factor, ADRBK1 - adrenergic, beta, r…
GO:0010646	regulation of cell communication	5.66e-11	2.17e-07	1.9	18056	3326	272	95	[TRIB3 - tribbles homolog 3 (drosophila), ZFYVE28 - zinc finger, fyve domain containing 28, DDX3X - dead (asp-glu-ala-asp) box helicase 3, x-linked, LURAP1L - leucine rich adaptor protein 1-like, STK40 - serine/threonine kinase 40, HEXIM1 - hexamethylene bis-acetamide inducible 1, LIF - leukemia inhibitory factor, ADRBK1 - adrenergic, beta, receptor kinase 1, LRP5L - low density lipoprotein recep…
GO:0009968	negative regulation of signal transduction	5.25e-10	1.61e-06	2.64	18056	1207	272	48	[TRIB3 - tribbles homolog 3 (drosophila), CD46 - cd46 molecule, complement regulatory protein, CTNNBIP1 - catenin, beta interacting protein 1, ZFYVE28 - zinc finger, fyve domain containing 28, DDX3X - dead (asp-glu-ala-asp) box helicase 3, x-linked, RHOH - ras homolog family member h, PTCH1 - patched 1, LIF - leukemia inhibitory factor, ADRBK1 - adrenergic, beta, receptor kinase 1, TNFRSF10A - tu…
GO:0019220	regulation of phosphate metabolic process	7.92e-10	2.03e-06	2.28	18056	1746	272	60	[TRIB3 - tribbles homolog 3 (drosophila), ZFYVE28 - zinc finger, fyve domain containing 28, DDX3X - dead (asp-glu-ala-asp) box helicase 3, x-linked, STK40 - serine/threonine kinase 40, LIF - leukemia inhibitory factor, HEXIM1 - hexamethylene bis-acetamide inducible 1, TNFRSF10A - tumor necrosis factor receptor superfamily, member 10a, WWTR1 - ww domain containing transcription regulator 1, LDLR -…
GO:0051174	regulation of phosphorus metabolic process	7.92e-10	1.74e-06	2.28	18056	1746	272	60	[TRIB3 - tribbles homolog 3 (drosophila), ZFYVE28 - zinc finger, fyve domain containing 28, DDX3X - dead (asp-glu-ala-asp) box helicase 3, x-linked, STK40 - serine/threonine kinase 40, LIF - leukemia inhibitory factor, HEXIM1 - hexamethylene bis-acetamide inducible 1, TNFRSF10A - tumor necrosis factor receptor superfamily, member 10a, WWTR1 - ww domain containing transcription regulator 1, LDLR -…
GO:0048585	negative regulation of response to stimulus	8.43e-10	1.62e-06	2.37	18056	1569	272	56	[TRIB3 - tribbles homolog 3 (drosophila), ZFYVE28 - zinc finger, fyve domain containing 28, DDX3X - dead (asp-glu-ala-asp) box helicase 3, x-linked, LIF - leukemia inhibitory factor, ADRBK1 - adrenergic, beta, receptor kinase 1, TNFRSF10A - tumor necrosis factor receptor superfamily, member 10a, WWTR1 - ww domain containing transcription regulator 1, LDLR - low density lipoprotein receptor, HERPU…
GO:0048519	negative regulation of biological process	1.1e-09	1.88e-06	1.6	18056	5138	272	124	[TRIB3 - tribbles homolog 3 (drosophila), MLX - mlx, max dimerization protein, ZFYVE28 - zinc finger, fyve domain containing 28, DDX3X - dead (asp-glu-ala-asp) box helicase 3, x-linked, STK40 - serine/threonine kinase 40, HEXIM1 - hexamethylene bis-acetamide inducible 1, LIF - leukemia inhibitory factor, TNFRSF10A - tumor necrosis factor receptor superfamily, member 10a, WWTR1 - ww domain contain…
GO:0010648	negative regulation of cell communication	1.83e-09	2.81e-06	2.51	18056	1296	272	49	[TRIB3 - tribbles homolog 3 (drosophila), ZFYVE28 - zinc finger, fyve domain containing 28, DDX3X - dead (asp-glu-ala-asp) box helicase 3, x-linked, LIF - leukemia inhibitory factor, ADRBK1 - adrenergic, beta, receptor kinase 1, TNFRSF10A - tumor necrosis factor receptor superfamily, member 10a, WWTR1 - ww domain containing transcription regulator 1, HERPUD1 - homocysteine-inducible, endoplasmic …
GO:0023057	negative regulation of signaling	1.97e-09	2.76e-06	2.5	18056	1299	272	49	[TRIB3 - tribbles homolog 3 (drosophila), ZFYVE28 - zinc finger, fyve domain containing 28, DDX3X - dead (asp-glu-ala-asp) box helicase 3, x-linked, LIF - leukemia inhibitory factor, ADRBK1 - adrenergic, beta, receptor kinase 1, TNFRSF10A - tumor necrosis factor receptor superfamily, member 10a, WWTR1 - ww domain containing transcription regulator 1, HERPUD1 - homocysteine-inducible, endoplasmic …
GO:0043549	regulation of kinase activity	3.16e-09	4.05e-06	2.91	18056	867	272	38	[TRIB3 - tribbles homolog 3 (drosophila), DLG3 - discs, large homolog 3 (drosophila), ZFYVE28 - zinc finger, fyve domain containing 28, DDX3X - dead (asp-glu-ala-asp) box helicase 3, x-linked, RHOH - ras homolog family member h, HEXIM1 - hexamethylene bis-acetamide inducible 1, TNFRSF10A - tumor necrosis factor receptor superfamily, member 10a, WWTR1 - ww domain containing transcription regulator…
GO:1902531	regulation of intracellular signal transduction	3.72e-09	4.4e-06	2.19	18056	1818	272	60	[TRIB3 - tribbles homolog 3 (drosophila), DDX3X - dead (asp-glu-ala-asp) box helicase 3, x-linked, LURAP1L - leucine rich adaptor protein 1-like, STK40 - serine/threonine kinase 40, HEXIM1 - hexamethylene bis-acetamide inducible 1, LIF - leukemia inhibitory factor, TNFRSF10A - tumor necrosis factor receptor superfamily, member 10a, CARD11 - caspase recruitment domain family, member 11, HERPUD1 - …
GO:0031325	positive regulation of cellular metabolic process	1.07e-08	1.18e-05	1.79	18056	3230	272	87	[MLX - mlx, max dimerization protein, TRIB3 - tribbles homolog 3 (drosophila), DDX3X - dead (asp-glu-ala-asp) box helicase 3, x-linked, LIF - leukemia inhibitory factor, LRP5L - low density lipoprotein receptor-related protein 5-like, TNFRSF10A - tumor necrosis factor receptor superfamily, member 10a, WWTR1 - ww domain containing transcription regulator 1, LDLR - low density lipoprotein receptor,…
GO:0042325	regulation of phosphorylation	1.26e-08	1.29e-05	2.26	18056	1554	272	53	[TRIB3 - tribbles homolog 3 (drosophila), ZFYVE28 - zinc finger, fyve domain containing 28, DDX3X - dead (asp-glu-ala-asp) box helicase 3, x-linked, STK40 - serine/threonine kinase 40, HEXIM1 - hexamethylene bis-acetamide inducible 1, LIF - leukemia inhibitory factor, TNFRSF10A - tumor necrosis factor receptor superfamily, member 10a, WWTR1 - ww domain containing transcription regulator 1, TLR4 -…
GO:0045859	regulation of protein kinase activity	1.41e-08	1.35e-05	2.97	18056	760	272	34	[TRIB3 - tribbles homolog 3 (drosophila), ZFYVE28 - zinc finger, fyve domain containing 28, DLG3 - discs, large homolog 3 (drosophila), DDX3X - dead (asp-glu-ala-asp) box helicase 3, x-linked, HEXIM1 - hexamethylene bis-acetamide inducible 1, TNFRSF10A - tumor necrosis factor receptor superfamily, member 10a, WWTR1 - ww domain containing transcription regulator 1, SPRED1 - sprouty-related, evh1 d…
GO:0009893	positive regulation of metabolic process	1.55e-08	1.4e-05	1.73	18056	3524	272	92	[MLX - mlx, max dimerization protein, TRIB3 - tribbles homolog 3 (drosophila), DDX3X - dead (asp-glu-ala-asp) box helicase 3, x-linked, LIF - leukemia inhibitory factor, LRP5L - low density lipoprotein receptor-related protein 5-like, TNFRSF10A - tumor necrosis factor receptor superfamily, member 10a, WWTR1 - ww domain containing transcription regulator 1, LDLR - low density lipoprotein receptor,…
GO:0033674	positive regulation of kinase activity	1.63e-08	1.39e-05	3.32	18056	580	272	29	[DLG3 - discs, large homolog 3 (drosophila), DDX3X - dead (asp-glu-ala-asp) box helicase 3, x-linked, TNFRSF10A - tumor necrosis factor receptor superfamily, member 10a, MALT1 - mucosa associated lymphoid tissue lymphoma translocation gene 1, ADAM8 - adam metallopeptidase domain 8, TLR4 - toll-like receptor 4, TGFA - transforming growth factor, alpha, C12orf5 - chromosome 12 open reading frame 5,…
GO:0001932	regulation of protein phosphorylation	1.77e-08	1.43e-05	2.34	18056	1390	272	49	[TRIB3 - tribbles homolog 3 (drosophila), ZFYVE28 - zinc finger, fyve domain containing 28, DDX3X - dead (asp-glu-ala-asp) box helicase 3, x-linked, STK40 - serine/threonine kinase 40, LIF - leukemia inhibitory factor, HEXIM1 - hexamethylene bis-acetamide inducible 1, TNFRSF10A - tumor necrosis factor receptor superfamily, member 10a, WWTR1 - ww domain containing transcription regulator 1, TLR4 -…
GO:0051347	positive regulation of transferase activity	1.93e-08	1.48e-05	3.13	18056	657	272	31	[TRIB3 - tribbles homolog 3 (drosophila), DLG3 - discs, large homolog 3 (drosophila), DDX3X - dead (asp-glu-ala-asp) box helicase 3, x-linked, TNFRSF10A - tumor necrosis factor receptor superfamily, member 10a, MALT1 - mucosa associated lymphoid tissue lymphoma translocation gene 1, ADAM8 - adam metallopeptidase domain 8, TLR4 - toll-like receptor 4, TGFA - transforming growth factor, alpha, MYC …
GO:0051338	regulation of transferase activity	2.12e-08	1.55e-05	2.67	18056	971	272	39	[TRIB3 - tribbles homolog 3 (drosophila), DLG3 - discs, large homolog 3 (drosophila), ZFYVE28 - zinc finger, fyve domain containing 28, DDX3X - dead (asp-glu-ala-asp) box helicase 3, x-linked, RHOH - ras homolog family member h, HEXIM1 - hexamethylene bis-acetamide inducible 1, TNFRSF10A - tumor necrosis factor receptor superfamily, member 10a, WWTR1 - ww domain containing transcription regulator…
GO:0050793	regulation of developmental process	2.24e-08	1.56e-05	1.91	18056	2498	272	72	[TRIB3 - tribbles homolog 3 (drosophila), ATP2B1 - atpase, ca++ transporting, plasma membrane 1, SLC6A6 - solute carrier family 6 (neurotransmitter transporter), member 6, LIF - leukemia inhibitory factor, CARD11 - caspase recruitment domain family, member 11, WWTR1 - ww domain containing transcription regulator 1, LDLR - low density lipoprotein receptor, ANKH - ankh inorganic pyrophosphate trans…
GO:0042981	regulation of apoptotic process	2.5e-08	1.67e-05	2.29	18056	1450	272	50	[DDX3X - dead (asp-glu-ala-asp) box helicase 3, x-linked, STK40 - serine/threonine kinase 40, TNFRSF10A - tumor necrosis factor receptor superfamily, member 10a, CARD11 - caspase recruitment domain family, member 11, HERPUD1 - homocysteine-inducible, endoplasmic reticulum stress-inducible, ubiquitin-like domain member 1, PRR7 - proline rich 7 (synaptic), C12orf5 - chromosome 12 open reading frame…
GO:0031399	regulation of protein modification process	2.57e-08	1.64e-05	2.13	18056	1773	272	57	[TRIB3 - tribbles homolog 3 (drosophila), ZFYVE28 - zinc finger, fyve domain containing 28, DDX3X - dead (asp-glu-ala-asp) box helicase 3, x-linked, STK40 - serine/threonine kinase 40, HEXIM1 - hexamethylene bis-acetamide inducible 1, LIF - leukemia inhibitory factor, TNFRSF10A - tumor necrosis factor receptor superfamily, member 10a, WWTR1 - ww domain containing transcription regulator 1, HERPUD…
GO:0010562	positive regulation of phosphorus metabolic process	2.8e-08	1.72e-05	2.52	18056	1106	272	42	[DLG3 - discs, large homolog 3 (drosophila), DDX3X - dead (asp-glu-ala-asp) box helicase 3, x-linked, LIF - leukemia inhibitory factor, TNFRSF10A - tumor necrosis factor receptor superfamily, member 10a, MALT1 - mucosa associated lymphoid tissue lymphoma translocation gene 1, NTSR1 - neurotensin receptor 1 (high affinity), ADAM8 - adam metallopeptidase domain 8, DLC1 - deleted in liver cancer 1, …
GO:0045937	positive regulation of phosphate metabolic process	2.8e-08	1.66e-05	2.52	18056	1106	272	42	[DLG3 - discs, large homolog 3 (drosophila), DDX3X - dead (asp-glu-ala-asp) box helicase 3, x-linked, LIF - leukemia inhibitory factor, TNFRSF10A - tumor necrosis factor receptor superfamily, member 10a, MALT1 - mucosa associated lymphoid tissue lymphoma translocation gene 1, NTSR1 - neurotensin receptor 1 (high affinity), ADAM8 - adam metallopeptidase domain 8, DLC1 - deleted in liver cancer 1, …
GO:0010942	positive regulation of cell death	2.82e-08	1.61e-05	3.08	18056	668	272	31	[SLC6A6 - solute carrier family 6 (neurotransmitter transporter), member 6, DDX3X - dead (asp-glu-ala-asp) box helicase 3, x-linked, IL20RA - interleukin 20 receptor, alpha, PHLDA1 - pleckstrin homology-like domain, family a, member 1, TNFRSF10A - tumor necrosis factor receptor superfamily, member 10a, MALT1 - mucosa associated lymphoid tissue lymphoma translocation gene 1, MYB - v-myb avian myel…
GO:0048584	positive regulation of response to stimulus	2.83e-08	1.55e-05	1.98	18056	2212	272	66	[DDX3X - dead (asp-glu-ala-asp) box helicase 3, x-linked, LURAP1L - leucine rich adaptor protein 1-like, LIF - leukemia inhibitory factor, HEXIM1 - hexamethylene bis-acetamide inducible 1, TNFRSF10A - tumor necrosis factor receptor superfamily, member 10a, CARD11 - caspase recruitment domain family, member 11, HERPUD1 - homocysteine-inducible, endoplasmic reticulum stress-inducible, ubiquitin-lik…
GO:0010941	regulation of cell death	2.89e-08	1.53e-05	2.21	18056	1593	272	53	[SLC6A6 - solute carrier family 6 (neurotransmitter transporter), member 6, DDX3X - dead (asp-glu-ala-asp) box helicase 3, x-linked, STK40 - serine/threonine kinase 40, TNFRSF10A - tumor necrosis factor receptor superfamily, member 10a, CARD11 - caspase recruitment domain family, member 11, HERPUD1 - homocysteine-inducible, endoplasmic reticulum stress-inducible, ubiquitin-like domain member 1, P…
GO:0042127	regulation of cell proliferation	3e-08	1.54e-05	2.23	18056	1549	272	52	[LIF - leukemia inhibitory factor, WWTR1 - ww domain containing transcription regulator 1, CARD11 - caspase recruitment domain family, member 11, CDCA7 - cell division cycle associated 7, CTBP2 - c-terminal binding protein 2, TLR4 - toll-like receptor 4, CTNNB1 - catenin (cadherin-associated protein), beta 1, 88kda, WT1 - wilms tumor 1, ID1 - inhibitor of dna binding 1, dominant negative helix-lo…
GO:0043067	regulation of programmed cell death	3.63e-08	1.8e-05	2.26	18056	1467	272	50	[DDX3X - dead (asp-glu-ala-asp) box helicase 3, x-linked, STK40 - serine/threonine kinase 40, TNFRSF10A - tumor necrosis factor receptor superfamily, member 10a, CARD11 - caspase recruitment domain family, member 11, HERPUD1 - homocysteine-inducible, endoplasmic reticulum stress-inducible, ubiquitin-like domain member 1, PRR7 - proline rich 7 (synaptic), C12orf5 - chromosome 12 open reading frame…
GO:0009967	positive regulation of signal transduction	4.38e-08	2.1e-05	2.2	18056	1567	272	52	[DDX3X - dead (asp-glu-ala-asp) box helicase 3, x-linked, LURAP1L - leucine rich adaptor protein 1-like, HEXIM1 - hexamethylene bis-acetamide inducible 1, LIF - leukemia inhibitory factor, TNFRSF10A - tumor necrosis factor receptor superfamily, member 10a, CARD11 - caspase recruitment domain family, member 11, CTBP2 - c-terminal binding protein 2, PRR7 - proline rich 7 (synaptic), TLR4 - toll-lik…
GO:0048522	positive regulation of cellular process	4.63e-08	2.16e-05	1.54	18056	5144	272	119	[TRIB3 - tribbles homolog 3 (drosophila), MLX - mlx, max dimerization protein, DDX3X - dead (asp-glu-ala-asp) box helicase 3, x-linked, LURAP1L - leucine rich adaptor protein 1-like, HEXIM1 - hexamethylene bis-acetamide inducible 1, LIF - leukemia inhibitory factor, TNFRSF10A - tumor necrosis factor receptor superfamily, member 10a, CARD11 - caspase recruitment domain family, member 11, WWTR1 - w…
GO:0045860	positive regulation of protein kinase activity	5.7e-08	2.58e-05	3.4	18056	507	272	26	[DLG3 - discs, large homolog 3 (drosophila), DDX3X - dead (asp-glu-ala-asp) box helicase 3, x-linked, TNFRSF10A - tumor necrosis factor receptor superfamily, member 10a, MALT1 - mucosa associated lymphoid tissue lymphoma translocation gene 1, ADAM8 - adam metallopeptidase domain 8, TLR4 - toll-like receptor 4, TGFA - transforming growth factor, alpha, MAP3K5 - mitogen-activated protein kinase kin…
GO:2000026	regulation of multicellular organismal development	8.49e-08	3.73e-05	2.01	18056	1980	272	60	[ATP2B1 - atpase, ca++ transporting, plasma membrane 1, LIF - leukemia inhibitory factor, CARD11 - caspase recruitment domain family, member 11, WWTR1 - ww domain containing transcription regulator 1, LDLR - low density lipoprotein receptor, ANKH - ankh inorganic pyrophosphate transport regulator, TLR4 - toll-like receptor 4, DPYSL2 - dihydropyrimidinase-like 2, CTNNB1 - catenin (cadherin-associa…
GO:1902533	positive regulation of intracellular signal transduction	1.55e-07	6.62e-05	2.47	18056	1047	272	39	[DDX3X - dead (asp-glu-ala-asp) box helicase 3, x-linked, IL20RA - interleukin 20 receptor, alpha, LURAP1L - leucine rich adaptor protein 1-like, HEXIM1 - hexamethylene bis-acetamide inducible 1, LIF - leukemia inhibitory factor, TNFRSF10A - tumor necrosis factor receptor superfamily, member 10a, CARD11 - caspase recruitment domain family, member 11, SPRED1 - sprouty-related, evh1 domain containi…
GO:0048523	negative regulation of cellular process	1.65e-07	6.84e-05	1.56	18056	4607	272	108	[TRIB3 - tribbles homolog 3 (drosophila), MLX - mlx, max dimerization protein, ZFYVE28 - zinc finger, fyve domain containing 28, DDX3X - dead (asp-glu-ala-asp) box helicase 3, x-linked, STK40 - serine/threonine kinase 40, HEXIM1 - hexamethylene bis-acetamide inducible 1, LIF - leukemia inhibitory factor, TNFRSF10A - tumor necrosis factor receptor superfamily, member 10a, WWTR1 - ww domain contain…
GO:0043065	positive regulation of apoptotic process	1.68e-07	6.8e-05	3.05	18056	609	272	28	[DDX3X - dead (asp-glu-ala-asp) box helicase 3, x-linked, IL20RA - interleukin 20 receptor, alpha, PHLDA1 - pleckstrin homology-like domain, family a, member 1, TNFRSF10A - tumor necrosis factor receptor superfamily, member 10a, MALT1 - mucosa associated lymphoid tissue lymphoma translocation gene 1, MYB - v-myb avian myeloblastosis viral oncogene homolog, TFAP4 - transcription factor ap-4 (activ…
GO:1902532	negative regulation of intracellular signal transduction	1.75e-07	6.88e-05	3.31	18056	501	272	25	[TRIB3 - tribbles homolog 3 (drosophila), DDX3X - dead (asp-glu-ala-asp) box helicase 3, x-linked, RHOH - ras homolog family member h, LIF - leukemia inhibitory factor, ITGA3 - integrin, alpha 3 (antigen cd49c, alpha 3 subunit of vla-3 receptor), SPRED1 - sprouty-related, evh1 domain containing 1, HERPUD1 - homocysteine-inducible, endoplasmic reticulum stress-inducible, ubiquitin-like domain memb…
GO:0043068	positive regulation of programmed cell death	2.05e-07	7.89e-05	3.02	18056	615	272	28	[DDX3X - dead (asp-glu-ala-asp) box helicase 3, x-linked, IL20RA - interleukin 20 receptor, alpha, PHLDA1 - pleckstrin homology-like domain, family a, member 1, TNFRSF10A - tumor necrosis factor receptor superfamily, member 10a, MALT1 - mucosa associated lymphoid tissue lymphoma translocation gene 1, MYB - v-myb avian myeloblastosis viral oncogene homolog, TFAP4 - transcription factor ap-4 (activ…
GO:0009892	negative regulation of metabolic process	2.35e-07	8.8e-05	1.77	18056	2857	272	76	[TRIB3 - tribbles homolog 3 (drosophila), MLX - mlx, max dimerization protein, ZFYVE28 - zinc finger, fyve domain containing 28, DDX3X - dead (asp-glu-ala-asp) box helicase 3, x-linked, RPL21 - ribosomal protein l21, RPL17 - ribosomal protein l17, LIF - leukemia inhibitory factor, HEXIM1 - hexamethylene bis-acetamide inducible 1, WWTR1 - ww domain containing transcription regulator 1, LDLR - low …
GO:0010647	positive regulation of cell communication	3.09e-07	0.000113	2.05	18056	1714	272	53	[DDX3X - dead (asp-glu-ala-asp) box helicase 3, x-linked, LURAP1L - leucine rich adaptor protein 1-like, HEXIM1 - hexamethylene bis-acetamide inducible 1, LIF - leukemia inhibitory factor, TNFRSF10A - tumor necrosis factor receptor superfamily, member 10a, CARD11 - caspase recruitment domain family, member 11, CTBP2 - c-terminal binding protein 2, PRR7 - proline rich 7 (synaptic), TLR4 - toll-lik…
GO:0023056	positive regulation of signaling	3.58e-07	0.000128	2.04	18056	1722	272	53	[DDX3X - dead (asp-glu-ala-asp) box helicase 3, x-linked, LURAP1L - leucine rich adaptor protein 1-like, HEXIM1 - hexamethylene bis-acetamide inducible 1, LIF - leukemia inhibitory factor, TNFRSF10A - tumor necrosis factor receptor superfamily, member 10a, CARD11 - caspase recruitment domain family, member 11, CTBP2 - c-terminal binding protein 2, PRR7 - proline rich 7 (synaptic), TLR4 - toll-lik…
GO:0065009	regulation of molecular function	4.44e-07	0.000155	1.72	18056	3009	272	78	[TRIB3 - tribbles homolog 3 (drosophila), ZFYVE28 - zinc finger, fyve domain containing 28, DDX3X - dead (asp-glu-ala-asp) box helicase 3, x-linked, OASL - 2'-5'-oligoadenylate synthetase-like, PTPRN2 - protein tyrosine phosphatase, receptor type, n polypeptide 2, LIF - leukemia inhibitory factor, HEXIM1 - hexamethylene bis-acetamide inducible 1, TNFRSF10A - tumor necrosis factor receptor superfa…
GO:0048518	positive regulation of biological process	4.89e-07	0.000167	1.44	18056	5840	272	127	[MLX - mlx, max dimerization protein, TRIB3 - tribbles homolog 3 (drosophila), DDX3X - dead (asp-glu-ala-asp) box helicase 3, x-linked, LURAP1L - leucine rich adaptor protein 1-like, HEXIM1 - hexamethylene bis-acetamide inducible 1, LIF - leukemia inhibitory factor, EEPD1 - endonuclease/exonuclease/phosphatase family domain containing 1, TNFRSF10A - tumor necrosis factor receptor superfamily, mem…
GO:0051239	regulation of multicellular organismal process	6.57e-07	0.000219	1.7	18056	3038	272	78	[PANX1 - pannexin 1, ATP2B1 - atpase, ca++ transporting, plasma membrane 1, DDX3X - dead (asp-glu-ala-asp) box helicase 3, x-linked, LIF - leukemia inhibitory factor, ADRBK1 - adrenergic, beta, receptor kinase 1, CARD11 - caspase recruitment domain family, member 11, WWTR1 - ww domain containing transcription regulator 1, LDLR - low density lipoprotein receptor, HRH1 - histamine receptor h1, ANKH…
GO:0010605	negative regulation of macromolecule metabolic process	6.73e-07	0.00022	1.78	18056	2615	272	70	[TRIB3 - tribbles homolog 3 (drosophila), MLX - mlx, max dimerization protein, ZFYVE28 - zinc finger, fyve domain containing 28, DDX3X - dead (asp-glu-ala-asp) box helicase 3, x-linked, RPL21 - ribosomal protein l21, RPL17 - ribosomal protein l17, LIF - leukemia inhibitory factor, HEXIM1 - hexamethylene bis-acetamide inducible 1, WWTR1 - ww domain containing transcription regulator 1, LDLR - low …
GO:0019222	regulation of metabolic process	7.34e-07	0.000235	1.4	18056	6563	272	138	[TRIB3 - tribbles homolog 3 (drosophila), MLX - mlx, max dimerization protein, ZFYVE28 - zinc finger, fyve domain containing 28, DDX3X - dead (asp-glu-ala-asp) box helicase 3, x-linked, STK40 - serine/threonine kinase 40, HEXIM1 - hexamethylene bis-acetamide inducible 1, LIF - leukemia inhibitory factor, TNFRSF10A - tumor necrosis factor receptor superfamily, member 10a, C9orf78 - chromosome 9 op…
GO:0031324	negative regulation of cellular metabolic process	7.7e-07	0.000242	1.79	18056	2520	272	68	[TRIB3 - tribbles homolog 3 (drosophila), MLX - mlx, max dimerization protein, ZFYVE28 - zinc finger, fyve domain containing 28, DDX3X - dead (asp-glu-ala-asp) box helicase 3, x-linked, LIF - leukemia inhibitory factor, HEXIM1 - hexamethylene bis-acetamide inducible 1, WWTR1 - ww domain containing transcription regulator 1, HERPUD1 - homocysteine-inducible, endoplasmic reticulum stress-inducible,…
GO:0042326	negative regulation of phosphorylation	9.55e-07	0.000293	3.32	18056	440	272	22	[TRIB3 - tribbles homolog 3 (drosophila), BDKRB2 - bradykinin receptor b2, ZFYVE28 - zinc finger, fyve domain containing 28, DUSP4 - dual specificity phosphatase 4, DUSP5 - dual specificity phosphatase 5, RHOH - ras homolog family member h, DUSP6 - dual specificity phosphatase 6, SPRY2 - sprouty homolog 2 (drosophila), HEXIM1 - hexamethylene bis-acetamide inducible 1, LIF - leukemia inhibitory fa…
GO:0042327	positive regulation of phosphorylation	9.71e-07	0.000293	2.37	18056	1038	272	37	[DLG3 - discs, large homolog 3 (drosophila), DDX3X - dead (asp-glu-ala-asp) box helicase 3, x-linked, LIF - leukemia inhibitory factor, TNFRSF10A - tumor necrosis factor receptor superfamily, member 10a, MALT1 - mucosa associated lymphoid tissue lymphoma translocation gene 1, ADAM8 - adam metallopeptidase domain 8, TLR4 - toll-like receptor 4, TGFA - transforming growth factor, alpha, C12orf5 - c…
GO:0051094	positive regulation of developmental process	1.04e-06	0.000306	2.18	18056	1309	272	43	[CD46 - cd46 molecule, complement regulatory protein, CTNNBIP1 - catenin, beta interacting protein 1, SLC6A6 - solute carrier family 6 (neurotransmitter transporter), member 6, ATP2B1 - atpase, ca++ transporting, plasma membrane 1, RHOH - ras homolog family member h, PTCH1 - patched 1, LIF - leukemia inhibitory factor, ITGA3 - integrin, alpha 3 (antigen cd49c, alpha 3 subunit of vla-3 receptor), …
GO:0045936	negative regulation of phosphate metabolic process	1.05e-06	0.000305	3.01	18056	552	272	25	[TRIB3 - tribbles homolog 3 (drosophila), DLG3 - discs, large homolog 3 (drosophila), ZFYVE28 - zinc finger, fyve domain containing 28, RHOH - ras homolog family member h, DLG2 - discs, large homolog 2 (drosophila), LIF - leukemia inhibitory factor, HEXIM1 - hexamethylene bis-acetamide inducible 1, WWTR1 - ww domain containing transcription regulator 1, SPRED1 - sprouty-related, evh1 domain conta…
GO:0010563	negative regulation of phosphorus metabolic process	1.09e-06	0.000309	3	18056	553	272	25	[TRIB3 - tribbles homolog 3 (drosophila), DLG3 - discs, large homolog 3 (drosophila), ZFYVE28 - zinc finger, fyve domain containing 28, RHOH - ras homolog family member h, DLG2 - discs, large homolog 2 (drosophila), LIF - leukemia inhibitory factor, HEXIM1 - hexamethylene bis-acetamide inducible 1, WWTR1 - ww domain containing transcription regulator 1, SPRED1 - sprouty-related, evh1 domain conta…
GO:0001763	morphogenesis of a branching structure	1.41e-06	0.000395	5.69	18056	140	272	12	[EPHA2 - eph receptor a2, IL10 - interleukin 10, RDH10 - retinol dehydrogenase 10 (all-trans), TDGF1 - teratocarcinoma-derived growth factor 1, CTNNBIP1 - catenin, beta interacting protein 1, PTCH1 - patched 1, MYC - v-myc avian myelocytomatosis viral oncogene homolog, LRP5L - low density lipoprotein receptor-related protein 5-like, BMP4 - bone morphogenetic protein 4, TGFBR2 - transforming growt…
GO:0080090	regulation of primary metabolic process	1.49e-06	0.000408	1.42	18056	5889	272	126	[TRIB3 - tribbles homolog 3 (drosophila), MLX - mlx, max dimerization protein, ZFYVE28 - zinc finger, fyve domain containing 28, DDX3X - dead (asp-glu-ala-asp) box helicase 3, x-linked, STK40 - serine/threonine kinase 40, HEXIM1 - hexamethylene bis-acetamide inducible 1, LIF - leukemia inhibitory factor, TNFRSF10A - tumor necrosis factor receptor superfamily, member 10a, C9orf78 - chromosome 9 op…
GO:0006468	protein phosphorylation	1.63e-06	0.000438	2.47	18056	888	272	33	[TRIB3 - tribbles homolog 3 (drosophila), DLG3 - discs, large homolog 3 (drosophila), DLG2 - discs, large homolog 2 (drosophila), STK40 - serine/threonine kinase 40, LIF - leukemia inhibitory factor, ADRBK1 - adrenergic, beta, receptor kinase 1, SPRED1 - sprouty-related, evh1 domain containing 1, RASA1 - ras p21 protein activator (gtpase activating protein) 1, ST3GAL1 - st3 beta-galactoside alpha…
GO:0031323	regulation of cellular metabolic process	1.65e-06	0.000438	1.41	18056	6023	272	128	[MLX - mlx, max dimerization protein, TRIB3 - tribbles homolog 3 (drosophila), ZFYVE28 - zinc finger, fyve domain containing 28, DDX3X - dead (asp-glu-ala-asp) box helicase 3, x-linked, STK40 - serine/threonine kinase 40, HEXIM1 - hexamethylene bis-acetamide inducible 1, LIF - leukemia inhibitory factor, TNFRSF10A - tumor necrosis factor receptor superfamily, member 10a, C9orf78 - chromosome 9 op…
GO:0051247	positive regulation of protein metabolic process	1.79e-06	0.000466	2.01	18056	1620	272	49	[TRIB3 - tribbles homolog 3 (drosophila), DDX3X - dead (asp-glu-ala-asp) box helicase 3, x-linked, LIF - leukemia inhibitory factor, TNFRSF10A - tumor necrosis factor receptor superfamily, member 10a, LDLR - low density lipoprotein receptor, HERPUD1 - homocysteine-inducible, endoplasmic reticulum stress-inducible, ubiquitin-like domain member 1, PRR7 - proline rich 7 (synaptic), TLR4 - toll-like …
GO:0071900	regulation of protein serine/threonine kinase activity	1.82e-06	0.000466	3.09	18056	494	272	23	[TRIB3 - tribbles homolog 3 (drosophila), DUSP4 - dual specificity phosphatase 4, DDX3X - dead (asp-glu-ala-asp) box helicase 3, x-linked, DUSP5 - dual specificity phosphatase 5, DUSP6 - dual specificity phosphatase 6, TNIK - traf2 and nck interacting kinase, SPRY2 - sprouty homolog 2 (drosophila), HEXIM1 - hexamethylene bis-acetamide inducible 1, IGFBP6 - insulin-like growth factor binding prote…
GO:0010604	positive regulation of macromolecule metabolic process	2.02e-06	0.000508	1.64	18056	3234	272	80	[MLX - mlx, max dimerization protein, TRIB3 - tribbles homolog 3 (drosophila), DDX3X - dead (asp-glu-ala-asp) box helicase 3, x-linked, LIF - leukemia inhibitory factor, LRP5L - low density lipoprotein receptor-related protein 5-like, TNFRSF10A - tumor necrosis factor receptor superfamily, member 10a, WWTR1 - ww domain containing transcription regulator 1, LDLR - low density lipoprotein receptor,…
GO:0071902	positive regulation of protein serine/threonine kinase activity	2.12e-06	0.000524	3.7	18056	323	272	18	[DUSP5 - dual specificity phosphatase 5, DDX3X - dead (asp-glu-ala-asp) box helicase 3, x-linked, DUSP6 - dual specificity phosphatase 6, SPRY2 - sprouty homolog 2 (drosophila), TNIK - traf2 and nck interacting kinase, IGFBP6 - insulin-like growth factor binding protein 6, EPHA4 - eph receptor a4, CSK - c-src tyrosine kinase, TDGF1 - teratocarcinoma-derived growth factor 1, MST1R - macrophage sti…
GO:0043408	regulation of MAPK cascade	2.13e-06	0.00052	2.69	18056	692	272	28	[TRIB3 - tribbles homolog 3 (drosophila), STK40 - serine/threonine kinase 40, LIF - leukemia inhibitory factor, SPRED1 - sprouty-related, evh1 domain containing 1, MIR29B1 - microrna 29b-1, ADAM8 - adam metallopeptidase domain 8, TLR4 - toll-like receptor 4, TGFA - transforming growth factor, alpha, MYC - v-myc avian myelocytomatosis viral oncogene homolog, RAP2A - rap2a, member of ras oncogene f…
GO:0017015	regulation of transforming growth factor beta receptor signaling pathway	2.19e-06	0.000525	6.03	18056	121	272	11	[SPRED1 - sprouty-related, evh1 domain containing 1, FERMT1 - fermitin family member 1, MIR29B1 - microrna 29b-1, SMURF2 - smad specific e3 ubiquitin protein ligase 2, PMEPA1 - prostate transmembrane protein, androgen induced 1, SPRY2 - sprouty homolog 2 (drosophila), SMAD6 - smad family member 6, NRROS - negative regulator of reactive oxygen species, TGFBR2 - transforming growth factor, beta rec…
GO:0043405	regulation of MAP kinase activity	2.21e-06	0.000522	3.69	18056	324	272	18	[TRIB3 - tribbles homolog 3 (drosophila), DUSP4 - dual specificity phosphatase 4, DUSP5 - dual specificity phosphatase 5, DUSP6 - dual specificity phosphatase 6, SPRY2 - sprouty homolog 2 (drosophila), TNIK - traf2 and nck interacting kinase, IGFBP6 - insulin-like growth factor binding protein 6, EPHA4 - eph receptor a4, CSK - c-src tyrosine kinase, SPRED1 - sprouty-related, evh1 domain containin…
GO:0051173	positive regulation of nitrogen compound metabolic process	2.29e-06	0.000533	1.66	18056	3080	272	77	[MLX - mlx, max dimerization protein, TRIB3 - tribbles homolog 3 (drosophila), DDX3X - dead (asp-glu-ala-asp) box helicase 3, x-linked, LIF - leukemia inhibitory factor, LRP5L - low density lipoprotein receptor-related protein 5-like, TNFRSF10A - tumor necrosis factor receptor superfamily, member 10a, WWTR1 - ww domain containing transcription regulator 1, LDLR - low density lipoprotein receptor,…
GO:0032270	positive regulation of cellular protein metabolic process	2.64e-06	0.000605	2.02	18056	1546	272	47	[TRIB3 - tribbles homolog 3 (drosophila), DLG3 - discs, large homolog 3 (drosophila), DDX3X - dead (asp-glu-ala-asp) box helicase 3, x-linked, LIF - leukemia inhibitory factor, TNFRSF10A - tumor necrosis factor receptor superfamily, member 10a, LDLR - low density lipoprotein receptor, MALT1 - mucosa associated lymphoid tissue lymphoma translocation gene 1, HERPUD1 - homocysteine-inducible, endopl…
GO:0043085	positive regulation of catalytic activity	2.64e-06	0.000598	2.1	18056	1357	272	43	[TRIB3 - tribbles homolog 3 (drosophila), DLG3 - discs, large homolog 3 (drosophila), DDX3X - dead (asp-glu-ala-asp) box helicase 3, x-linked, TNFRSF10A - tumor necrosis factor receptor superfamily, member 10a, MALT1 - mucosa associated lymphoid tissue lymphoma translocation gene 1, TFAP4 - transcription factor ap-4 (activating enhancer binding protein 4), MIR29B1 - microrna 29b-1, ADAM8 - adam m…
GO:0044093	positive regulation of molecular function	2.68e-06	0.000597	1.96	18056	1692	272	50	[TRIB3 - tribbles homolog 3 (drosophila), DDX3X - dead (asp-glu-ala-asp) box helicase 3, x-linked, TNFRSF10A - tumor necrosis factor receptor superfamily, member 10a, CARD11 - caspase recruitment domain family, member 11, CTBP2 - c-terminal binding protein 2, PRR7 - proline rich 7 (synaptic), TLR4 - toll-like receptor 4, C12orf5 - chromosome 12 open reading frame 5, CTNNB1 - catenin (cadherin-ass…
GO:1903844	regulation of cellular response to transforming growth factor beta stimulus	2.78e-06	0.000611	5.89	18056	124	272	11	[SPRED1 - sprouty-related, evh1 domain containing 1, FERMT1 - fermitin family member 1, MIR29B1 - microrna 29b-1, SMURF2 - smad specific e3 ubiquitin protein ligase 2, PMEPA1 - prostate transmembrane protein, androgen induced 1, SPRY2 - sprouty homolog 2 (drosophila), SMAD6 - smad family member 6, NRROS - negative regulator of reactive oxygen species, TGFBR2 - transforming growth factor, beta rec…
GO:0031401	positive regulation of protein modification process	3.05e-06	0.00066	2.19	18056	1180	272	39	[TRIB3 - tribbles homolog 3 (drosophila), DLG3 - discs, large homolog 3 (drosophila), DDX3X - dead (asp-glu-ala-asp) box helicase 3, x-linked, LIF - leukemia inhibitory factor, TNFRSF10A - tumor necrosis factor receptor superfamily, member 10a, MALT1 - mucosa associated lymphoid tissue lymphoma translocation gene 1, MYB - v-myb avian myeloblastosis viral oncogene homolog, ADAM8 - adam metallopept…
GO:0001933	negative regulation of protein phosphorylation	3.14e-06	0.00067	3.31	18056	401	272	20	[TRIB3 - tribbles homolog 3 (drosophila), BDKRB2 - bradykinin receptor b2, ZFYVE28 - zinc finger, fyve domain containing 28, DUSP4 - dual specificity phosphatase 4, DUSP5 - dual specificity phosphatase 5, DUSP6 - dual specificity phosphatase 6, SPRY2 - sprouty homolog 2 (drosophila), HEXIM1 - hexamethylene bis-acetamide inducible 1, LIF - leukemia inhibitory factor, CSK - c-src tyrosine kinase, W…
GO:0051172	negative regulation of nitrogen compound metabolic process	3.27e-06	0.000689	1.77	18056	2361	272	63	[TRIB3 - tribbles homolog 3 (drosophila), MLX - mlx, max dimerization protein, ZFYVE28 - zinc finger, fyve domain containing 28, DDX3X - dead (asp-glu-ala-asp) box helicase 3, x-linked, LIF - leukemia inhibitory factor, HEXIM1 - hexamethylene bis-acetamide inducible 1, WWTR1 - ww domain containing transcription regulator 1, LDLR - low density lipoprotein receptor, HERPUD1 - homocysteine-inducible…
GO:1902107	positive regulation of leukocyte differentiation	3.6e-06	0.000747	5.21	18056	153	272	12	[CD46 - cd46 molecule, complement regulatory protein, MALT1 - mucosa associated lymphoid tissue lymphoma translocation gene 1, IL10 - interleukin 10, TNFSF4 - tumor necrosis factor (ligand) superfamily, member 4, MYB - v-myb avian myeloblastosis viral oncogene homolog, CTNNBIP1 - catenin, beta interacting protein 1, ADAM8 - adam metallopeptidase domain 8, RHOH - ras homolog family member h, EGR3 …
GO:0001934	positive regulation of protein phosphorylation	3.61e-06	0.000739	2.34	18056	965	272	34	[DLG3 - discs, large homolog 3 (drosophila), DDX3X - dead (asp-glu-ala-asp) box helicase 3, x-linked, LIF - leukemia inhibitory factor, TNFRSF10A - tumor necrosis factor receptor superfamily, member 10a, MALT1 - mucosa associated lymphoid tissue lymphoma translocation gene 1, ADAM8 - adam metallopeptidase domain 8, TLR4 - toll-like receptor 4, TGFA - transforming growth factor, alpha, RAP2A - rap…
GO:0016310	phosphorylation	3.62e-06	0.000732	2.24	18056	1098	272	37	[TRIB3 - tribbles homolog 3 (drosophila), DLG3 - discs, large homolog 3 (drosophila), DLG2 - discs, large homolog 2 (drosophila), STK40 - serine/threonine kinase 40, LIF - leukemia inhibitory factor, ADRBK1 - adrenergic, beta, receptor kinase 1, SPRED1 - sprouty-related, evh1 domain containing 1, RASA1 - ras p21 protein activator (gtpase activating protein) 1, ST3GAL1 - st3 beta-galactoside alpha…
GO:0030512	negative regulation of transforming growth factor beta receptor signaling pathway	3.93e-06	0.000784	7.29	18056	82	272	9	[SPRED1 - sprouty-related, evh1 domain containing 1, MIR29B1 - microrna 29b-1, SMURF2 - smad specific e3 ubiquitin protein ligase 2, PMEPA1 - prostate transmembrane protein, androgen induced 1, SPRY2 - sprouty homolog 2 (drosophila), SMAD6 - smad family member 6, NRROS - negative regulator of reactive oxygen species, TGFBR2 - transforming growth factor, beta receptor ii (70/80kda), CHST11 - carbo…
GO:1902105	regulation of leukocyte differentiation	4.55e-06	0.000897	3.86	18056	275	272	16	[CD46 - cd46 molecule, complement regulatory protein, CTNNBIP1 - catenin, beta interacting protein 1, RHOH - ras homolog family member h, EGR3 - early growth response 3, LIF - leukemia inhibitory factor, TGFBR2 - transforming growth factor, beta receptor ii (70/80kda), CARD11 - caspase recruitment domain family, member 11, MALT1 - mucosa associated lymphoid tissue lymphoma translocation gene 1, I…
GO:0043069	negative regulation of programmed cell death	4.59e-06	0.000893	2.43	18056	846	272	31	[DDX3X - dead (asp-glu-ala-asp) box helicase 3, x-linked, IER3 - immediate early response 3, STK40 - serine/threonine kinase 40, TNFRSF10A - tumor necrosis factor receptor superfamily, member 10a, MALT1 - mucosa associated lymphoid tissue lymphoma translocation gene 1, HERPUD1 - homocysteine-inducible, endoplasmic reticulum stress-inducible, ubiquitin-like domain member 1, NTSR1 - neurotensin rec…
GO:0061138	morphogenesis of a branching epithelium	5.13e-06	0.000985	5.53	18056	132	272	11	[EPHA2 - eph receptor a2, IL10 - interleukin 10, RDH10 - retinol dehydrogenase 10 (all-trans), CTNNBIP1 - catenin, beta interacting protein 1, PTCH1 - patched 1, MYC - v-myc avian myelocytomatosis viral oncogene homolog, LRP5L - low density lipoprotein receptor-related protein 5-like, BMP4 - bone morphogenetic protein 4, TGFBR2 - transforming growth factor, beta receptor ii (70/80kda), CTNNB1 - c…
GO:1903845	negative regulation of cellular response to transforming growth factor beta stimulus	5.3e-06	0.00101	7.03	18056	85	272	9	[SPRED1 - sprouty-related, evh1 domain containing 1, MIR29B1 - microrna 29b-1, SMURF2 - smad specific e3 ubiquitin protein ligase 2, PMEPA1 - prostate transmembrane protein, androgen induced 1, SPRY2 - sprouty homolog 2 (drosophila), SMAD6 - smad family member 6, NRROS - negative regulator of reactive oxygen species, TGFBR2 - transforming growth factor, beta receptor ii (70/80kda), CHST11 - carbo…
GO:0048754	branching morphogenesis of an epithelial tube	6.91e-06	0.00129	5.98	18056	111	272	10	[EPHA2 - eph receptor a2, RDH10 - retinol dehydrogenase 10 (all-trans), CTNNBIP1 - catenin, beta interacting protein 1, PTCH1 - patched 1, MYC - v-myc avian myelocytomatosis viral oncogene homolog, LRP5L - low density lipoprotein receptor-related protein 5-like, BMP4 - bone morphogenetic protein 4, TGFBR2 - transforming growth factor, beta receptor ii (70/80kda), CTNNB1 - catenin (cadherin-associ…
GO:0031400	negative regulation of protein modification process	7.68e-06	0.00142	2.76	18056	578	272	24	[TRIB3 - tribbles homolog 3 (drosophila), BDKRB2 - bradykinin receptor b2, ZFYVE28 - zinc finger, fyve domain containing 28, DUSP4 - dual specificity phosphatase 4, DUSP5 - dual specificity phosphatase 5, DUSP6 - dual specificity phosphatase 6, SPRY2 - sprouty homolog 2 (drosophila), HEXIM1 - hexamethylene bis-acetamide inducible 1, LIF - leukemia inhibitory factor, CSK - c-src tyrosine kinase, W…
GO:1903708	positive regulation of hemopoiesis	8.04e-06	0.00147	4.45	18056	194	272	13	[CD46 - cd46 molecule, complement regulatory protein, CTNNBIP1 - catenin, beta interacting protein 1, RHOH - ras homolog family member h, EGR3 - early growth response 3, LIF - leukemia inhibitory factor, TGFBR2 - transforming growth factor, beta receptor ii (70/80kda), MALT1 - mucosa associated lymphoid tissue lymphoma translocation gene 1, IL10 - interleukin 10, MYB - v-myb avian myeloblastosis …
GO:0043066	negative regulation of apoptotic process	8.24e-06	0.00149	2.41	18056	828	272	30	[DDX3X - dead (asp-glu-ala-asp) box helicase 3, x-linked, IER3 - immediate early response 3, STK40 - serine/threonine kinase 40, TNFRSF10A - tumor necrosis factor receptor superfamily, member 10a, MALT1 - mucosa associated lymphoid tissue lymphoma translocation gene 1, HERPUD1 - homocysteine-inducible, endoplasmic reticulum stress-inducible, ubiquitin-like domain member 1, NTSR1 - neurotensin rec…
GO:0035239	tube morphogenesis	8.73e-06	0.00156	3.87	18056	257	272	15	[EPHA2 - eph receptor a2, ID1 - inhibitor of dna binding 1, dominant negative helix-loop-helix protein, CTNNBIP1 - catenin, beta interacting protein 1, EPHB3 - eph receptor b3, PTCH1 - patched 1, LRP5L - low density lipoprotein receptor-related protein 5-like, EPHA4 - eph receptor a4, TGFBR2 - transforming growth factor, beta receptor ii (70/80kda), RDH10 - retinol dehydrogenase 10 (all-trans), R…
GO:0050789	regulation of biological process	9.04e-06	0.0016	1.2	18056	11098	272	201	[TRIB3 - tribbles homolog 3 (drosophila), ZFYVE28 - zinc finger, fyve domain containing 28, LIF - leukemia inhibitory factor, TNFRSF10A - tumor necrosis factor receptor superfamily, member 10a, CARD11 - caspase recruitment domain family, member 11, LDLR - low density lipoprotein receptor, HRH1 - histamine receptor h1, ACACA - acetyl-coa carboxylase alpha, PPP1R14C - protein phosphatase 1, regulat…
GO:0072215	regulation of metanephros development	9.63e-06	0.00168	16.6	18056	20	272	5	[WWTR1 - ww domain containing transcription regulator 1, MYC - v-myc avian myelocytomatosis viral oncogene homolog, LIF - leukemia inhibitory factor, BMP4 - bone morphogenetic protein 4, WT1 - wilms tumor 1]
GO:0060548	negative regulation of cell death	1.23e-05	0.00213	2.28	18056	933	272	32	[DDX3X - dead (asp-glu-ala-asp) box helicase 3, x-linked, IER3 - immediate early response 3, STK40 - serine/threonine kinase 40, TNFRSF10A - tumor necrosis factor receptor superfamily, member 10a, MALT1 - mucosa associated lymphoid tissue lymphoma translocation gene 1, HERPUD1 - homocysteine-inducible, endoplasmic reticulum stress-inducible, ubiquitin-like domain member 1, NTSR1 - neurotensin rec…
GO:0030856	regulation of epithelial cell differentiation	1.44e-05	0.00245	4.97	18056	147	272	11	[WWTR1 - ww domain containing transcription regulator 1, SPRED1 - sprouty-related, evh1 domain containing 1, ID1 - inhibitor of dna binding 1, dominant negative helix-loop-helix protein, TNFRSF1A - tumor necrosis factor receptor superfamily, member 1a, MIR29B1 - microrna 29b-1, SPRY2 - sprouty homolog 2 (drosophila), CCND1 - cyclin d1, PTCH1 - patched 1, LIF - leukemia inhibitory factor, BMP4 - b…
GO:0022603	regulation of anatomical structure morphogenesis	1.47e-05	0.00248	2.19	18056	1031	272	34	[RHOH - ras homolog family member h, KLF2 - kruppel-like factor 2 (lung), LIF - leukemia inhibitory factor, SPRED1 - sprouty-related, evh1 domain containing 1, MIR29B1 - microrna 29b-1, DLC1 - deleted in liver cancer 1, RASA1 - ras p21 protein activator (gtpase activating protein) 1, DPYSL2 - dihydropyrimidinase-like 2, MYC - v-myc avian myelocytomatosis viral oncogene homolog, RAP2A - rap2a, mem…
GO:0070887	cellular response to chemical stimulus	1.72e-05	0.00288	1.9	18056	1610	272	46	[TRIB3 - tribbles homolog 3 (drosophila), ATP2B1 - atpase, ca++ transporting, plasma membrane 1, DDX3X - dead (asp-glu-ala-asp) box helicase 3, x-linked, DLG2 - discs, large homolog 2 (drosophila), PTCH1 - patched 1, KLF2 - kruppel-like factor 2 (lung), TNFRSF21 - tumor necrosis factor receptor superfamily, member 21, MYB - v-myb avian myeloblastosis viral oncogene homolog, TNFSF4 - tumor necrosi…
GO:0050790	regulation of catalytic activity	1.76e-05	0.00291	1.7	18056	2381	272	61	[TRIB3 - tribbles homolog 3 (drosophila), ZFYVE28 - zinc finger, fyve domain containing 28, DDX3X - dead (asp-glu-ala-asp) box helicase 3, x-linked, OASL - 2'-5'-oligoadenylate synthetase-like, PTPRN2 - protein tyrosine phosphatase, receptor type, n polypeptide 2, HEXIM1 - hexamethylene bis-acetamide inducible 1, TNFRSF10A - tumor necrosis factor receptor superfamily, member 10a, WWTR1 - ww domai…
GO:0090092	regulation of transmembrane receptor protein serine/threonine kinase signaling pathway	1.92e-05	0.00315	3.84	18056	242	272	14	[SMURF2 - smad specific e3 ubiquitin protein ligase 2, SPRY2 - sprouty homolog 2 (drosophila), ITGA3 - integrin, alpha 3 (antigen cd49c, alpha 3 subunit of vla-3 receptor), TGFBR2 - transforming growth factor, beta receptor ii (70/80kda), WWTR1 - ww domain containing transcription regulator 1, FERMT1 - fermitin family member 1, SPRED1 - sprouty-related, evh1 domain containing 1, MIR29B1 - microrn…
GO:0051093	negative regulation of developmental process	2.11e-05	0.00341	2.25	18056	914	272	31	[TRIB3 - tribbles homolog 3 (drosophila), PTCH1 - patched 1, KLF2 - kruppel-like factor 2 (lung), TNFRSF21 - tumor necrosis factor receptor superfamily, member 21, WWTR1 - ww domain containing transcription regulator 1, SPRED1 - sprouty-related, evh1 domain containing 1, LDLR - low density lipoprotein receptor, TNFSF4 - tumor necrosis factor (ligand) superfamily, member 4, MIR29B1 - microrna 29b-…
GO:0045621	positive regulation of lymphocyte differentiation	2.18e-05	0.00349	5.92	18056	101	272	9	[CD46 - cd46 molecule, complement regulatory protein, MALT1 - mucosa associated lymphoid tissue lymphoma translocation gene 1, IL10 - interleukin 10, TNFSF4 - tumor necrosis factor (ligand) superfamily, member 4, MYB - v-myb avian myeloblastosis viral oncogene homolog, ADAM8 - adam metallopeptidase domain 8, RHOH - ras homolog family member h, EGR3 - early growth response 3, TGFBR2 - transforming…
GO:0007166	cell surface receptor signaling pathway	2.19e-05	0.00347	1.73	18056	2187	272	57	[DDX3X - dead (asp-glu-ala-asp) box helicase 3, x-linked, OASL - 2'-5'-oligoadenylate synthetase-like, LIF - leukemia inhibitory factor, TNFRSF10A - tumor necrosis factor receptor superfamily, member 10a, CARD11 - caspase recruitment domain family, member 11, TLR4 - toll-like receptor 4, CD97 - cd97 molecule, CTNNB1 - catenin (cadherin-associated protein), beta 1, 88kda, EPHA2 - eph receptor a2, …
GO:0008284	positive regulation of cell proliferation	2.31e-05	0.00363	2.28	18056	874	272	30	[CD46 - cd46 molecule, complement regulatory protein, LIF - leukemia inhibitory factor, WWTR1 - ww domain containing transcription regulator 1, CARD11 - caspase recruitment domain family, member 11, MYB - v-myb avian myeloblastosis viral oncogene homolog, TNFSF4 - tumor necrosis factor (ligand) superfamily, member 4, TLR4 - toll-like receptor 4, TGFA - transforming growth factor, alpha, EFNB2 - e…
GO:0043406	positive regulation of MAP kinase activity	2.53e-05	0.00392	3.75	18056	248	272	14	[DUSP5 - dual specificity phosphatase 5, DUSP6 - dual specificity phosphatase 6, TNIK - traf2 and nck interacting kinase, IGFBP6 - insulin-like growth factor binding protein 6, EPHA4 - eph receptor a4, CSK - c-src tyrosine kinase, TDGF1 - teratocarcinoma-derived growth factor 1, MST1R - macrophage stimulating 1 receptor (c-met-related tyrosine kinase), ADAM8 - adam metallopeptidase domain 8, TLR4…
GO:0060255	regulation of macromolecule metabolic process	2.56e-05	0.00394	1.36	18056	6013	272	123	[TRIB3 - tribbles homolog 3 (drosophila), MLX - mlx, max dimerization protein, ZFYVE28 - zinc finger, fyve domain containing 28, DDX3X - dead (asp-glu-ala-asp) box helicase 3, x-linked, STK40 - serine/threonine kinase 40, HEXIM1 - hexamethylene bis-acetamide inducible 1, LIF - leukemia inhibitory factor, TNFRSF10A - tumor necrosis factor receptor superfamily, member 10a, C9orf78 - chromosome 9 op…
GO:0045595	regulation of cell differentiation	2.62e-05	0.00399	1.82	18056	1788	272	49	[TRIB3 - tribbles homolog 3 (drosophila), SLC6A6 - solute carrier family 6 (neurotransmitter transporter), member 6, LIF - leukemia inhibitory factor, WWTR1 - ww domain containing transcription regulator 1, CARD11 - caspase recruitment domain family, member 11, LDLR - low density lipoprotein receptor, TLR4 - toll-like receptor 4, DPYSL2 - dihydropyrimidinase-like 2, CTNNB1 - catenin (cadherin-ass…
GO:0033673	negative regulation of kinase activity	2.64e-05	0.00398	3.73	18056	249	272	14	[TRIB3 - tribbles homolog 3 (drosophila), ZFYVE28 - zinc finger, fyve domain containing 28, DUSP4 - dual specificity phosphatase 4, DUSP5 - dual specificity phosphatase 5, RHOH - ras homolog family member h, DUSP6 - dual specificity phosphatase 6, SPRY2 - sprouty homolog 2 (drosophila), HEXIM1 - hexamethylene bis-acetamide inducible 1, CSK - c-src tyrosine kinase, WWTR1 - ww domain containing tra…
GO:0051246	regulation of protein metabolic process	2.94e-05	0.00439	1.63	18056	2691	272	66	[TRIB3 - tribbles homolog 3 (drosophila), ZFYVE28 - zinc finger, fyve domain containing 28, DDX3X - dead (asp-glu-ala-asp) box helicase 3, x-linked, STK40 - serine/threonine kinase 40, LIF - leukemia inhibitory factor, HEXIM1 - hexamethylene bis-acetamide inducible 1, TNFRSF10A - tumor necrosis factor receptor superfamily, member 10a, WWTR1 - ww domain containing transcription regulator 1, LDLR -…
GO:0051240	positive regulation of multicellular organismal process	3.92e-05	0.00579	1.84	18056	1664	272	46	[PANX1 - pannexin 1, CD46 - cd46 molecule, complement regulatory protein, ATP2B1 - atpase, ca++ transporting, plasma membrane 1, CTNNBIP1 - catenin, beta interacting protein 1, DDX3X - dead (asp-glu-ala-asp) box helicase 3, x-linked, RHOH - ras homolog family member h, LIF - leukemia inhibitory factor, ITGA3 - integrin, alpha 3 (antigen cd49c, alpha 3 subunit of vla-3 receptor), FAM35A - family w…
GO:0051171	regulation of nitrogen compound metabolic process	4.43e-05	0.00649	1.36	18056	5706	272	117	[TRIB3 - tribbles homolog 3 (drosophila), MLX - mlx, max dimerization protein, ZFYVE28 - zinc finger, fyve domain containing 28, DDX3X - dead (asp-glu-ala-asp) box helicase 3, x-linked, STK40 - serine/threonine kinase 40, HEXIM1 - hexamethylene bis-acetamide inducible 1, LIF - leukemia inhibitory factor, TNFRSF10A - tumor necrosis factor receptor superfamily, member 10a, C9orf78 - chromosome 9 op…
GO:0043409	negative regulation of MAPK cascade	4.96e-05	0.00719	4.35	18056	168	272	11	[SPRED1 - sprouty-related, evh1 domain containing 1, DUSP4 - dual specificity phosphatase 4, MIR29B1 - microrna 29b-1, DUSP5 - dual specificity phosphatase 5, DUSP6 - dual specificity phosphatase 6, TLR4 - toll-like receptor 4, SPRY2 - sprouty homolog 2 (drosophila), MYC - v-myc avian myelocytomatosis viral oncogene homolog, LIF - leukemia inhibitory factor, BMP4 - bone morphogenetic protein 4, C…
GO:0045582	positive regulation of T cell differentiation	5.43e-05	0.0078	6.03	18056	88	272	8	[CD46 - cd46 molecule, complement regulatory protein, MALT1 - mucosa associated lymphoid tissue lymphoma translocation gene 1, TNFSF4 - tumor necrosis factor (ligand) superfamily, member 4, MYB - v-myb avian myeloblastosis viral oncogene homolog, ADAM8 - adam metallopeptidase domain 8, RHOH - ras homolog family member h, EGR3 - early growth response 3, TGFBR2 - transforming growth factor, beta re…
GO:0071310	cellular response to organic substance	5.49e-05	0.00782	1.95	18056	1291	272	38	[TRIB3 - tribbles homolog 3 (drosophila), ATP2B1 - atpase, ca++ transporting, plasma membrane 1, PTCH1 - patched 1, KLF2 - kruppel-like factor 2 (lung), TNFRSF21 - tumor necrosis factor receptor superfamily, member 21, TNFSF4 - tumor necrosis factor (ligand) superfamily, member 4, MYB - v-myb avian myeloblastosis viral oncogene homolog, TFAP4 - transcription factor ap-4 (activating enhancer bindi…
GO:0032268	regulation of cellular protein metabolic process	5.75e-05	0.0081	1.63	18056	2531	272	62	[TRIB3 - tribbles homolog 3 (drosophila), ZFYVE28 - zinc finger, fyve domain containing 28, DDX3X - dead (asp-glu-ala-asp) box helicase 3, x-linked, STK40 - serine/threonine kinase 40, LIF - leukemia inhibitory factor, HEXIM1 - hexamethylene bis-acetamide inducible 1, TNFRSF10A - tumor necrosis factor receptor superfamily, member 10a, WWTR1 - ww domain containing transcription regulator 1, LDLR -…
GO:0010950	positive regulation of endopeptidase activity	6.47e-05	0.00905	4.22	18056	173	272	11	[MALT1 - mucosa associated lymphoid tissue lymphoma translocation gene 1, TFAP4 - transcription factor ap-4 (activating enhancer binding protein 4), MIR29B1 - microrna 29b-1, DDX3X - dead (asp-glu-ala-asp) box helicase 3, x-linked, DLC1 - deleted in liver cancer 1, PRR7 - proline rich 7 (synaptic), F3 - coagulation factor iii (thromboplastin, tissue factor), MYC - v-myc avian myelocytomatosis vir…
GO:0045619	regulation of lymphocyte differentiation	6.82e-05	0.00944	4.2	18056	174	272	11	[CARD11 - caspase recruitment domain family, member 11, CD46 - cd46 molecule, complement regulatory protein, MALT1 - mucosa associated lymphoid tissue lymphoma translocation gene 1, IL10 - interleukin 10, TNFSF4 - tumor necrosis factor (ligand) superfamily, member 4, MYB - v-myb avian myeloblastosis viral oncogene homolog, ADAM8 - adam metallopeptidase domain 8, RHOH - ras homolog family member h…
GO:0045580	regulation of T cell differentiation	7.06e-05	0.00969	4.58	18056	145	272	10	[CARD11 - caspase recruitment domain family, member 11, CD46 - cd46 molecule, complement regulatory protein, MALT1 - mucosa associated lymphoid tissue lymphoma translocation gene 1, TNFSF4 - tumor necrosis factor (ligand) superfamily, member 4, MYB - v-myb avian myeloblastosis viral oncogene homolog, ADAM8 - adam metallopeptidase domain 8, RHOH - ras homolog family member h, EGR3 - early growth r…
GO:0065007	biological regulation	7.12e-05	0.00968	1.17	18056	11794	272	207	[TRIB3 - tribbles homolog 3 (drosophila), ZFYVE28 - zinc finger, fyve domain containing 28, LIF - leukemia inhibitory factor, TNFRSF10A - tumor necrosis factor receptor superfamily, member 10a, CARD11 - caspase recruitment domain family, member 11, LDLR - low density lipoprotein receptor, HRH1 - histamine receptor h1, ACACA - acetyl-coa carboxylase alpha, PPP1R14C - protein phosphatase 1, regulat…
GO:0070373	negative regulation of ERK1 and ERK2 cascade	8.69e-05	0.0117	6.64	18056	70	272	7	[SPRED1 - sprouty-related, evh1 domain containing 1, DUSP4 - dual specificity phosphatase 4, DUSP6 - dual specificity phosphatase 6, SPRY2 - sprouty homolog 2 (drosophila), TLR4 - toll-like receptor 4, LIF - leukemia inhibitory factor, CSK - c-src tyrosine kinase]
GO:0051348	negative regulation of transferase activity	8.72e-05	0.0117	3.34	18056	278	272	14	[TRIB3 - tribbles homolog 3 (drosophila), ZFYVE28 - zinc finger, fyve domain containing 28, DUSP4 - dual specificity phosphatase 4, DUSP5 - dual specificity phosphatase 5, RHOH - ras homolog family member h, DUSP6 - dual specificity phosphatase 6, SPRY2 - sprouty homolog 2 (drosophila), HEXIM1 - hexamethylene bis-acetamide inducible 1, CSK - c-src tyrosine kinase, WWTR1 - ww domain containing tra…
GO:0010629	negative regulation of gene expression	8.79e-05	0.0116	1.76	18056	1772	272	47	[MLX - mlx, max dimerization protein, TRIB3 - tribbles homolog 3 (drosophila), MIR22HG - mir22 host gene (non-protein coding), CD46 - cd46 molecule, complement regulatory protein, CTNNBIP1 - catenin, beta interacting protein 1, DDX3X - dead (asp-glu-ala-asp) box helicase 3, x-linked, RPL21 - ribosomal protein l21, PTCH1 - patched 1, RPL17 - ribosomal protein l17, HEXIM1 - hexamethylene bis-acetam…
GO:1901342	regulation of vasculature development	9.52e-05	0.0125	3.15	18056	316	272	15	[EPHA2 - eph receptor a2, ID1 - inhibitor of dna binding 1, dominant negative helix-loop-helix protein, HK2 - hexokinase 2, SPRY2 - sprouty homolog 2 (drosophila), KLF2 - kruppel-like factor 2 (lung), TGFBR2 - transforming growth factor, beta receptor ii (70/80kda), SPRED1 - sprouty-related, evh1 domain containing 1, IL10 - interleukin 10, MIR29B1 - microrna 29b-1, CCL24 - chemokine (c-c motif) l…
GO:0051251	positive regulation of lymphocyte activation	9.78e-05	0.0127	3.31	18056	281	272	14	[CD46 - cd46 molecule, complement regulatory protein, RHOH - ras homolog family member h, EGR3 - early growth response 3, TGFBR2 - transforming growth factor, beta receptor ii (70/80kda), FAM35A - family with sequence similarity 35, member a, CSK - c-src tyrosine kinase, CARD11 - caspase recruitment domain family, member 11, MALT1 - mucosa associated lymphoid tissue lymphoma translocation gene 1,…
GO:0051249	regulation of lymphocyte activation	9.78e-05	0.0126	2.78	18056	430	272	18	[CD46 - cd46 molecule, complement regulatory protein, RHOH - ras homolog family member h, EGR3 - early growth response 3, LAT - linker for activation of t cells, TGFBR2 - transforming growth factor, beta receptor ii (70/80kda), FAM35A - family with sequence similarity 35, member a, AHR - aryl hydrocarbon receptor, CSK - c-src tyrosine kinase, TNFRSF21 - tumor necrosis factor receptor superfamily,…
GO:0031327	negative regulation of cellular biosynthetic process	0.000103	0.0132	1.82	18056	1529	272	42	[MLX - mlx, max dimerization protein, TRIB3 - tribbles homolog 3 (drosophila), CTNNBIP1 - catenin, beta interacting protein 1, DDX3X - dead (asp-glu-ala-asp) box helicase 3, x-linked, PTCH1 - patched 1, HEXIM1 - hexamethylene bis-acetamide inducible 1, KLF2 - kruppel-like factor 2 (lung), PHC2 - polyhomeotic homolog 2 (drosophila), WWTR1 - ww domain containing transcription regulator 1, TNFSF4 - …
GO:0043410	positive regulation of MAPK cascade	0.000107	0.0135	2.59	18056	513	272	20	[FGF19 - fibroblast growth factor 19, DUSP5 - dual specificity phosphatase 5, DUSP6 - dual specificity phosphatase 6, TNIK - traf2 and nck interacting kinase, SPRY2 - sprouty homolog 2 (drosophila), LIF - leukemia inhibitory factor, IGFBP6 - insulin-like growth factor binding protein 6, EPHA4 - eph receptor a4, IGFBP4 - insulin-like growth factor binding protein 4, CSK - c-src tyrosine kinase, WW…
GO:0043392	negative regulation of DNA binding	0.000113	0.0142	7.81	18056	51	272	6	[ID1 - inhibitor of dna binding 1, dominant negative helix-loop-helix protein, TFAP4 - transcription factor ap-4 (activating enhancer binding protein 4), CTNNBIP1 - catenin, beta interacting protein 1, MSX1 - msh homeobox 1, MSX2 - msh homeobox 2, HMGA2 - high mobility group at-hook 2]
GO:0060449	bud elongation involved in lung branching	0.000113	0.0141	28.45	18056	7	272	3	[RDH10 - retinol dehydrogenase 10 (all-trans), SPRY2 - sprouty homolog 2 (drosophila), BMP4 - bone morphogenetic protein 4]
GO:0051896	regulation of protein kinase B signaling	0.000127	0.0157	3.64	18056	219	272	12	[HPSE - heparanase, EPHA2 - eph receptor a2, TRIB3 - tribbles homolog 3 (drosophila), FGF19 - fibroblast growth factor 19, MIR29B1 - microrna 29b-1, MST1R - macrophage stimulating 1 receptor (c-met-related tyrosine kinase), ADAM8 - adam metallopeptidase domain 8, SPRY2 - sprouty homolog 2 (drosophila), TGFA - transforming growth factor, alpha, HBEGF - heparin-binding egf-like growth factor, F3 - …
GO:1903706	regulation of hemopoiesis	0.00013	0.016	2.63	18056	480	272	19	[CD46 - cd46 molecule, complement regulatory protein, CTNNBIP1 - catenin, beta interacting protein 1, RHOH - ras homolog family member h, CSF2 - colony stimulating factor 2 (granulocyte-macrophage), EGR3 - early growth response 3, LIF - leukemia inhibitory factor, TGFBR2 - transforming growth factor, beta receptor ii (70/80kda), CARD11 - caspase recruitment domain family, member 11, IL10 - interl…
GO:0070848	response to growth factor	0.000131	0.016	3.22	18056	289	272	14	[EPHA2 - eph receptor a2, MTSS1L - metastasis suppressor 1-like, ID1 - inhibitor of dna binding 1, dominant negative helix-loop-helix protein, DUSP6 - dual specificity phosphatase 6, EGR3 - early growth response 3, SPRY2 - sprouty homolog 2 (drosophila), TGFBR2 - transforming growth factor, beta receptor ii (70/80kda), IL10 - interleukin 10, TDGF1 - teratocarcinoma-derived growth factor 1, EHD1 -…
GO:0090101	negative regulation of transmembrane receptor protein serine/threonine kinase signaling pathway	0.000132	0.016	4.7	18056	127	272	9	[SPRED1 - sprouty-related, evh1 domain containing 1, MIR29B1 - microrna 29b-1, SMURF2 - smad specific e3 ubiquitin protein ligase 2, PMEPA1 - prostate transmembrane protein, androgen induced 1, SPRY2 - sprouty homolog 2 (drosophila), SMAD6 - smad family member 6, NRROS - negative regulator of reactive oxygen species, TGFBR2 - transforming growth factor, beta receptor ii (70/80kda), CHST11 - carbo…
GO:0090183	regulation of kidney development	0.00014	0.0168	7.51	18056	53	272	6	[WWTR1 - ww domain containing transcription regulator 1, MYC - v-myc avian myelocytomatosis viral oncogene homolog, LIF - leukemia inhibitory factor, BMP4 - bone morphogenetic protein 4, WT1 - wilms tumor 1, CTNNB1 - catenin (cadherin-associated protein), beta 1, 88kda]
GO:0008285	negative regulation of cell proliferation	0.000146	0.0173	2.34	18056	652	272	23	[DLG3 - discs, large homolog 3 (drosophila), CTNNBIP1 - catenin, beta interacting protein 1, SPRY2 - sprouty homolog 2 (drosophila), PTCH1 - patched 1, LIF - leukemia inhibitory factor, IGFBP6 - insulin-like growth factor binding protein 6, TGFBR2 - transforming growth factor, beta receptor ii (70/80kda), CSK - c-src tyrosine kinase, TNFRSF21 - tumor necrosis factor receptor superfamily, member 2…
GO:0009890	negative regulation of biosynthetic process	0.000149	0.0176	1.79	18056	1555	272	42	[TRIB3 - tribbles homolog 3 (drosophila), MLX - mlx, max dimerization protein, CTNNBIP1 - catenin, beta interacting protein 1, DDX3X - dead (asp-glu-ala-asp) box helicase 3, x-linked, PTCH1 - patched 1, HEXIM1 - hexamethylene bis-acetamide inducible 1, KLF2 - kruppel-like factor 2 (lung), PHC2 - polyhomeotic homolog 2 (drosophila), WWTR1 - ww domain containing transcription regulator 1, MYB - v-m…
GO:0045892	negative regulation of transcription, DNA-templated	0.000156	0.0183	1.9	18056	1259	272	36	[MLX - mlx, max dimerization protein, TRIB3 - tribbles homolog 3 (drosophila), CTNNBIP1 - catenin, beta interacting protein 1, PTCH1 - patched 1, HEXIM1 - hexamethylene bis-acetamide inducible 1, KLF2 - kruppel-like factor 2 (lung), PHC2 - polyhomeotic homolog 2 (drosophila), WWTR1 - ww domain containing transcription regulator 1, TNFSF4 - tumor necrosis factor (ligand) superfamily, member 4, MYB…
GO:0010952	positive regulation of peptidase activity	0.000156	0.0182	3.82	18056	191	272	11	[MALT1 - mucosa associated lymphoid tissue lymphoma translocation gene 1, TFAP4 - transcription factor ap-4 (activating enhancer binding protein 4), MIR29B1 - microrna 29b-1, DDX3X - dead (asp-glu-ala-asp) box helicase 3, x-linked, DLC1 - deleted in liver cancer 1, PRR7 - proline rich 7 (synaptic), F3 - coagulation factor iii (thromboplastin, tissue factor), MYC - v-myc avian myelocytomatosis vir…
GO:0030278	regulation of ossification	0.000156	0.0181	3.82	18056	191	272	11	[WWTR1 - ww domain containing transcription regulator 1, ATP2B1 - atpase, ca++ transporting, plasma membrane 1, CTNNBIP1 - catenin, beta interacting protein 1, CCRN4L - ccr4 carbon catabolite repression 4-like (s. cerevisiae), MIR29B1 - microrna 29b-1, ANKH - ankh inorganic pyrophosphate transport regulator, SMAD6 - smad family member 6, PTCH1 - patched 1, CHSY1 - chondroitin sulfate synthase 1, …
GO:1903507	negative regulation of nucleic acid-templated transcription	0.000161	0.0185	1.9	18056	1261	272	36	[MLX - mlx, max dimerization protein, TRIB3 - tribbles homolog 3 (drosophila), CTNNBIP1 - catenin, beta interacting protein 1, PTCH1 - patched 1, HEXIM1 - hexamethylene bis-acetamide inducible 1, KLF2 - kruppel-like factor 2 (lung), PHC2 - polyhomeotic homolog 2 (drosophila), WWTR1 - ww domain containing transcription regulator 1, TNFSF4 - tumor necrosis factor (ligand) superfamily, member 4, MYB…
GO:0010558	negative regulation of macromolecule biosynthetic process	0.000165	0.0187	1.82	18056	1461	272	40	[MLX - mlx, max dimerization protein, TRIB3 - tribbles homolog 3 (drosophila), CTNNBIP1 - catenin, beta interacting protein 1, DDX3X - dead (asp-glu-ala-asp) box helicase 3, x-linked, PTCH1 - patched 1, HEXIM1 - hexamethylene bis-acetamide inducible 1, KLF2 - kruppel-like factor 2 (lung), PHC2 - polyhomeotic homolog 2 (drosophila), WWTR1 - ww domain containing transcription regulator 1, TNFSF4 - …
GO:1902679	negative regulation of RNA biosynthetic process	0.000166	0.0188	1.89	18056	1263	272	36	[MLX - mlx, max dimerization protein, TRIB3 - tribbles homolog 3 (drosophila), CTNNBIP1 - catenin, beta interacting protein 1, PTCH1 - patched 1, HEXIM1 - hexamethylene bis-acetamide inducible 1, KLF2 - kruppel-like factor 2 (lung), PHC2 - polyhomeotic homolog 2 (drosophila), WWTR1 - ww domain containing transcription regulator 1, TNFSF4 - tumor necrosis factor (ligand) superfamily, member 4, MYB…
GO:0043280	positive regulation of cysteine-type endopeptidase activity involved in apoptotic process	0.000167	0.0187	4.56	18056	131	272	9	[MALT1 - mucosa associated lymphoid tissue lymphoma translocation gene 1, TFAP4 - transcription factor ap-4 (activating enhancer binding protein 4), DDX3X - dead (asp-glu-ala-asp) box helicase 3, x-linked, DLC1 - deleted in liver cancer 1, PRR7 - proline rich 7 (synaptic), F3 - coagulation factor iii (thromboplastin, tissue factor), MYC - v-myc avian myelocytomatosis viral oncogene homolog, MAP3K…
GO:0007165	signal transduction	0.000177	0.0197	1.38	18056	4654	272	97	[TRIB3 - tribbles homolog 3 (drosophila), DDX3X - dead (asp-glu-ala-asp) box helicase 3, x-linked, LIF - leukemia inhibitory factor, TNFRSF10A - tumor necrosis factor receptor superfamily, member 10a, WWTR1 - ww domain containing transcription regulator 1, CARD11 - caspase recruitment domain family, member 11, PRR7 - proline rich 7 (synaptic), HRH1 - histamine receptor h1, CD97 - cd97 molecule, E…
GO:0044092	negative regulation of molecular function	0.000183	0.0202	1.98	18056	1075	272	32	[TRIB3 - tribbles homolog 3 (drosophila), CTNNBIP1 - catenin, beta interacting protein 1, ZFYVE28 - zinc finger, fyve domain containing 28, DLG3 - discs, large homolog 3 (drosophila), DDX3X - dead (asp-glu-ala-asp) box helicase 3, x-linked, RHOH - ras homolog family member h, DLG2 - discs, large homolog 2 (drosophila), PTPRN2 - protein tyrosine phosphatase, receptor type, n polypeptide 2, PTCH1 -…
GO:0006469	negative regulation of protein kinase activity	0.000185	0.0203	3.49	18056	228	272	12	[WWTR1 - ww domain containing transcription regulator 1, TRIB3 - tribbles homolog 3 (drosophila), SPRED1 - sprouty-related, evh1 domain containing 1, TFAP4 - transcription factor ap-4 (activating enhancer binding protein 4), DUSP4 - dual specificity phosphatase 4, ZFYVE28 - zinc finger, fyve domain containing 28, DUSP5 - dual specificity phosphatase 5, DUSP6 - dual specificity phosphatase 6, SPRY…
GO:0006796	phosphate-containing compound metabolic process	0.000188	0.0205	1.68	18056	1935	272	49	[TRIB3 - tribbles homolog 3 (drosophila), KCNAB2 - potassium voltage-gated channel, shaker-related subfamily, beta member 2, PTPRN2 - protein tyrosine phosphatase, receptor type, n polypeptide 2, STK40 - serine/threonine kinase 40, LRRC2 - leucine rich repeat containing 2, LIF - leukemia inhibitory factor, ADRBK1 - adrenergic, beta, receptor kinase 1, CARD11 - caspase recruitment domain family, m…
GO:0032502	developmental process	0.00019	0.0206	1.38	18056	4723	272	98	[DDX3X - dead (asp-glu-ala-asp) box helicase 3, x-linked, STK40 - serine/threonine kinase 40, HEXIM1 - hexamethylene bis-acetamide inducible 1, LIF - leukemia inhibitory factor, WWTR1 - ww domain containing transcription regulator 1, CARD11 - caspase recruitment domain family, member 11, PRR7 - proline rich 7 (synaptic), EPHA2 - eph receptor a2, SATB2 - satb homeobox 2, EGR3 - early growth respon…
GO:0023014	signal transduction by protein phosphorylation	0.000219	0.0235	2.92	18056	341	272	15	[FGF19 - fibroblast growth factor 19, DLG3 - discs, large homolog 3 (drosophila), DUSP5 - dual specificity phosphatase 5, DUSP6 - dual specificity phosphatase 6, CSF2 - colony stimulating factor 2 (granulocyte-macrophage), DLG2 - discs, large homolog 2 (drosophila), TNIK - traf2 and nck interacting kinase, LAT - linker for activation of t cells, SPRED1 - sprouty-related, evh1 domain containing 1,…
GO:0000165	MAPK cascade	0.000219	0.0234	2.92	18056	341	272	15	[FGF19 - fibroblast growth factor 19, DLG3 - discs, large homolog 3 (drosophila), DUSP5 - dual specificity phosphatase 5, DUSP6 - dual specificity phosphatase 6, CSF2 - colony stimulating factor 2 (granulocyte-macrophage), DLG2 - discs, large homolog 2 (drosophila), TNIK - traf2 and nck interacting kinase, LAT - linker for activation of t cells, SPRED1 - sprouty-related, evh1 domain containing 1,…
GO:0001658	branching involved in ureteric bud morphogenesis	0.00022	0.0233	8.97	18056	37	272	5	[CTNNBIP1 - catenin, beta interacting protein 1, PTCH1 - patched 1, MYC - v-myc avian myelocytomatosis viral oncogene homolog, BMP4 - bone morphogenetic protein 4, WT1 - wilms tumor 1]
GO:0090287	regulation of cellular response to growth factor stimulus	0.000225	0.0236	3.22	18056	268	272	13	[SMURF2 - smad specific e3 ubiquitin protein ligase 2, SPRY2 - sprouty homolog 2 (drosophila), ITGA3 - integrin, alpha 3 (antigen cd49c, alpha 3 subunit of vla-3 receptor), TGFBR2 - transforming growth factor, beta receptor ii (70/80kda), FERMT1 - fermitin family member 1, SPRED1 - sprouty-related, evh1 domain containing 1, MIR29B1 - microrna 29b-1, PMEPA1 - prostate transmembrane protein, androg…
GO:1901963	regulation of cell proliferation involved in outflow tract morphogenesis	0.000226	0.0236	66.38	18056	2	272	2	[BMP4 - bone morphogenetic protein 4, CTNNB1 - catenin (cadherin-associated protein), beta 1, 88kda]
GO:0050794	regulation of cellular process	0.000244	0.0254	1.18	18056	10400	272	185	[TRIB3 - tribbles homolog 3 (drosophila), MLX - mlx, max dimerization protein, ZFYVE28 - zinc finger, fyve domain containing 28, KCNAB2 - potassium voltage-gated channel, shaker-related subfamily, beta member 2, DDX3X - dead (asp-glu-ala-asp) box helicase 3, x-linked, LURAP1L - leucine rich adaptor protein 1-like, STK40 - serine/threonine kinase 40, HEXIM1 - hexamethylene bis-acetamide inducible …
GO:0045934	negative regulation of nucleobase-containing compound metabolic process	0.000258	0.0266	1.78	18056	1493	272	40	[MLX - mlx, max dimerization protein, TRIB3 - tribbles homolog 3 (drosophila), CTNNBIP1 - catenin, beta interacting protein 1, PTCH1 - patched 1, HEXIM1 - hexamethylene bis-acetamide inducible 1, KLF2 - kruppel-like factor 2 (lung), FAM35A - family with sequence similarity 35, member a, PHC2 - polyhomeotic homolog 2 (drosophila), WWTR1 - ww domain containing transcription regulator 1, TNFSF4 - tu…
GO:0002694	regulation of leukocyte activation	0.000262	0.0268	2.49	18056	507	272	19	[CD46 - cd46 molecule, complement regulatory protein, RHOH - ras homolog family member h, EGR3 - early growth response 3, LAT - linker for activation of t cells, TGFBR2 - transforming growth factor, beta receptor ii (70/80kda), FAM35A - family with sequence similarity 35, member a, AHR - aryl hydrocarbon receptor, CSK - c-src tyrosine kinase, TNFRSF21 - tumor necrosis factor receptor superfamily,…
GO:0006793	phosphorus metabolic process	0.000264	0.0269	1.66	18056	1963	272	49	[TRIB3 - tribbles homolog 3 (drosophila), KCNAB2 - potassium voltage-gated channel, shaker-related subfamily, beta member 2, PTPRN2 - protein tyrosine phosphatase, receptor type, n polypeptide 2, STK40 - serine/threonine kinase 40, LRRC2 - leucine rich repeat containing 2, LIF - leukemia inhibitory factor, ADRBK1 - adrenergic, beta, receptor kinase 1, CARD11 - caspase recruitment domain family, m…
GO:0051248	negative regulation of protein metabolic process	0.000267	0.027	1.96	18056	1050	272	31	[TRIB3 - tribbles homolog 3 (drosophila), ZFYVE28 - zinc finger, fyve domain containing 28, DDX3X - dead (asp-glu-ala-asp) box helicase 3, x-linked, LIF - leukemia inhibitory factor, HEXIM1 - hexamethylene bis-acetamide inducible 1, WWTR1 - ww domain containing transcription regulator 1, SPRED1 - sprouty-related, evh1 domain containing 1, LDLR - low density lipoprotein receptor, HERPUD1 - homocys…
GO:0097306	cellular response to alcohol	0.000275	0.0276	5.53	18056	84	272	7	[TNFSF4 - tumor necrosis factor (ligand) superfamily, member 4, ATP2B1 - atpase, ca++ transporting, plasma membrane 1, ACACA - acetyl-coa carboxylase alpha, PTCH1 - patched 1, KLF2 - kruppel-like factor 2 (lung), AHR - aryl hydrocarbon receptor, CTNNB1 - catenin (cadherin-associated protein), beta 1, 88kda]
GO:0071495	cellular response to endogenous stimulus	0.000284	0.0283	2.24	18056	683	272	23	[TRIB3 - tribbles homolog 3 (drosophila), MTSS1L - metastasis suppressor 1-like, ID1 - inhibitor of dna binding 1, dominant negative helix-loop-helix protein, ATP2B1 - atpase, ca++ transporting, plasma membrane 1, P2RY11 - purinergic receptor p2y, g-protein coupled, 11, EGR3 - early growth response 3, KLF2 - kruppel-like factor 2 (lung), EPHA4 - eph receptor a4, AHR - aryl hydrocarbon receptor, C…
GO:2000113	negative regulation of cellular macromolecule biosynthetic process	0.000287	0.0284	1.79	18056	1450	272	39	[MLX - mlx, max dimerization protein, TRIB3 - tribbles homolog 3 (drosophila), CTNNBIP1 - catenin, beta interacting protein 1, DDX3X - dead (asp-glu-ala-asp) box helicase 3, x-linked, PTCH1 - patched 1, HEXIM1 - hexamethylene bis-acetamide inducible 1, KLF2 - kruppel-like factor 2 (lung), PHC2 - polyhomeotic homolog 2 (drosophila), WWTR1 - ww domain containing transcription regulator 1, TNFSF4 - …
GO:0002009	morphogenesis of an epithelium	0.000299	0.0294	3.13	18056	276	272	13	[EPHA2 - eph receptor a2, CTNNBIP1 - catenin, beta interacting protein 1, SERPINB5 - serpin peptidase inhibitor, clade b (ovalbumin), member 5, PTCH1 - patched 1, LRP5L - low density lipoprotein receptor-related protein 5-like, EPHA4 - eph receptor a4, TGFBR2 - transforming growth factor, beta receptor ii (70/80kda), IL10 - interleukin 10, RDH10 - retinol dehydrogenase 10 (all-trans), MYC - v-myc…
GO:0030888	regulation of B cell proliferation	0.000307	0.03	6.53	18056	61	272	6	[TNFRSF21 - tumor necrosis factor receptor superfamily, member 21, CARD11 - caspase recruitment domain family, member 11, IL10 - interleukin 10, TLR4 - toll-like receptor 4, SLC39A10 - solute carrier family 39 (zinc transporter), member 10, AHR - aryl hydrocarbon receptor]
GO:0032147	activation of protein kinase activity	0.000309	0.03	2.96	18056	314	272	14	[DUSP5 - dual specificity phosphatase 5, DUSP6 - dual specificity phosphatase 6, TNIK - traf2 and nck interacting kinase, OSBPL8 - oxysterol binding protein-like 8, IGFBP6 - insulin-like growth factor binding protein 6, TGFBR2 - transforming growth factor, beta receptor ii (70/80kda), TNFRSF10A - tumor necrosis factor receptor superfamily, member 10a, MALT1 - mucosa associated lymphoid tissue lym…
GO:0000122	negative regulation of transcription by RNA polymerase II	0.000313	0.0302	2.06	18056	870	272	27	[TRIB3 - tribbles homolog 3 (drosophila), MLX - mlx, max dimerization protein, CTNNBIP1 - catenin, beta interacting protein 1, PTCH1 - patched 1, HEXIM1 - hexamethylene bis-acetamide inducible 1, KLF2 - kruppel-like factor 2 (lung), WWTR1 - ww domain containing transcription regulator 1, MYB - v-myb avian myeloblastosis viral oncogene homolog, CTBP2 - c-terminal binding protein 2, MYC - v-myc avi…
GO:0051253	negative regulation of RNA metabolic process	0.000316	0.0304	1.81	18056	1356	272	37	[MLX - mlx, max dimerization protein, TRIB3 - tribbles homolog 3 (drosophila), CTNNBIP1 - catenin, beta interacting protein 1, PTCH1 - patched 1, HEXIM1 - hexamethylene bis-acetamide inducible 1, KLF2 - kruppel-like factor 2 (lung), PHC2 - polyhomeotic homolog 2 (drosophila), WWTR1 - ww domain containing transcription regulator 1, TNFSF4 - tumor necrosis factor (ligand) superfamily, member 4, MYB…
GO:0010033	response to organic substance	0.000329	0.0314	1.63	18056	2035	272	50	[PANX1 - pannexin 1, TRIB3 - tribbles homolog 3 (drosophila), ATP2B1 - atpase, ca++ transporting, plasma membrane 1, LDLR - low density lipoprotein receptor, HERPUD1 - homocysteine-inducible, endoplasmic reticulum stress-inducible, ubiquitin-like domain member 1, CTBP2 - c-terminal binding protein 2, ACACA - acetyl-coa carboxylase alpha, HRH1 - histamine receptor h1, TLR4 - toll-like receptor 4, …
GO:0001817	regulation of cytokine production	0.000335	0.0318	2.21	18056	691	272	23	[EPHA2 - eph receptor a2, PANX1 - pannexin 1, CD46 - cd46 molecule, complement regulatory protein, ATP2B1 - atpase, ca++ transporting, plasma membrane 1, DDX3X - dead (asp-glu-ala-asp) box helicase 3, x-linked, CSF2 - colony stimulating factor 2 (granulocyte-macrophage), KLF2 - kruppel-like factor 2 (lung), CSK - c-src tyrosine kinase, TNFRSF21 - tumor necrosis factor receptor superfamily, member…
GO:0009790	embryo development	0.000355	0.0335	3.48	18056	210	272	11	[RCN1 - reticulocalbin 1, ef-hand calcium binding domain, RDH10 - retinol dehydrogenase 10 (all-trans), TDGF1 - teratocarcinoma-derived growth factor 1, DLG3 - discs, large homolog 3 (drosophila), MSX1 - msh homeobox 1, DLG2 - discs, large homolog 2 (drosophila), YBX3 - y box binding protein 3, PTCH1 - patched 1, KLF2 - kruppel-like factor 2 (lung), TGFBR2 - transforming growth factor, beta recep…
GO:0050863	regulation of T cell activation	0.000362	0.0339	2.91	18056	319	272	14	[CD46 - cd46 molecule, complement regulatory protein, RHOH - ras homolog family member h, EGR3 - early growth response 3, LAT - linker for activation of t cells, TGFBR2 - transforming growth factor, beta receptor ii (70/80kda), CSK - c-src tyrosine kinase, CARD11 - caspase recruitment domain family, member 11, TNFRSF21 - tumor necrosis factor receptor superfamily, member 21, MALT1 - mucosa associ…
GO:0048863	stem cell differentiation	0.000366	0.0341	6.32	18056	63	272	6	[SETD6 - set domain containing 6, BATF - basic leucine zipper transcription factor, atf-like, MSX1 - msh homeobox 1, C17orf96 - chromosome 17 open reading frame 96, LIF - leukemia inhibitory factor, HMGA2 - high mobility group at-hook 2]
GO:2001056	positive regulation of cysteine-type endopeptidase activity	0.000394	0.0365	4.06	18056	147	272	9	[MALT1 - mucosa associated lymphoid tissue lymphoma translocation gene 1, TFAP4 - transcription factor ap-4 (activating enhancer binding protein 4), DDX3X - dead (asp-glu-ala-asp) box helicase 3, x-linked, DLC1 - deleted in liver cancer 1, PRR7 - proline rich 7 (synaptic), F3 - coagulation factor iii (thromboplastin, tissue factor), MYC - v-myc avian myelocytomatosis viral oncogene homolog, MAP3K…
GO:0002696	positive regulation of leukocyte activation	0.000397	0.0366	2.89	18056	322	272	14	[CD46 - cd46 molecule, complement regulatory protein, RHOH - ras homolog family member h, EGR3 - early growth response 3, TGFBR2 - transforming growth factor, beta receptor ii (70/80kda), FAM35A - family with sequence similarity 35, member a, CSK - c-src tyrosine kinase, CARD11 - caspase recruitment domain family, member 11, MALT1 - mucosa associated lymphoid tissue lymphoma translocation gene 1,…
GO:0009653	anatomical structure morphogenesis	0.000398	0.0364	1.81	18056	1322	272	36	[CTNNBIP1 - catenin, beta interacting protein 1, TMEFF1 - transmembrane protein with egf-like and two follistatin-like domains 1, IER3 - immediate early response 3, STK40 - serine/threonine kinase 40, PTCH1 - patched 1, KLF2 - kruppel-like factor 2 (lung), LIF - leukemia inhibitory factor, LRP5L - low density lipoprotein receptor-related protein 5-like, WWTR1 - ww domain containing transcription …
GO:0050679	positive regulation of epithelial cell proliferation	0.000413	0.0375	3.69	18056	180	272	10	[IL10 - interleukin 10, ID1 - inhibitor of dna binding 1, dominant negative helix-loop-helix protein, TLR4 - toll-like receptor 4, CCL24 - chemokine (c-c motif) ligand 24, EGR3 - early growth response 3, CCND1 - cyclin d1, TGFA - transforming growth factor, alpha, F3 - coagulation factor iii (thromboplastin, tissue factor), MYC - v-myc avian myelocytomatosis viral oncogene homolog, BMP4 - bone mo…
GO:0010717	regulation of epithelial to mesenchymal transition	0.00042	0.0379	5.16	18056	90	272	7	[WWTR1 - ww domain containing transcription regulator 1, SPRED1 - sprouty-related, evh1 domain containing 1, MIR29B1 - microrna 29b-1, SPRY2 - sprouty homolog 2 (drosophila), BMP4 - bone morphogenetic protein 4, TGFBR2 - transforming growth factor, beta receptor ii (70/80kda), CTNNB1 - catenin (cadherin-associated protein), beta 1, 88kda]
GO:0090303	positive regulation of wound healing	0.000471	0.0424	6.03	18056	66	272	6	[HPSE - heparanase, FERMT1 - fermitin family member 1, TLR4 - toll-like receptor 4, F3 - coagulation factor iii (thromboplastin, tissue factor), HBEGF - heparin-binding egf-like growth factor, TGFBR2 - transforming growth factor, beta receptor ii (70/80kda)]
GO:2001233	regulation of apoptotic signaling pathway	0.000518	0.0463	2.69	18056	370	272	15	[IL19 - interleukin 19, BDKRB2 - bradykinin receptor b2, DDX3X - dead (asp-glu-ala-asp) box helicase 3, x-linked, IL20RA - interleukin 20 receptor, alpha, CSF2 - colony stimulating factor 2 (granulocyte-macrophage), TNFRSF10A - tumor necrosis factor receptor superfamily, member 10a, HERPUD1 - homocysteine-inducible, endoplasmic reticulum stress-inducible, ubiquitin-like domain member 1, TFAP4 - t…
GO:0032269	negative regulation of cellular protein metabolic process	0.000522	0.0464	1.93	18056	995	272	29	[TRIB3 - tribbles homolog 3 (drosophila), ZFYVE28 - zinc finger, fyve domain containing 28, DDX3X - dead (asp-glu-ala-asp) box helicase 3, x-linked, LIF - leukemia inhibitory factor, HEXIM1 - hexamethylene bis-acetamide inducible 1, WWTR1 - ww domain containing transcription regulator 1, SPRED1 - sprouty-related, evh1 domain containing 1, HERPUD1 - homocysteine-inducible, endoplasmic reticulum st…
GO:0051101	regulation of DNA binding	0.000524	0.0463	4.35	18056	122	272	8	[ID1 - inhibitor of dna binding 1, dominant negative helix-loop-helix protein, TFAP4 - transcription factor ap-4 (activating enhancer binding protein 4), CTNNBIP1 - catenin, beta interacting protein 1, MSX1 - msh homeobox 1, MSX2 - msh homeobox 2, LIF - leukemia inhibitory factor, HMGA2 - high mobility group at-hook 2, CTNNB1 - catenin (cadherin-associated protein), beta 1, 88kda]
GO:0045597	positive regulation of cell differentiation	0.00054	0.0474	1.96	18056	949	272	28	[CD46 - cd46 molecule, complement regulatory protein, SLC6A6 - solute carrier family 6 (neurotransmitter transporter), member 6, CTNNBIP1 - catenin, beta interacting protein 1, RHOH - ras homolog family member h, PTCH1 - patched 1, LIF - leukemia inhibitory factor, ITGA3 - integrin, alpha 3 (antigen cd49c, alpha 3 subunit of vla-3 receptor), WWTR1 - ww domain containing transcription regulator 1,…
GO:0051241	negative regulation of multicellular organismal process	0.000551	0.0481	1.86	18056	1145	272	32	[ATP2B1 - atpase, ca++ transporting, plasma membrane 1, PTCH1 - patched 1, KLF2 - kruppel-like factor 2 (lung), ADRBK1 - adrenergic, beta, receptor kinase 1, TNFRSF21 - tumor necrosis factor receptor superfamily, member 21, SPRED1 - sprouty-related, evh1 domain containing 1, LDLR - low density lipoprotein receptor, TNFSF4 - tumor necrosis factor (ligand) superfamily, member 4, MIR29B1 - microrna …
GO:0010628	positive regulation of gene expression	0.000552	0.0479	1.6	18056	2027	272	49	[MLX - mlx, max dimerization protein, DDX3X - dead (asp-glu-ala-asp) box helicase 3, x-linked, LIF - leukemia inhibitory factor, LRP5L - low density lipoprotein receptor-related protein 5-like, WWTR1 - ww domain containing transcription regulator 1, CTBP2 - c-terminal binding protein 2, TLR4 - toll-like receptor 4, ZNF143 - zinc finger protein 143, ASCL5 - achaete-scute complex homolog 5 (drosoph…
GO:0050864	regulation of B cell activation	0.000554	0.0478	4.32	18056	123	272	8	[TNFRSF21 - tumor necrosis factor receptor superfamily, member 21, CARD11 - caspase recruitment domain family, member 11, IL10 - interleukin 10, TNFSF4 - tumor necrosis factor (ligand) superfamily, member 4, TLR4 - toll-like receptor 4, SLC39A10 - solute carrier family 39 (zinc transporter), member 10, FAM35A - family with sequence similarity 35, member a, AHR - aryl hydrocarbon receptor]
GO:0030857	negative regulation of epithelial cell differentiation	0.000558	0.0479	7.38	18056	45	272	5	[SPRED1 - sprouty-related, evh1 domain containing 1, ID1 - inhibitor of dna binding 1, dominant negative helix-loop-helix protein, MIR29B1 - microrna 29b-1, SPRY2 - sprouty homolog 2 (drosophila), CCND1 - cyclin d1]
GO:0010464	regulation of mesenchymal cell proliferation	0.00058	0.0495	10.21	18056	26	272	4	[CTNNBIP1 - catenin, beta interacting protein 1, MYC - v-myc avian myelocytomatosis viral oncogene homolog, BMP4 - bone morphogenetic protein 4, TGFBR2 - transforming growth factor, beta receptor ii (70/80kda)]
GO:0042221	response to chemical	0.000584	0.0496	1.52	18056	2526	272	58	[PANX1 - pannexin 1, TRIB3 - tribbles homolog 3 (drosophila), ATP2B1 - atpase, ca++ transporting, plasma membrane 1, DDX3X - dead (asp-glu-ala-asp) box helicase 3, x-linked, LDLR - low density lipoprotein receptor, HERPUD1 - homocysteine-inducible, endoplasmic reticulum stress-inducible, ubiquitin-like domain member 1, CTBP2 - c-terminal binding protein 2, ACACA - acetyl-coa carboxylase alpha, HR…
GO:0050867	positive regulation of cell activation	0.000588	0.0497	2.77	18056	335	272	14	[CD46 - cd46 molecule, complement regulatory protein, RHOH - ras homolog family member h, EGR3 - early growth response 3, TGFBR2 - transforming growth factor, beta receptor ii (70/80kda), FAM35A - family with sequence similarity 35, member a, CSK - c-src tyrosine kinase, CARD11 - caspase recruitment domain family, member 11, MALT1 - mucosa associated lymphoid tissue lymphoma translocation gene 1,…

## Sheet: middle
GO Term	Description	P-value	FDR q-value	Enrichment	N	B	n	b	Genes
GO:0034641	cellular nitrogen compound metabolic process	2.13e-171	3.28e-167	2.18	18121	3152	2666	1013	[POP1 - processing of precursor 1, ribonuclease p/mrp subunit (s. cerevisiae), EXOSC9 - exosome component 9, EXOSC10 - exosome component 10, SF3A3 - splicing factor 3a, subunit 3, 60kda, HNRNPA0 - heterogeneous nuclear ribonucleoprotein a0, AARS - alanyl-trna synthetase, CHAF1B - chromatin assembly factor 1, subunit b (p60), ABCF1 - atp-binding cassette, sub-family f (gcn20), member 1, RMI1 - rec…	ET - set nuclear oncogene, DDB1 - damage-specific dna binding protein 1, 127kda, PIWIL1 - piwi-like rna-mediated gene silencing 1, MLH1 - mutl homolog 1, colon cancer, nonpolyposis type 2 (e. coli), DCTD - dcmp deaminase, GEMIN5 - gem (nuclear organelle) associated protein 5, NOL11 - nucleolar protein 11, DCK - deoxycytidine kinase, WDR46 - wd repeat domain 46, NELFB - negative elongation factor …
GO:0046483	heterocycle metabolic process	9.19e-160	7.06e-156	2.23	18121	2815	2666	924	[POP1 - processing of precursor 1, ribonuclease p/mrp subunit (s. cerevisiae), EXOSC9 - exosome component 9, EXOSC10 - exosome component 10, SF3A3 - splicing factor 3a, subunit 3, 60kda, AARS - alanyl-trna synthetase, HNRNPA0 - heterogeneous nuclear ribonucleoprotein a0, CHAF1B - chromatin assembly factor 1, subunit b (p60), RMI1 - recq mediated genome instability 1, EBNA1BP2 - ebna1 binding prot…	domain protein 3, EXO1 - exonuclease 1, ATRIP - atr interacting protein, RRP9 - ribosomal rna processing 9, small subunit (ssu) processome component, homolog (yeast), CCNE2 - cyclin e2, MAGOH - mago-nashi homolog, proliferation-associated (drosophila), LARS - leucyl-trna synthetase, PRPF4 - prp4 pre-mrna processing factor 4 homolog (yeast), DTL - denticleless e3 ubiquitin protein ligase homolog (…
GO:0006139	nucleobase-containing compound metabolic process	4.86e-159	2.49e-155	2.28	18121	2644	2666	887	[POP1 - processing of precursor 1, ribonuclease p/mrp subunit (s. cerevisiae), EXOSC9 - exosome component 9, EXOSC10 - exosome component 10, SF3A3 - splicing factor 3a, subunit 3, 60kda, AARS - alanyl-trna synthetase, HNRNPA0 - heterogeneous nuclear ribonucleoprotein a0, CHAF1B - chromatin assembly factor 1, subunit b (p60), RMI1 - recq mediated genome instability 1, EBNA1BP2 - ebna1 binding prot…	- deoxythymidylate kinase (thymidylate kinase), DLAT - dihydrolipoamide s-acetyltransferase, PPIL1 - peptidylprolyl isomerase (cyclophilin)-like 1, DKC1 - dyskeratosis congenita 1, dyskerin, PNPT1 - polyribonucleotide nucleotidyltransferase 1, GRWD1 - glutamate-rich wd repeat containing 1, SHMT1 - serine hydroxymethyltransferase 1 (soluble), RRP36 - ribosomal rna processing 36 homolog (s. cerevis…
GO:0090304	nucleic acid metabolic process	6.11e-158	2.35e-154	2.47	18121	2124	2666	772	[POP1 - processing of precursor 1, ribonuclease p/mrp subunit (s. cerevisiae), EXOSC9 - exosome component 9, EXOSC10 - exosome component 10, SF3A3 - splicing factor 3a, subunit 3, 60kda, AARS - alanyl-trna synthetase, HNRNPA0 - heterogeneous nuclear ribonucleoprotein a0, CHAF1B - chromatin assembly factor 1, subunit b (p60), RMI1 - recq mediated genome instability 1, EBNA1BP2 - ebna1 binding prot…	fanconi anemia, complementation group a, USP1 - ubiquitin specific peptidase 1, FANCE - fanconi anemia, complementation group e, FANCC - fanconi anemia, complementation group c, FANCD2 - fanconi anemia, complementation group d2, UNG - uracil-dna glycosylase, FANCG - fanconi anemia, complementation group g, FANCB - fanconi anemia, complementation group b, FARSA - phenylalanyl-trna synthetase, alph…
GO:0006725	cellular aromatic compound metabolic process	2.78e-157	8.53e-154	2.21	18121	2860	2666	929	[POP1 - processing of precursor 1, ribonuclease p/mrp subunit (s. cerevisiae), EXOSC9 - exosome component 9, EXOSC10 - exosome component 10, SF3A3 - splicing factor 3a, subunit 3, 60kda, AARS - alanyl-trna synthetase, HNRNPA0 - heterogeneous nuclear ribonucleoprotein a0, CHAF1B - chromatin assembly factor 1, subunit b (p60), RMI1 - recq mediated genome instability 1, EBNA1BP2 - ebna1 binding prot…	a synthetase, NGDN - neuroguidin, eif4e binding protein, MBD3 - methyl-cpg binding domain protein 3, EXO1 - exonuclease 1, ATRIP - atr interacting protein, RRP9 - ribosomal rna processing 9, small subunit (ssu) processome component, homolog (yeast), CCNE2 - cyclin e2, MAGOH - mago-nashi homolog, proliferation-associated (drosophila), LARS - leucyl-trna synthetase, PRPF4 - prp4 pre-mrna processing…
GO:1901360	organic cyclic compound metabolic process	5.22e-146	1.34e-142	2.1	18121	3083	2666	954	[POP1 - processing of precursor 1, ribonuclease p/mrp subunit (s. cerevisiae), EXOSC9 - exosome component 9, EXOSC10 - exosome component 10, SF3A3 - splicing factor 3a, subunit 3, 60kda, AARS - alanyl-trna synthetase, HNRNPA0 - heterogeneous nuclear ribonucleoprotein a0, CHAF1B - chromatin assembly factor 1, subunit b (p60), RMI1 - recq mediated genome instability 1, EBNA1BP2 - ebna1 binding prot…	n binding protein 11, WDR18 - wd repeat domain 18, DHX15 - deah (asp-glu-ala-his) box helicase 15, CNOT6 - ccr4-not transcription complex, subunit 6, MCM7 - minichromosome maintenance complex component 7, CTU2 - cytosolic thiouridylase subunit 2 homolog (s. pombe), ZRANB3 - zinc finger, ran-binding domain containing 3, ERI1 - exoribonuclease 1, ME1 - malic enzyme 1, nadp(+)-dependent, cytosolic, …
GO:0044237	cellular metabolic process	2.4e-121	5.27e-118	1.52	18121	7194	2666	1611	[POP1 - processing of precursor 1, ribonuclease p/mrp subunit (s. cerevisiae), EXOSC9 - exosome component 9, EXOSC10 - exosome component 10, SF3A3 - splicing factor 3a, subunit 3, 60kda, AARS - alanyl-trna synthetase, HNRNPA0 - heterogeneous nuclear ribonucleoprotein a0, SEC61B - sec61 beta subunit, ABCF1 - atp-binding cassette, sub-family f (gcn20), member 1, EBNA1BP2 - ebna1 binding protein 2, …	tase, XPO5 - exportin 5, DBI - diazepam binding inhibitor (gaba receptor modulator, acyl-coa binding protein), REXO2 - rna exonuclease 2, SARS - seryl-trna synthetase, DAD1 - defender against cell death 1, NGDN - neuroguidin, eif4e binding protein, CYP24A1 - cytochrome p450, family 24, subfamily a, polypeptide 1, FAM207A - family with sequence similarity 207, member a, DPH2 - dph2 homolog (s. cer…	ranscription factor iiic, polypeptide 5, 63kda, NANP - n-acetylneuraminic acid phosphatase, UTP23 - utp23, small subunit (ssu) processome component, homolog (yeast), COPS2 - cop9 signalosome subunit 2, DDX47 - dead (asp-glu-ala-asp) box polypeptide 47, GINS4 - gins complex subunit 4 (sld5 homolog), RSL24D1 - ribosomal l24 domain containing 1, THOC3 - tho complex 3, EFTUD2 - elongation factor tu g…
GO:0006807	nitrogen compound metabolic process	7.27e-108	1.4e-104	1.53	18121	6615	2666	1489	[POP1 - processing of precursor 1, ribonuclease p/mrp subunit (s. cerevisiae), EXOSC9 - exosome component 9, EXOSC10 - exosome component 10, SF3A3 - splicing factor 3a, subunit 3, 60kda, HNRNPA0 - heterogeneous nuclear ribonucleoprotein a0, AARS - alanyl-trna synthetase, SEC61B - sec61 beta subunit, ABCF1 - atp-binding cassette, sub-family f (gcn20), member 1, CHAF1B - chromatin assembly factor 1…	atpase, 13, RNASEH2A - ribonuclease h2, subunit a, PSME2 - proteasome (prosome, macropain) activator subunit 2 (pa28 beta), PSPH - phosphoserine phosphatase, GLRX3 - glutaredoxin 3, CENPF - centromere protein f, 350/400kda, PTBP1 - polypyrimidine tract binding protein 1, CETN2 - centrin, ef-hand protein, 2, PRDX4 - peroxiredoxin 4, YARS - tyrosyl-trna synthetase, RRP1 - ribosomal rna processing 1…	drial processing) alpha, UCHL3 - ubiquitin carboxyl-terminal esterase l3 (ubiquitin thiolesterase), ACSBG1 - acyl-coa synthetase bubblegum family member 1, PSME4 - proteasome (prosome, macropain) activator subunit 4, SUMO1 - small ubiquitin-like modifier 1, UBE2T - ubiquitin-conjugating enzyme e2t (putative), METTL5 - methyltransferase like 5, RRS1 - rrs1 ribosome biogenesis regulator homolog (s.…
GO:0008152	metabolic process	1.69e-107	2.88e-104	1.45	18121	7824	2666	1673	[POP1 - processing of precursor 1, ribonuclease p/mrp subunit (s. cerevisiae), EXOSC9 - exosome component 9, EXOSC10 - exosome component 10, SF3A3 - splicing factor 3a, subunit 3, 60kda, AARS - alanyl-trna synthetase, HNRNPA0 - heterogeneous nuclear ribonucleoprotein a0, SEC61B - sec61 beta subunit, ABCF1 - atp-binding cassette, sub-family f (gcn20), member 1, EBNA1BP2 - ebna1 binding protein 2, …	- anaphase promoting complex subunit 15, MMS22L - mms22-like, dna repair protein, MTHFD1L - methylenetetrahydrofolate dehydrogenase (nadp+ dependent) 1-like, CNOT10 - ccr4-not transcription complex, subunit 10, INTS7 - integrator complex subunit 7, LCLAT1 - lysocardiolipin acyltransferase 1, DFFA - dna fragmentation factor, 45kda, alpha polypeptide, POLR1A - polymerase (rna) i polypeptide a, 194k…
GO:0071704	organic substance metabolic process	1.32e-104	2.03e-101	1.47	18121	7419	2666	1605	[POP1 - processing of precursor 1, ribonuclease p/mrp subunit (s. cerevisiae), EXOSC9 - exosome component 9, EXOSC10 - exosome component 10, SF3A3 - splicing factor 3a, subunit 3, 60kda, AARS - alanyl-trna synthetase, HNRNPA0 - heterogeneous nuclear ribonucleoprotein a0, SEC61B - sec61 beta subunit, ABCF1 - atp-binding cassette, sub-family f (gcn20), member 1, EBNA1BP2 - ebna1 binding protein 2, …	d dna-damage-inducible, gamma interacting protein 1, ERI1 - exoribonuclease 1, PTCD1 - pentatricopeptide repeat domain 1, OSBPL3 - oxysterol binding protein-like 3, USP31 - ubiquitin specific peptidase 31, TICRR - topbp1-interacting checkpoint and replication regulator, DCAF15 - ddb1 and cul4 associated factor 15, NLN - neurolysin (metallopeptidase m3 family), DARS - aspartyl-trna synthetase, XPO…	or tu gtp binding domain containing 2, SARNP - sap domain containing ribonucleoprotein, LEF1 - lymphoid enhancer-binding factor 1, TGM5 - transglutaminase 5, B4GALT5 - udp-gal:betaglcnac beta 1,4- galactosyltransferase, polypeptide 5, RTEL1 - regulator of telomere elongation helicase 1, MIPEP - mitochondrial intermediate peptidase, GSG2 - germ cell associated 2 (haspin), MIF - macrophage migratio…
GO:0043170	macromolecule metabolic process	1.76e-98	2.45e-95	1.56	18121	5812	2666	1337	[POP1 - processing of precursor 1, ribonuclease p/mrp subunit (s. cerevisiae), EXOSC9 - exosome component 9, EXOSC10 - exosome component 10, SF3A3 - splicing factor 3a, subunit 3, 60kda, HNRNPA0 - heterogeneous nuclear ribonucleoprotein a0, AARS - alanyl-trna synthetase, SEC61B - sec61 beta subunit, CHAF1B - chromatin assembly factor 1, subunit b (p60), ABCF1 - atp-binding cassette, sub-family f …	N - ran, member ras oncogene family, RANBP2 - ran binding protein 2, RANGAP1 - ran gtpase activating protein 1, RAD51C - rad51 paralog c, RAD54L - rad54-like (s. cerevisiae), RAD51D - rad51 paralog d, MRPL50 - mitochondrial ribosomal protein l50, TRUB2 - trub pseudouridine (psi) synthase homolog 2 (e. coli), PERP - perp, tp53 apoptosis effector, RARS - arginyl-trna synthetase, DNAJC2 - dnaj (hsp4…
GO:0044238	primary metabolic process	1.96e-93	2.51e-90	1.47	18121	7051	2666	1520	[POP1 - processing of precursor 1, ribonuclease p/mrp subunit (s. cerevisiae), EXOSC9 - exosome component 9, EXOSC10 - exosome component 10, SF3A3 - splicing factor 3a, subunit 3, 60kda, HNRNPA0 - heterogeneous nuclear ribonucleoprotein a0, AARS - alanyl-trna synthetase, SEC61B - sec61 beta subunit, ABCF1 - atp-binding cassette, sub-family f (gcn20), member 1, CHAF1B - chromatin assembly factor 1…	, PSMD4 - proteasome (prosome, macropain) 26s subunit, non-atpase, 4, PSMD2 - proteasome (prosome, macropain) 26s subunit, non-atpase, 2, PSMD3 - proteasome (prosome, macropain) 26s subunit, non-atpase, 3, PITRM1 - pitrilysin metallopeptidase 1, PSMD12 - proteasome (prosome, macropain) 26s subunit, non-atpase, 12, PSMD11 - proteasome (prosome, macropain) 26s subunit, non-atpase, 11, PSMD13 - prot…
GO:0006396	RNA processing	9.16e-92	1.08e-88	2.92	18121	839	2666	360	[RSRC1 - arginine/serine-rich coiled-coil 1, POP1 - processing of precursor 1, ribonuclease p/mrp subunit (s. cerevisiae), SMNDC1 - survival motor neuron domain containing 1, EXOSC5 - exosome component 5, NCBP1 - nuclear cap binding protein subunit 1, 80kda, BCAS2 - breast carcinoma amplified sequence 2, EXOSC9 - exosome component 9, CWC27 - cwc27 spliceosome-associated protein homolog (s. cerevi…
GO:0034660	ncRNA metabolic process	7.9e-89	8.67e-86	3.48	18121	524	2666	268	[POP1 - processing of precursor 1, ribonuclease p/mrp subunit (s. cerevisiae), EXOSC9 - exosome component 9, NCBP1 - nuclear cap binding protein subunit 1, 80kda, EXOSC5 - exosome component 5, EXOSC10 - exosome component 10, RPP25 - ribonuclease p/mrp 25kda subunit, MKI67IP - mki67 (fha domain) interacting nucleolar phosphoprotein, AARS - alanyl-trna synthetase, NAF1 - nuclear assembly factor 1 r…
GO:0016070	RNA metabolic process	2.02e-87	2.07e-84	2.31	18121	1515	2666	515	[RSRC1 - arginine/serine-rich coiled-coil 1, POP1 - processing of precursor 1, ribonuclease p/mrp subunit (s. cerevisiae), EXOSC9 - exosome component 9, EXOSC10 - exosome component 10, APOBEC3B - apolipoprotein b mrna editing enzyme, catalytic polypeptide-like 3b, SF3A3 - splicing factor 3a, subunit 3, 60kda, HNRNPA0 - heterogeneous nuclear ribonucleoprotein a0, AARS - alanyl-trna synthetase, MKI…
GO:1903047	mitotic cell cycle process	2.32e-85	2.22e-82	3.23	18121	604	2666	287	[DSN1 - dsn1, mis12 kinetochore complex component, MAPRE1 - microtubule-associated protein, rp/eb family, member 1, BRCA2 - breast cancer 2, early onset, CDT1 - chromatin licensing and dna replication factor 1, BRCA1 - breast cancer 1, early onset, SPDL1 - spindle apparatus coiled-coil protein 1, LIG1 - ligase i, dna, atp-dependent, RACGAP1 - rac gtpase activating protein 1, HAUS7 - haus augmin-l…
GO:0022402	cell cycle process	1.33e-83	1.2e-80	2.71	18121	930	2666	371	[MAPRE1 - microtubule-associated protein, rp/eb family, member 1, DSN1 - dsn1, mis12 kinetochore complex component, RFC4 - replication factor c (activator 1) 4, 37kda, RFC5 - replication factor c (activator 1) 5, 36.5kda, RFC2 - replication factor c (activator 1) 2, 40kda, RFC3 - replication factor c (activator 1) 3, 38kda, STRA13 - stimulated by retinoic acid 13, KIF20B - kinesin family member 2…
GO:0006259	DNA metabolic process	1.71e-81	1.46e-78	2.9	18121	763	2666	325	[RFC4 - replication factor c (activator 1) 4, 37kda, EXOSC5 - exosome component 5, RFC5 - replication factor c (activator 1) 5, 36.5kda, APOBEC3B - apolipoprotein b mrna editing enzyme, catalytic polypeptide-like 3b, RFC2 - replication factor c (activator 1) 2, 40kda, RFC3 - replication factor c (activator 1) 3, 38kda, STRA13 - stimulated by retinoic acid 13, RFC1 - replication factor c (activato…
GO:0034470	ncRNA processing	5.56e-75	4.49e-72	3.75	18121	370	2666	204	[POP1 - processing of precursor 1, ribonuclease p/mrp subunit (s. cerevisiae), EXOSC5 - exosome component 5, EXOSC9 - exosome component 9, EXOSC10 - exosome component 10, RPP25 - ribonuclease p/mrp 25kda subunit, AARS - alanyl-trna synthetase, NAF1 - nuclear assembly factor 1 ribonucleoprotein, MKI67IP - mki67 (fha domain) interacting nucleolar phosphoprotein, TEX10 - testis expressed 10, DROSHA …
GO:0016072	rRNA metabolic process	9.73e-75	7.47e-72	4.5	18121	240	2666	159	[TSR2 - tsr2, 20s rrna accumulation, homolog (s. cerevisiae), EXOSC9 - exosome component 9, EXOSC5 - exosome component 5, EXOSC10 - exosome component 10, TCOF1 - treacher collins-franceschetti syndrome 1, TBL3 - transducin (beta)-like 3, RPP25 - ribonuclease p/mrp 25kda subunit, NAF1 - nuclear assembly factor 1 ribonucleoprotein, MKI67IP - mki67 (fha domain) interacting nucleolar phosphoprotein, …
GO:0006364	rRNA processing	1.84e-74	1.35e-71	4.75	18121	212	2666	148	[TSR2 - tsr2, 20s rrna accumulation, homolog (s. cerevisiae), EXOSC5 - exosome component 5, EXOSC9 - exosome component 9, EXOSC10 - exosome component 10, TBL3 - transducin (beta)-like 3, RPP25 - ribonuclease p/mrp 25kda subunit, MKI67IP - mki67 (fha domain) interacting nucleolar phosphoprotein, NAF1 - nuclear assembly factor 1 ribonucleoprotein, URB1 - urb1 ribosome biogenesis 1 homolog (s. cerev…
GO:0009987	cellular process	9.95e-65	6.95e-62	1.16	18121	13665	2666	2338	[POP1 - processing of precursor 1, ribonuclease p/mrp subunit (s. cerevisiae), EXOSC9 - exosome component 9, EXOSC10 - exosome component 10, CATSPER1 - cation channel, sperm associated 1, SF3A3 - splicing factor 3a, subunit 3, 60kda, AAMP - angio-associated, migratory cell protein, AARS - alanyl-trna synthetase, HNRNPA0 - heterogeneous nuclear ribonucleoprotein a0, KIF21A - kinesin family member …	checkpoint kinase 1, RCC1 - regulator of chromosome condensation 1, UGT1A6 - udp glucuronosyltransferase 1 family, polypeptide a6, UGT1A5 - udp glucuronosyltransferase 1 family, polypeptide a5, UGT1A8 - udp glucuronosyltransferase 1 family, polypeptide a8, UTP14A - utp14, u3 small nucleolar ribonucleoprotein, homolog a (yeast), UGT1A7 - udp glucuronosyltransferase 1 family, polypeptide a7, RAB1A …	, TAF15 - taf15 rna polymerase ii, tata box binding protein (tbp)-associated factor, 68kda, TRBV25-1 - t cell receptor beta variable 25-1, GPR180 - g protein-coupled receptor 180, TRBV30 - t cell receptor beta variable 30 (gene/pseudogene), TRBV28 - t cell receptor beta variable 28, MCMBP - minichromosome maintenance complex binding protein, LPCAT1 - lysophosphatidylcholine acyltransferase 1, GLO…		mosomes 3, GTSE1 - g-2 and s-phase expressed 1, MARS - methionyl-trna synthetase, DOHH - deoxyhypusine hydroxylase/monooxygenase, CINP - cyclin-dependent kinase 2 interacting protein, CDCA3 - cell division cycle associated 3, EMC6 - er membrane protein complex subunit 6, ABHD12B - abhydrolase domain containing 12b, MTFP1 - mitochondrial fission process 1, USP14 - ubiquitin specific peptidase 14 (…
GO:0034645	cellular macromolecule biosynthetic process	2.28e-63	1.53e-60	2.51	18121	883	2666	326	[RFC4 - replication factor c (activator 1) 4, 37kda, NCBP1 - nuclear cap binding protein subunit 1, 80kda, RFC5 - replication factor c (activator 1) 5, 36.5kda, RFC2 - replication factor c (activator 1) 2, 40kda, RFC3 - replication factor c (activator 1) 3, 38kda, RFC1 - replication factor c (activator 1) 1, 145kda, BRCA1 - breast cancer 1, early onset, MKI67IP - mki67 (fha domain) interacting nu…
GO:0044260	cellular macromolecule metabolic process	1.96e-61	1.26e-58	1.53	18121	4508	2666	1017	[POP1 - processing of precursor 1, ribonuclease p/mrp subunit (s. cerevisiae), EXOSC9 - exosome component 9, EXOSC10 - exosome component 10, SEC61B - sec61 beta subunit, CHAF1B - chromatin assembly factor 1, subunit b (p60), ABCF1 - atp-binding cassette, sub-family f (gcn20), member 1, RMI1 - recq mediated genome instability 1, GCSH - glycine cleavage system protein h (aminomethyl carrier), KAT2A…	eukaryotic translation initiation factor 5a-like 1, INTS7 - integrator complex subunit 7, CAB39 - calcium binding protein 39, DFFA - dna fragmentation factor, 45kda, alpha polypeptide, MTA2 - metastasis associated 1 family, member 2, HS6ST2 - heparan sulfate 6-o-sulfotransferase 2, DCAF13 - ddb1 and cul4 associated factor 13, PTTG1 - pituitary tumor-transforming 1, POLR3K - polymerase (rna) iii (…
GO:0010564	regulation of cell cycle process	1.54e-59	9.45e-57	2.62	18121	733	2666	283	[MAPRE1 - microtubule-associated protein, rp/eb family, member 1, FAM83D - family with sequence similarity 83, member d, BRD7 - bromodomain containing 7, KIF20B - kinesin family member 20b, BRCA2 - breast cancer 2, early onset, BRCA1 - breast cancer 1, early onset, CDT1 - chromatin licensing and dna replication factor 1, SPDL1 - spindle apparatus coiled-coil protein 1, CENPV - centromere protein …
GO:1901990	regulation of mitotic cell cycle phase transition	1.5e-58	8.88e-56	3.27	18121	403	2666	194	[MAPRE1 - microtubule-associated protein, rp/eb family, member 1, BRD7 - bromodomain containing 7, BRCA1 - breast cancer 1, early onset, CDT1 - chromatin licensing and dna replication factor 1, SPDL1 - spindle apparatus coiled-coil protein 1, HAUS7 - haus augmin-like complex, subunit 7, PRMT1 - protein arginine methyltransferase 1, TUBA4A - tubulin, alpha 4a, PLK1 - polo-like kinase 1, TPX2 - tpx…
GO:0007346	regulation of mitotic cell cycle	2.4e-58	1.37e-55	2.79	18121	606	2666	249	[MAPRE1 - microtubule-associated protein, rp/eb family, member 1, BRD7 - bromodomain containing 7, KIF20B - kinesin family member 20b, BRCA2 - breast cancer 2, early onset, BRCA1 - breast cancer 1, early onset, CDT1 - chromatin licensing and dna replication factor 1, SPDL1 - spindle apparatus coiled-coil protein 1, BTG3 - btg family, member 3, HAUS7 - haus augmin-like complex, subunit 7, PRMT1 - …
GO:1901987	regulation of cell cycle phase transition	1.08e-57	5.9e-55	3.16	18121	435	2666	202	[MAPRE1 - microtubule-associated protein, rp/eb family, member 1, FAM83D - family with sequence similarity 83, member d, BRD7 - bromodomain containing 7, CDT1 - chromatin licensing and dna replication factor 1, BRCA1 - breast cancer 1, early onset, SPDL1 - spindle apparatus coiled-coil protein 1, HAUS7 - haus augmin-like complex, subunit 7, PRMT1 - protein arginine methyltransferase 1, TUBA4A - t…
GO:0006281	DNA repair	1.2e-57	6.37e-55	3.03	18121	482	2666	215	[RFC4 - replication factor c (activator 1) 4, 37kda, RFC5 - replication factor c (activator 1) 5, 36.5kda, RFC2 - replication factor c (activator 1) 2, 40kda, RFC3 - replication factor c (activator 1) 3, 38kda, STRA13 - stimulated by retinoic acid 13, RFC1 - replication factor c (activator 1) 1, 145kda, BRCA2 - breast cancer 2, early onset, BRCA1 - breast cancer 1, early onset, UHRF1 - ubiquitin-…
GO:0051726	regulation of cell cycle	1.28e-56	6.55e-54	2.22	18121	1139	2666	372	[MAPRE1 - microtubule-associated protein, rp/eb family, member 1, FAM83D - family with sequence similarity 83, member d, BRD7 - bromodomain containing 7, KIF20B - kinesin family member 20b, BRCA2 - breast cancer 2, early onset, WDR76 - wd repeat domain 76, CDT1 - chromatin licensing and dna replication factor 1, BRCA1 - breast cancer 1, early onset, SPDL1 - spindle apparatus coiled-coil protein 1…
GO:0009059	macromolecule biosynthetic process	1.46e-56	7.23e-54	2.22	18121	1135	2666	371	[RFC4 - replication factor c (activator 1) 4, 37kda, NCBP1 - nuclear cap binding protein subunit 1, 80kda, RFC5 - replication factor c (activator 1) 5, 36.5kda, RFC2 - replication factor c (activator 1) 2, 40kda, RFC3 - replication factor c (activator 1) 3, 38kda, RFC1 - replication factor c (activator 1) 1, 145kda, MKI67IP - mki67 (fha domain) interacting nucleolar phosphoprotein, BRCA1 - breast…
GO:0006974	cellular response to DNA damage stimulus	3.88e-56	1.86e-53	2.57	18121	732	2666	277	[BOK - bcl2-related ovarian killer, RFC4 - replication factor c (activator 1) 4, 37kda, RFC5 - replication factor c (activator 1) 5, 36.5kda, DNAJA1 - dnaj (hsp40) homolog, subfamily a, member 1, RFC2 - replication factor c (activator 1) 2, 40kda, RFC3 - replication factor c (activator 1) 3, 38kda, STRA13 - stimulated by retinoic acid 13, RFC1 - replication factor c (activator 1) 1, 145kda, BRCA2…
GO:0051276	chromosome organization	9.08e-56	4.23e-53	3.24	18121	395	2666	188	[DHX9 - deah (asp-glu-ala-his) box helicase 9, APEX1 - apex nuclease (multifunctional dna repair enzyme) 1, DSN1 - dsn1, mis12 kinetochore complex component, RFC4 - replication factor c (activator 1) 4, 37kda, HAT1 - histone acetyltransferase 1, CDC20 - cell division cycle 20, RFC5 - replication factor c (activator 1) 5, 36.5kda, RTEL1 - regulator of telomere elongation helicase 1, RFC2 - replica…
GO:0051301	cell division	1.83e-55	8.26e-53	3.26	18121	386	2666	185	[CDC6 - cell division cycle 6, DSN1 - dsn1, mis12 kinetochore complex component, MAPRE1 - microtubule-associated protein, rp/eb family, member 1, CDC25A - cell division cycle 25a, FAM83D - family with sequence similarity 83, member d, CDC20 - cell division cycle 20, BIRC5 - baculoviral iap repeat containing 5, CDK1 - cyclin-dependent kinase 1, STRA13 - stimulated by retinoic acid 13, KIF20B - kin…
GO:0044249	cellular biosynthetic process	1.27e-52	5.59e-50	1.8	18121	2165	2666	572	[MKI67IP - mki67 (fha domain) interacting nucleolar phosphoprotein, ELOF1 - elongation factor 1 homolog (s. cerevisiae), LIG1 - ligase i, dna, atp-dependent, ABCF1 - atp-binding cassette, sub-family f (gcn20), member 1, CHAF1B - chromatin assembly factor 1, subunit b (p60), RMI1 - recq mediated genome instability 1, LDHA - lactate dehydrogenase a, GCH1 - gtp cyclohydrolase 1, ATP5J2 - atp synthas…
GO:1901576	organic substance biosynthetic process	2.25e-52	9.62e-50	1.77	18121	2268	2666	591	[MKI67IP - mki67 (fha domain) interacting nucleolar phosphoprotein, ELOF1 - elongation factor 1 homolog (s. cerevisiae), LIG1 - ligase i, dna, atp-dependent, ABCF1 - atp-binding cassette, sub-family f (gcn20), member 1, CHAF1B - chromatin assembly factor 1, subunit b (p60), ALG10 - alg10, alpha-1,2-glucosyltransferase, RMI1 - recq mediated genome instability 1, LDHA - lactate dehydrogenase a, GCH…
GO:0009058	biosynthetic process	5.79e-51	2.4e-48	1.75	18121	2320	2666	597	[MKI67IP - mki67 (fha domain) interacting nucleolar phosphoprotein, ELOF1 - elongation factor 1 homolog (s. cerevisiae), LIG1 - ligase i, dna, atp-dependent, ABCF1 - atp-binding cassette, sub-family f (gcn20), member 1, CHAF1B - chromatin assembly factor 1, subunit b (p60), ALG10 - alg10, alpha-1,2-glucosyltransferase, RMI1 - recq mediated genome instability 1, LDHA - lactate dehydrogenase a, GCH…
GO:0033554	cellular response to stress	5.49e-50	2.22e-47	1.94	18121	1574	2666	449	[WDR76 - wd repeat domain 76, PDIA4 - protein disulfide isomerase family a, member 4, CBX1 - chromobox homolog 1, SEC61B - sec61 beta subunit, LIG1 - ligase i, dna, atp-dependent, CHAF1B - chromatin assembly factor 1, subunit b (p60), TMED2 - transmembrane emp24 domain trafficking protein 2, RMI1 - recq mediated genome instability 1, DOT1L - dot1-like histone h3k79 methyltransferase, PLK1 - polo-…
GO:0071840	cellular component organization or biogenesis	1.52e-47	5.99e-45	1.43	18121	5080	2666	1066	[DSN1 - dsn1, mis12 kinetochore complex component, TTC26 - tetratricopeptide repeat domain 26, SF3A3 - splicing factor 3a, subunit 3, 60kda, CHAF1B - chromatin assembly factor 1, subunit b (p60), HAUS7 - haus augmin-like complex, subunit 7, TMED2 - transmembrane emp24 domain trafficking protein 2, FOXRED1 - fad-dependent oxidoreductase domain containing 1, EBNA1BP2 - ebna1 binding protein 2, MKKS…	- spc25, ndc80 kinetochore complex component, MPP6 - membrane protein, palmitoylated 6 (maguk p55 subfamily member 6), AHCTF1 - at hook containing transcription factor 1, MTA2 - metastasis associated 1 family, member 2, POC1A - poc1 centriolar protein a, NOLC1 - nucleolar and coiled-body phosphoprotein 1, RAB23 - rab23, member ras oncogene family, RAPGEF6 - rap guanine nucleotide exchange factor …
GO:0044271	cellular nitrogen compound biosynthetic process	2.69e-46	1.03e-43	2	18121	1324	2666	389	[MKI67IP - mki67 (fha domain) interacting nucleolar phosphoprotein, ELOF1 - elongation factor 1 homolog (s. cerevisiae), LIG1 - ligase i, dna, atp-dependent, ABCF1 - atp-binding cassette, sub-family f (gcn20), member 1, LDHA - lactate dehydrogenase a, GCH1 - gtp cyclohydrolase 1, ATP5J2 - atp synthase, h+ transporting, mitochondrial fo complex, subunit f2, SMPD4 - sphingomyelin phosphodiesterase …
GO:0043933	protein-containing complex subunit organization	1.13e-44	4.23e-42	1.88	18121	1565	2666	434	[APOPT1 - apoptogenic 1, mitochondrial, SF3A3 - splicing factor 3a, subunit 3, 60kda, NDUFAF6 - nadh dehydrogenase (ubiquinone) complex i, assembly factor 6, MKI67IP - mki67 (fha domain) interacting nucleolar phosphoprotein, CHAF1B - chromatin assembly factor 1, subunit b (p60), TMED2 - transmembrane emp24 domain trafficking protein 2, FOXRED1 - fad-dependent oxidoreductase domain containing 1, G…
GO:0044770	cell cycle phase transition	3.89e-44	1.42e-41	3.46	18121	263	2666	134	[CDC6 - cell division cycle 6, MAPRE1 - microtubule-associated protein, rp/eb family, member 1, CDC25A - cell division cycle 25a, CDK1 - cyclin-dependent kinase 1, ORC1 - origin recognition complex, subunit 1, GSPT1 - g1 to s phase transition 1, CDT1 - chromatin licensing and dna replication factor 1, ORC2 - origin recognition complex, subunit 2, CDC25C - cell division cycle 25c, ORC5 - origin re…
GO:0044772	mitotic cell cycle phase transition	1.1e-43	3.94e-41	3.49	18121	255	2666	131	[CDC6 - cell division cycle 6, MAPRE1 - microtubule-associated protein, rp/eb family, member 1, CDC25A - cell division cycle 25a, CDK1 - cyclin-dependent kinase 1, ORC1 - origin recognition complex, subunit 1, GSPT1 - g1 to s phase transition 1, CDT1 - chromatin licensing and dna replication factor 1, ORC2 - origin recognition complex, subunit 2, CDC25C - cell division cycle 25c, ORC5 - origin re…
GO:0016043	cellular component organization	2.75e-42	9.6e-40	1.4	18121	5033	2666	1039	[DSN1 - dsn1, mis12 kinetochore complex component, TTC26 - tetratricopeptide repeat domain 26, SF3A3 - splicing factor 3a, subunit 3, 60kda, CHAF1B - chromatin assembly factor 1, subunit b (p60), HAUS7 - haus augmin-like complex, subunit 7, TMED2 - transmembrane emp24 domain trafficking protein 2, FOXRED1 - fad-dependent oxidoreductase domain containing 1, MKKS - mckusick-kaufman syndrome, GCH1 -…	g protein 1, ZRANB3 - zinc finger, ran-binding domain containing 3, VAPA - vamp (vesicle-associated membrane protein)-associated protein a, 33kda, BUB3 - bub3 mitotic checkpoint protein, PELO - pelota homolog (drosophila), SCO1 - sco1 cytochrome c oxidase assembly protein, ZW10 - zw10 kinetochore protein, DTNBP1 - dystrobrevin binding protein 1, KNSTRN - kinetochore-localized astrin/spag5 binding…
GO:0010389	regulation of G2/M transition of mitotic cell cycle	5.51e-42	1.88e-39	3.81	18121	198	2666	111	[PSMD6 - proteasome (prosome, macropain) 26s subunit, non-atpase, 6, CDC6 - cell division cycle 6, MAPRE1 - microtubule-associated protein, rp/eb family, member 1, CDC25A - cell division cycle 25a, CDK1 - cyclin-dependent kinase 1, ORC1 - origin recognition complex, subunit 1, BRCA1 - breast cancer 1, early onset, CDC25C - cell division cycle 25c, CDC25B - cell division cycle 25b, HAUS7 - haus au…
GO:0006260	DNA replication	8.87e-42	2.96e-39	4.29	18121	149	2666	94	[RAD1 - rad1 homolog (s. pombe), CDC6 - cell division cycle 6, DHX9 - deah (asp-glu-ala-his) box helicase 9, DONSON - downstream neighbor of son, FAM111B - family with sequence similarity 111, member b, RFC4 - replication factor c (activator 1) 4, 37kda, RFC5 - replication factor c (activator 1) 5, 36.5kda, RFC2 - replication factor c (activator 1) 2, 40kda, CDK1 - cyclin-dependent kinase 1, RFC3…
GO:1902749	regulation of cell cycle G2/M phase transition	1.56e-41	5.1e-39	3.69	18121	212	2666	115	[PSMD6 - proteasome (prosome, macropain) 26s subunit, non-atpase, 6, CDC6 - cell division cycle 6, MAPRE1 - microtubule-associated protein, rp/eb family, member 1, CDC25A - cell division cycle 25a, CDK1 - cyclin-dependent kinase 1, ORC1 - origin recognition complex, subunit 1, BRCA1 - breast cancer 1, early onset, CDC25C - cell division cycle 25c, CDC25B - cell division cycle 25b, HAUS7 - haus au…
GO:0000375	RNA splicing, via transesterification reactions	5.43e-41	1.74e-38	3.36	18121	263	2666	130	[RSRC1 - arginine/serine-rich coiled-coil 1, DHX9 - deah (asp-glu-ala-his) box helicase 9, SMNDC1 - survival motor neuron domain containing 1, HTATSF1 - hiv-1 tat specific factor 1, BCAS2 - breast carcinoma amplified sequence 2, NCBP1 - nuclear cap binding protein subunit 1, 80kda, CWC27 - cwc27 spliceosome-associated protein homolog (s. cerevisiae), SF3A3 - splicing factor 3a, subunit 3, 60kda, …
GO:0000377	RNA splicing, via transesterification reactions with bulged adenosine as nucleophile	8.01e-40	2.51e-37	3.35	18121	258	2666	127	[RSRC1 - arginine/serine-rich coiled-coil 1, DHX9 - deah (asp-glu-ala-his) box helicase 9, SMNDC1 - survival motor neuron domain containing 1, HTATSF1 - hiv-1 tat specific factor 1, BCAS2 - breast carcinoma amplified sequence 2, NCBP1 - nuclear cap binding protein subunit 1, 80kda, CWC27 - cwc27 spliceosome-associated protein homolog (s. cerevisiae), SF3A3 - splicing factor 3a, subunit 3, 60kda, …
GO:0000398	mRNA splicing, via spliceosome	8.01e-40	2.46e-37	3.35	18121	258	2666	127	[RSRC1 - arginine/serine-rich coiled-coil 1, DHX9 - deah (asp-glu-ala-his) box helicase 9, SMNDC1 - survival motor neuron domain containing 1, HTATSF1 - hiv-1 tat specific factor 1, BCAS2 - breast carcinoma amplified sequence 2, NCBP1 - nuclear cap binding protein subunit 1, 80kda, CWC27 - cwc27 spliceosome-associated protein homolog (s. cerevisiae), SF3A3 - splicing factor 3a, subunit 3, 60kda, …
GO:0010948	negative regulation of cell cycle process	1.18e-38	3.55e-36	3.05	18121	316	2666	142	[PSMD6 - proteasome (prosome, macropain) 26s subunit, non-atpase, 6, CDC6 - cell division cycle 6, KANK2 - kn motif and ankyrin repeat domains 2, CDC20 - cell division cycle 20, CDK1 - cyclin-dependent kinase 1, BRD7 - bromodomain containing 7, ORC1 - origin recognition complex, subunit 1, RFWD3 - ring finger and wd repeat domain 3, CDT1 - chromatin licensing and dna replication factor 1, BRCA1 -…
GO:1901991	negative regulation of mitotic cell cycle phase transition	4.08e-37	1.21e-34	3.51	18121	213	2666	110	[PSMD6 - proteasome (prosome, macropain) 26s subunit, non-atpase, 6, CDC6 - cell division cycle 6, KANK2 - kn motif and ankyrin repeat domains 2, CDC20 - cell division cycle 20, CDK1 - cyclin-dependent kinase 1, BRD7 - bromodomain containing 7, ORC1 - origin recognition complex, subunit 1, RFWD3 - ring finger and wd repeat domain 3, BRCA1 - breast cancer 1, early onset, SPDL1 - spindle apparatus …
GO:0008380	RNA splicing	3.55e-36	1.03e-33	2.82	18121	367	2666	152	[RSRC1 - arginine/serine-rich coiled-coil 1, DHX9 - deah (asp-glu-ala-his) box helicase 9, SMNDC1 - survival motor neuron domain containing 1, HTATSF1 - hiv-1 tat specific factor 1, NCBP1 - nuclear cap binding protein subunit 1, 80kda, BCAS2 - breast carcinoma amplified sequence 2, CWC27 - cwc27 spliceosome-associated protein homolog (s. cerevisiae), DDX1 - dead (asp-glu-ala-asp) box helicase 1, …
GO:1901988	negative regulation of cell cycle phase transition	1.37e-35	3.9e-33	3.37	18121	226	2666	112	[PSMD6 - proteasome (prosome, macropain) 26s subunit, non-atpase, 6, CDC6 - cell division cycle 6, KANK2 - kn motif and ankyrin repeat domains 2, CDC20 - cell division cycle 20, CDK1 - cyclin-dependent kinase 1, BRD7 - bromodomain containing 7, ORC1 - origin recognition complex, subunit 1, RFWD3 - ring finger and wd repeat domain 3, BRCA1 - breast cancer 1, early onset, SPDL1 - spindle apparatus …
GO:0016071	mRNA metabolic process	9.26e-35	2.59e-32	2.31	18121	628	2666	213	[RSRC1 - arginine/serine-rich coiled-coil 1, SMNDC1 - survival motor neuron domain containing 1, EXOSC9 - exosome component 9, EXOSC5 - exosome component 5, BCAS2 - breast carcinoma amplified sequence 2, NCBP1 - nuclear cap binding protein subunit 1, 80kda, EXOSC10 - exosome component 10, CWC27 - cwc27 spliceosome-associated protein homolog (s. cerevisiae), SF3A3 - splicing factor 3a, subunit 3, …
GO:0034622	cellular protein-containing complex assembly	2.26e-34	6.21e-32	2.11	18121	825	2666	256	[MAPRE1 - microtubule-associated protein, rp/eb family, member 1, APOPT1 - apoptogenic 1, mitochondrial, NCBP1 - nuclear cap binding protein subunit 1, 80kda, G3BP1 - gtpase activating protein (sh3 domain) binding protein 1, STRA13 - stimulated by retinoic acid 13, SF3A3 - splicing factor 3a, subunit 3, 60kda, NDUFAF6 - nadh dehydrogenase (ubiquinone) complex i, assembly factor 6, NAF1 - nuclear …
GO:0006397	mRNA processing	5.09e-34	1.37e-31	2.6	18121	428	2666	164	[RSRC1 - arginine/serine-rich coiled-coil 1, DHX9 - deah (asp-glu-ala-his) box helicase 9, HTATSF1 - hiv-1 tat specific factor 1, SMNDC1 - survival motor neuron domain containing 1, NCBP1 - nuclear cap binding protein subunit 1, 80kda, BCAS2 - breast carcinoma amplified sequence 2, CWC27 - cwc27 spliceosome-associated protein homolog (s. cerevisiae), SF3A3 - splicing factor 3a, subunit 3, 60kda, …
GO:0018130	heterocycle biosynthetic process	1.78e-33	4.73e-31	1.96	18121	1029	2666	297	[RFC4 - replication factor c (activator 1) 4, 37kda, NCBP1 - nuclear cap binding protein subunit 1, 80kda, RFC5 - replication factor c (activator 1) 5, 36.5kda, RFC2 - replication factor c (activator 1) 2, 40kda, RFC3 - replication factor c (activator 1) 3, 38kda, RFC1 - replication factor c (activator 1) 1, 145kda, MKI67IP - mki67 (fha domain) interacting nucleolar phosphoprotein, ELOF1 - elonga…
GO:0010608	posttranscriptional regulation of gene expression	4.33e-33	1.13e-30	2.43	18121	509	2666	182	[PSMD6 - proteasome (prosome, macropain) 26s subunit, non-atpase, 6, APEX1 - apex nuclease (multifunctional dna repair enzyme) 1, DHX9 - deah (asp-glu-ala-his) box helicase 9, EXOSC9 - exosome component 9, NCBP1 - nuclear cap binding protein subunit 1, 80kda, EXOSC5 - exosome component 5, TCOF1 - treacher collins-franceschetti syndrome 1, DDX1 - dead (asp-glu-ala-asp) box helicase 1, NCL - nucleo…
GO:0031145	anaphase-promoting complex-dependent catabolic process	1.14e-32	2.91e-30	4.97	18121	82	2666	60	[PSMD6 - proteasome (prosome, macropain) 26s subunit, non-atpase, 6, CDC20 - cell division cycle 20, ANAPC11 - anaphase promoting complex subunit 11, CDK1 - cyclin-dependent kinase 1, CDC27 - cell division cycle 27, PSMA1 - proteasome (prosome, macropain) subunit, alpha type, 1, PSMA2 - proteasome (prosome, macropain) subunit, alpha type, 2, UBE2S - ubiquitin-conjugating enzyme e2s, PSMB3 - prote…
GO:0045930	negative regulation of mitotic cell cycle	1.3e-32	3.28e-30	2.95	18121	290	2666	126	[CDC6 - cell division cycle 6, PSMD6 - proteasome (prosome, macropain) 26s subunit, non-atpase, 6, KANK2 - kn motif and ankyrin repeat domains 2, CDC20 - cell division cycle 20, CDK1 - cyclin-dependent kinase 1, BRD7 - bromodomain containing 7, ORC1 - origin recognition complex, subunit 1, RFWD3 - ring finger and wd repeat domain 3, CDT1 - chromatin licensing and dna replication factor 1, BRCA1 -…
GO:0019438	aromatic compound biosynthetic process	8.67e-32	2.15e-29	1.93	18121	1035	2666	294	[RFC4 - replication factor c (activator 1) 4, 37kda, NCBP1 - nuclear cap binding protein subunit 1, 80kda, RFC5 - replication factor c (activator 1) 5, 36.5kda, RFC2 - replication factor c (activator 1) 2, 40kda, RFC3 - replication factor c (activator 1) 3, 38kda, RFC1 - replication factor c (activator 1) 1, 145kda, MKI67IP - mki67 (fha domain) interacting nucleolar phosphoprotein, ELOF1 - elonga…
GO:0045786	negative regulation of cell cycle	1.67e-31	4.07e-29	2.35	18121	539	2666	186	[CDC6 - cell division cycle 6, PSMD6 - proteasome (prosome, macropain) 26s subunit, non-atpase, 6, KANK2 - kn motif and ankyrin repeat domains 2, CDC20 - cell division cycle 20, CDK1 - cyclin-dependent kinase 1, BRD7 - bromodomain containing 7, KIF20B - kinesin family member 20b, ORC1 - origin recognition complex, subunit 1, RFWD3 - ring finger and wd repeat domain 3, CDT1 - chromatin licensing a…
GO:0070125	mitochondrial translational elongation	1.8e-31	4.33e-29	4.77	18121	87	2666	61	[MRPL23 - mitochondrial ribosomal protein l23, MRPL20 - mitochondrial ribosomal protein l20, MRPS10 - mitochondrial ribosomal protein s10, MRPS27 - mitochondrial ribosomal protein s27, MRPS35 - mitochondrial ribosomal protein s35, ICT1 - immature colon carcinoma transcript 1, MRPS28 - mitochondrial ribosomal protein s28, MRPL1 - mitochondrial ribosomal protein l1, MRPL9 - mitochondrial ribosomal …
GO:0034654	nucleobase-containing compound biosynthetic process	3.58e-31	8.46e-29	1.96	18121	960	2666	277	[RFC4 - replication factor c (activator 1) 4, 37kda, NCBP1 - nuclear cap binding protein subunit 1, 80kda, RFC5 - replication factor c (activator 1) 5, 36.5kda, RFC2 - replication factor c (activator 1) 2, 40kda, RFC3 - replication factor c (activator 1) 3, 38kda, RFC1 - replication factor c (activator 1) 1, 145kda, MKI67IP - mki67 (fha domain) interacting nucleolar phosphoprotein, ELOF1 - elonga…
GO:0006399	tRNA metabolic process	6.44e-31	1.5e-28	3.44	18121	186	2666	94	[WDR4 - wd repeat domain 4, POP1 - processing of precursor 1, ribonuclease p/mrp subunit (s. cerevisiae), EXOSC9 - exosome component 9, EXOSC10 - exosome component 10, FTSJ1 - ftsj rna methyltransferase homolog 1 (e. coli), DDX1 - dead (asp-glu-ala-asp) box helicase 1, POP4 - processing of precursor 4, ribonuclease p/mrp subunit (s. cerevisiae), RPP25 - ribonuclease p/mrp 25kda subunit, LARS - le…
GO:0006996	organelle organization	6.94e-31	1.59e-28	1.57	18121	2297	2666	531	[DSN1 - dsn1, mis12 kinetochore complex component, TTC26 - tetratricopeptide repeat domain 26, CORO1C - coronin, actin binding protein, 1c, HAUS7 - haus augmin-like complex, subunit 7, TMED2 - transmembrane emp24 domain trafficking protein 2, NUP62 - nucleoporin 62kda, DOT1L - dot1-like histone h3k79 methyltransferase, MKKS - mckusick-kaufman syndrome, YWHAQ - tyrosine 3-monooxygenase/tryptophan …
GO:0043624	cellular protein complex disassembly	6.96e-30	1.57e-27	3.85	18121	136	2666	77	[APEH - acylaminoacyl-peptide hydrolase, CCSAP - centriole, cilia and spindle-associated protein, MRPL23 - mitochondrial ribosomal protein l23, GSPT1 - g1 to s phase transition 1, MRPL20 - mitochondrial ribosomal protein l20, KIF2A - kinesin heavy chain member 2a, KIF24 - kinesin family member 24, MRPS10 - mitochondrial ribosomal protein s10, MRPS27 - mitochondrial ribosomal protein s27, MRPS35 -…
GO:0006415	translational termination	7.19e-30	1.6e-27	4.46	18121	96	2666	63	[APEH - acylaminoacyl-peptide hydrolase, MRPL23 - mitochondrial ribosomal protein l23, GSPT1 - g1 to s phase transition 1, MRPL20 - mitochondrial ribosomal protein l20, MRPS10 - mitochondrial ribosomal protein s10, MRPS27 - mitochondrial ribosomal protein s27, MRPS35 - mitochondrial ribosomal protein s35, ICT1 - immature colon carcinoma transcript 1, MRPS28 - mitochondrial ribosomal protein s28, …
GO:0006414	translational elongation	1.02e-29	2.23e-27	4.15	18121	113	2666	69	[MRPL23 - mitochondrial ribosomal protein l23, MRPL20 - mitochondrial ribosomal protein l20, HBS1L - hbs1-like (s. cerevisiae), MRPS10 - mitochondrial ribosomal protein s10, MRPS27 - mitochondrial ribosomal protein s27, MRPS35 - mitochondrial ribosomal protein s35, ZNF598 - zinc finger protein 598, ICT1 - immature colon carcinoma transcript 1, MRPS28 - mitochondrial ribosomal protein s28, MRPL1 -…
GO:0065003	protein-containing complex assembly	5.29e-29	1.14e-26	1.78	18121	1278	2666	335	[BOK - bcl2-related ovarian killer, MAPRE1 - microtubule-associated protein, rp/eb family, member 1, APOPT1 - apoptogenic 1, mitochondrial, NCBP1 - nuclear cap binding protein subunit 1, 80kda, G3BP1 - gtpase activating protein (sh3 domain) binding protein 1, STRA13 - stimulated by retinoic acid 13, SF3A3 - splicing factor 3a, subunit 3, 60kda, NDUFAF6 - nadh dehydrogenase (ubiquinone) complex i,…
GO:0022618	ribonucleoprotein complex assembly	1.99e-28	4.25e-26	3.12	18121	218	2666	100	[DHX9 - deah (asp-glu-ala-his) box helicase 9, NCBP1 - nuclear cap binding protein subunit 1, 80kda, G3BP1 - gtpase activating protein (sh3 domain) binding protein 1, DDX1 - dead (asp-glu-ala-asp) box helicase 1, SF3A3 - splicing factor 3a, subunit 3, 60kda, NAF1 - nuclear assembly factor 1 ribonucleoprotein, DHX30 - deah (asp-glu-ala-his) box helicase 30, SHQ1 - shq1, h/aca ribonucleoprotein ass…
GO:1901362	organic cyclic compound biosynthetic process	3.16e-28	6.65e-26	1.81	18121	1167	2666	311	[RFC4 - replication factor c (activator 1) 4, 37kda, NCBP1 - nuclear cap binding protein subunit 1, 80kda, RFC5 - replication factor c (activator 1) 5, 36.5kda, RFC2 - replication factor c (activator 1) 2, 40kda, RFC3 - replication factor c (activator 1) 3, 38kda, RFC1 - replication factor c (activator 1) 1, 145kda, MKI67IP - mki67 (fha domain) interacting nucleolar phosphoprotein, HSD17B1 - hydr…
GO:0071826	ribonucleoprotein complex subunit organization	8.46e-28	1.76e-25	3.02	18121	232	2666	103	[DHX9 - deah (asp-glu-ala-his) box helicase 9, NCBP1 - nuclear cap binding protein subunit 1, 80kda, G3BP1 - gtpase activating protein (sh3 domain) binding protein 1, DDX1 - dead (asp-glu-ala-asp) box helicase 1, SF3A3 - splicing factor 3a, subunit 3, 60kda, NAF1 - nuclear assembly factor 1 ribonucleoprotein, DHX30 - deah (asp-glu-ala-his) box helicase 30, SHQ1 - shq1, h/aca ribonucleoprotein ass…
GO:0070126	mitochondrial translational termination	9.39e-28	1.92e-25	4.48	18121	88	2666	58	[MRPL23 - mitochondrial ribosomal protein l23, MRPL20 - mitochondrial ribosomal protein l20, MRPS10 - mitochondrial ribosomal protein s10, MRPS27 - mitochondrial ribosomal protein s27, MRPS35 - mitochondrial ribosomal protein s35, ICT1 - immature colon carcinoma transcript 1, MRPS28 - mitochondrial ribosomal protein s28, MRPL1 - mitochondrial ribosomal protein l1, MRPL9 - mitochondrial ribosomal …
GO:0006302	double-strand break repair	1.34e-27	2.7e-25	3.22	18121	194	2666	92	[C9orf142 - chromosome 9 open reading frame 142, DDX1 - dead (asp-glu-ala-asp) box helicase 1, BRCA2 - breast cancer 2, early onset, RFWD3 - ring finger and wd repeat domain 3, BRCA1 - breast cancer 1, early onset, HMGB2 - high mobility group box 2, HMGB1 - high mobility group box 1, SAMHD1 - sam domain and hd domain 1, MLH1 - mutl homolog 1, colon cancer, nonpolyposis type 2 (e. coli), FANCD2 - …
GO:0007059	chromosome segregation	2.92e-27	5.82e-25	4.1	18121	106	2666	64	[CEP85 - centrosomal protein 85kda, DSN1 - dsn1, mis12 kinetochore complex component, CDK5RAP2 - cdk5 regulatory subunit associated protein 2, BIRC5 - baculoviral iap repeat containing 5, SGOL1 - shugoshin-like 1 (s. pombe), NUF2 - nuf2, ndc80 kinetochore complex component, CDT1 - chromatin licensing and dna replication factor 1, BRCA1 - breast cancer 1, early onset, SPAG5 - sperm associated anti…
GO:0051169	nuclear transport	8.33e-27	1.64e-24	2.87	18121	256	2666	108	[RSRC1 - arginine/serine-rich coiled-coil 1, NCBP1 - nuclear cap binding protein subunit 1, 80kda, SDAD1 - sda1 domain containing 1, DESI1 - desumoylating isopeptidase 1, NUP62 - nucleoporin 62kda, GEMIN5 - gem (nuclear organelle) associated protein 5, BANF1 - barrier to autointegration factor 1, XPOT - exportin, trna, NXT1 - ntf2-like export factor 1, PHAX - phosphorylated adaptor for rna export…
GO:0051716	cellular response to stimulus	5.75e-26	1.12e-23	1.46	18121	2766	2666	595	[WDR76 - wd repeat domain 76, PDIA4 - protein disulfide isomerase family a, member 4, CBX1 - chromobox homolog 1, SEC61B - sec61 beta subunit, LIG1 - ligase i, dna, atp-dependent, CHAF1B - chromatin assembly factor 1, subunit b (p60), TMED2 - transmembrane emp24 domain trafficking protein 2, RMI1 - recq mediated genome instability 1, STIP1 - stress-induced-phosphoprotein 1, LGALS1 - lectin, galac…
GO:0051052	regulation of DNA metabolic process	1.24e-25	2.37e-23	2.38	18121	417	2666	146	[CDC6 - cell division cycle 6, DHX9 - deah (asp-glu-ala-his) box helicase 9, RFC4 - replication factor c (activator 1) 4, 37kda, RFC5 - replication factor c (activator 1) 5, 36.5kda, RTEL1 - regulator of telomere elongation helicase 1, EXOSC10 - exosome component 10, RFC2 - replication factor c (activator 1) 2, 40kda, RFC3 - replication factor c (activator 1) 3, 38kda, TCP1 - t-complex 1, BRCA2 -…
GO:0022607	cellular component assembly	1.42e-25	2.69e-23	1.53	18121	2175	2666	490	[APOPT1 - apoptogenic 1, mitochondrial, SH3BP1 - sh3-domain binding protein 1, SF3A3 - splicing factor 3a, subunit 3, 60kda, TTC26 - tetratricopeptide repeat domain 26, NDUFAF6 - nadh dehydrogenase (ubiquinone) complex i, assembly factor 6, MKI67IP - mki67 (fha domain) interacting nucleolar phosphoprotein, HAUS7 - haus augmin-like complex, subunit 7, CHAF1B - chromatin assembly factor 1, subunit …
GO:0006310	DNA recombination	1.92e-25	3.6e-23	3.12	18121	194	2666	89	[APEX1 - apex nuclease (multifunctional dna repair enzyme) 1, NONO - non-pou domain containing, octamer-binding, VPRBP - vpr (hiv-1) binding protein, BRCA2 - breast cancer 2, early onset, RFWD3 - ring finger and wd repeat domain 3, HMGB3 - high mobility group box 3, BRCA1 - breast cancer 1, early onset, HMGB2 - high mobility group box 2, HMGB1 - high mobility group box 1, PAGR1 - paxip1 associate…
GO:0044843	cell cycle G1/S phase transition	1.96e-25	3.62e-23	4.08	18121	100	2666	60	[CDC6 - cell division cycle 6, CDC25A - cell division cycle 25a, CCNE2 - cyclin e2, ORC1 - origin recognition complex, subunit 1, GSPT1 - g1 to s phase transition 1, CDT1 - chromatin licensing and dna replication factor 1, ORC2 - origin recognition complex, subunit 2, ORC5 - origin recognition complex, subunit 5, CDC34 - cell division cycle 34, PRIM2 - primase, dna, polypeptide 2 (58kda), PRIM1 -…
GO:0006913	nucleocytoplasmic transport	2.11e-25	3.86e-23	2.82	18121	253	2666	105	[RSRC1 - arginine/serine-rich coiled-coil 1, NCBP1 - nuclear cap binding protein subunit 1, 80kda, SDAD1 - sda1 domain containing 1, DESI1 - desumoylating isopeptidase 1, NUP62 - nucleoporin 62kda, GEMIN5 - gem (nuclear organelle) associated protein 5, XPOT - exportin, trna, NXT1 - ntf2-like export factor 1, PHAX - phosphorylated adaptor for rna export, LTV1 - ltv1 homolog (s. cerevisiae), CPSF3 …
GO:0007049	cell cycle	2.95e-25	5.33e-23	2.34	18121	433	2666	149	[CDC6 - cell division cycle 6, BRD7 - bromodomain containing 7, KLK10 - kallikrein-related peptidase 10, CDT1 - chromatin licensing and dna replication factor 1, GSG2 - germ cell associated 2 (haspin), UHRF1 - ubiquitin-like with phd and ring finger domains 1, CDC25B - cell division cycle 25b, CENPV - centromere protein v, CHAF1B - chromatin assembly factor 1, subunit b (p60), PBK - pdz binding k…
GO:0000082	G1/S transition of mitotic cell cycle	3.83e-25	6.84e-23	4.09	18121	98	2666	59	[CDC6 - cell division cycle 6, CDC25A - cell division cycle 25a, CCNE2 - cyclin e2, ORC1 - origin recognition complex, subunit 1, GSPT1 - g1 to s phase transition 1, CDT1 - chromatin licensing and dna replication factor 1, ORC2 - origin recognition complex, subunit 2, ORC5 - origin recognition complex, subunit 5, CDC34 - cell division cycle 34, PRIM2 - primase, dna, polypeptide 2 (58kda), PRIM1 -…
GO:0007051	spindle organization	1.02e-24	1.8e-22	3.58	18121	133	2666	70	[MAPRE1 - microtubule-associated protein, rp/eb family, member 1, CDC20 - cell division cycle 20, CCNB2 - cyclin b2, NUF2 - nuf2, ndc80 kinetochore complex component, HAUS3 - haus augmin-like complex, subunit 3, SMC3 - structural maintenance of chromosomes 3, KIF2A - kinesin heavy chain member 2a, SPAG5 - sperm associated antigen 5, HAUS7 - haus augmin-like complex, subunit 7, PLK2 - polo-like ki…
GO:0016032	viral process	1.4e-24	2.44e-22	2	18121	703	2666	207	[G3BP1 - gtpase activating protein (sh3 domain) binding protein 1, NRP2 - neuropilin 2, IQGAP1 - iq motif containing gtpase activating protein 1, TRIM28 - tripartite motif containing 28, NUP62 - nucleoporin 62kda, BANF1 - barrier to autointegration factor 1, KAT2A - k(lysine) acetyltransferase 2a, EIF4A1 - eukaryotic translation initiation factor 4a1, EIF4E - eukaryotic translation initiation fac…
GO:0044403	symbiont process	1.4e-24	2.41e-22	2	18121	703	2666	207	[G3BP1 - gtpase activating protein (sh3 domain) binding protein 1, NRP2 - neuropilin 2, IQGAP1 - iq motif containing gtpase activating protein 1, TRIM28 - tripartite motif containing 28, NUP62 - nucleoporin 62kda, BANF1 - barrier to autointegration factor 1, KAT2A - k(lysine) acetyltransferase 2a, EIF4A1 - eukaryotic translation initiation factor 4a1, EIF4E - eukaryotic translation initiation fac…
GO:0071103	DNA conformation change	2.38e-24	4.06e-22	3.29	18121	161	2666	78	[DHX9 - deah (asp-glu-ala-his) box helicase 9, RFC4 - replication factor c (activator 1) 4, 37kda, HAT1 - histone acetyltransferase 1, RFC5 - replication factor c (activator 1) 5, 36.5kda, RTEL1 - regulator of telomere elongation helicase 1, RFC2 - replication factor c (activator 1) 2, 40kda, RFC3 - replication factor c (activator 1) 3, 38kda, G3BP1 - gtpase activating protein (sh3 domain) bindin…
GO:0033044	regulation of chromosome organization	1.03e-23	1.73e-21	2.48	18121	340	2666	124	[CDC6 - cell division cycle 6, CDC20 - cell division cycle 20, EXOSC10 - exosome component 10, RTEL1 - regulator of telomere elongation helicase 1, BRD7 - bromodomain containing 7, TCP1 - t-complex 1, BRCA1 - breast cancer 1, early onset, CDT1 - chromatin licensing and dna replication factor 1, NAF1 - nuclear assembly factor 1 ribonucleoprotein, SPDL1 - spindle apparatus coiled-coil protein 1, CE…
GO:0051983	regulation of chromosome segregation	5.36e-23	8.96e-21	3.78	18121	108	2666	60	[CDC6 - cell division cycle 6, CDC20 - cell division cycle 20, CDK5RAP2 - cdk5 regulatory subunit associated protein 2, ANAPC11 - anaphase promoting complex subunit 11, CDT1 - chromatin licensing and dna replication factor 1, SPDL1 - spindle apparatus coiled-coil protein 1, CDC27 - cell division cycle 27, SPAG5 - sperm associated antigen 5, RACGAP1 - rac gtpase activating protein 1, MKI67 - antig…
GO:0043487	regulation of RNA stability	6.04e-23	9.98e-21	3.02	18121	189	2666	84	[PSMD6 - proteasome (prosome, macropain) 26s subunit, non-atpase, 6, APEX1 - apex nuclease (multifunctional dna repair enzyme) 1, DHX9 - deah (asp-glu-ala-his) box helicase 9, SERBP1 - serpine1 mrna binding protein 1, EXOSC9 - exosome component 9, EXOSC5 - exosome component 5, PAPD5 - pap associated domain containing 5, NAF1 - nuclear assembly factor 1 ribonucleoprotein, HNRNPA0 - heterogeneous n…
GO:0010972	negative regulation of G2/M transition of mitotic cell cycle	1.11e-22	1.81e-20	3.98	18121	94	2666	55	[CDC6 - cell division cycle 6, PSMD6 - proteasome (prosome, macropain) 26s subunit, non-atpase, 6, DONSON - downstream neighbor of son, CDK1 - cyclin-dependent kinase 1, ORC1 - origin recognition complex, subunit 1, BRCA1 - breast cancer 1, early onset, AVEN - apoptosis, caspase activation inhibitor, PSMA1 - proteasome (prosome, macropain) subunit, alpha type, 1, PSMA2 - proteasome (prosome, macr…
GO:1902750	negative regulation of cell cycle G2/M phase transition	1.12e-22	1.81e-20	3.83	18121	103	2666	58	[PSMD6 - proteasome (prosome, macropain) 26s subunit, non-atpase, 6, CDC6 - cell division cycle 6, DONSON - downstream neighbor of son, CDK1 - cyclin-dependent kinase 1, ORC1 - origin recognition complex, subunit 1, BRCA1 - breast cancer 1, early onset, DTL - denticleless e3 ubiquitin protein ligase homolog (drosophila), AVEN - apoptosis, caspase activation inhibitor, PSMA1 - proteasome (prosome,…
GO:0006405	RNA export from nucleus	1.49e-22	2.39e-20	3.45	18121	132	2666	67	[DDX19A - dead (asp-glu-ala-asp) box polypeptide 19a, NCBP1 - nuclear cap binding protein subunit 1, 80kda, SDAD1 - sda1 domain containing 1, MAGOH - mago-nashi homolog, proliferation-associated (drosophila), NUP133 - nucleoporin 133kda, XPO1 - exportin 1 (crm1 homolog, yeast), NUP107 - nucleoporin 107kda, NUP62 - nucleoporin 62kda, NUP50 - nucleoporin 50kda, XPOT - exportin, trna, PHAX - phospho…
GO:0000725	recombinational repair	2.24e-22	3.55e-20	3.84	18121	101	2666	57	[BRCA2 - breast cancer 2, early onset, RFWD3 - ring finger and wd repeat domain 3, BRCA1 - breast cancer 1, early onset, SAMHD1 - sam domain and hd domain 1, RMI1 - recq mediated genome instability 1, RECQL - recq protein-like (dna helicase q1-like), RAD54B - rad54 homolog b (s. cerevisiae), FANCB - fanconi anemia, complementation group b, RPA3 - replication protein a3, 14kda, RPA1 - replication …
GO:0090305	nucleic acid phosphodiester bond hydrolysis	2.58e-22	4.04e-20	2.58	18121	285	2666	108	[APEX1 - apex nuclease (multifunctional dna repair enzyme) 1, POP1 - processing of precursor 1, ribonuclease p/mrp subunit (s. cerevisiae), RFC4 - replication factor c (activator 1) 4, 37kda, RFC5 - replication factor c (activator 1) 5, 36.5kda, NCBP1 - nuclear cap binding protein subunit 1, 80kda, EXOSC9 - exosome component 9, EXOSC5 - exosome component 5, RFC2 - replication factor c (activator …
GO:1903311	regulation of mRNA metabolic process	2.63e-22	4.08e-20	2.46	18121	326	2666	118	[DHX9 - deah (asp-glu-ala-his) box helicase 9, APEX1 - apex nuclease (multifunctional dna repair enzyme) 1, PSMD6 - proteasome (prosome, macropain) 26s subunit, non-atpase, 6, EXOSC9 - exosome component 9, EXOSC5 - exosome component 5, NCBP1 - nuclear cap binding protein subunit 1, 80kda, NCL - nucleolin, HNRNPA0 - heterogeneous nuclear ribonucleoprotein a0, RBMX - rna binding motif protein, x-li…
GO:0051168	nuclear export	3.76e-22	5.78e-20	3.17	18121	161	2666	75	[DDX19A - dead (asp-glu-ala-asp) box polypeptide 19a, NCBP1 - nuclear cap binding protein subunit 1, 80kda, SDAD1 - sda1 domain containing 1, MAGOH - mago-nashi homolog, proliferation-associated (drosophila), NUP133 - nucleoporin 133kda, XPO4 - exportin 4, NUP107 - nucleoporin 107kda, XPO1 - exportin 1 (crm1 homolog, yeast), DESI1 - desumoylating isopeptidase 1, NUP62 - nucleoporin 62kda, NUP50 -…
GO:0033045	regulation of sister chromatid segregation	7.99e-22	1.21e-19	4.08	18121	85	2666	51	[CDC6 - cell division cycle 6, CDK5RAP2 - cdk5 regulatory subunit associated protein 2, CDC20 - cell division cycle 20, ANAPC11 - anaphase promoting complex subunit 11, CDT1 - chromatin licensing and dna replication factor 1, SPDL1 - spindle apparatus coiled-coil protein 1, CDC27 - cell division cycle 27, ZWINT - zw10 interacting kinetochore protein, TACC3 - transforming, acidic coiled-coil conta…
GO:0050658	RNA transport	8.75e-22	1.32e-19	2.96	18121	188	2666	82	[DHX9 - deah (asp-glu-ala-his) box helicase 9, DDX19A - dead (asp-glu-ala-asp) box polypeptide 19a, NCBP1 - nuclear cap binding protein subunit 1, 80kda, SDAD1 - sda1 domain containing 1, MAGOH - mago-nashi homolog, proliferation-associated (drosophila), NUP133 - nucleoporin 133kda, XPO1 - exportin 1 (crm1 homolog, yeast), NUP107 - nucleoporin 107kda, NUP62 - nucleoporin 62kda, NUP50 - nucleopori…
GO:0050657	nucleic acid transport	8.75e-22	1.3e-19	2.96	18121	188	2666	82	[DHX9 - deah (asp-glu-ala-his) box helicase 9, DDX19A - dead (asp-glu-ala-asp) box polypeptide 19a, NCBP1 - nuclear cap binding protein subunit 1, 80kda, SDAD1 - sda1 domain containing 1, MAGOH - mago-nashi homolog, proliferation-associated (drosophila), NUP133 - nucleoporin 133kda, NUP107 - nucleoporin 107kda, XPO1 - exportin 1 (crm1 homolog, yeast), NUP62 - nucleoporin 62kda, NUP50 - nucleopori…
GO:0090068	positive regulation of cell cycle process	1.31e-21	1.94e-19	2.55	18121	282	2666	106	[CDC6 - cell division cycle 6, APEX1 - apex nuclease (multifunctional dna repair enzyme) 1, FAM83D - family with sequence similarity 83, member d, CDC25A - cell division cycle 25a, CDK1 - cyclin-dependent kinase 1, KIF20B - kinesin family member 20b, CDT1 - chromatin licensing and dna replication factor 1, BRCA1 - breast cancer 1, early onset, CDC25C - cell division cycle 25c, CDC25B - cell divis…
GO:0051236	establishment of RNA localization	2e-21	2.93e-19	2.93	18121	190	2666	82	[DHX9 - deah (asp-glu-ala-his) box helicase 9, DDX19A - dead (asp-glu-ala-asp) box polypeptide 19a, NCBP1 - nuclear cap binding protein subunit 1, 80kda, SDAD1 - sda1 domain containing 1, MAGOH - mago-nashi homolog, proliferation-associated (drosophila), NUP133 - nucleoporin 133kda, NUP107 - nucleoporin 107kda, XPO1 - exportin 1 (crm1 homolog, yeast), NUP62 - nucleoporin 62kda, NUP50 - nucleopori…
GO:0000724	double-strand break repair via homologous recombination	3.4e-21	4.92e-19	3.78	18121	99	2666	55	[BRCA2 - breast cancer 2, early onset, RFWD3 - ring finger and wd repeat domain 3, BRCA1 - breast cancer 1, early onset, SAMHD1 - sam domain and hd domain 1, RMI1 - recq mediated genome instability 1, RECQL - recq protein-like (dna helicase q1-like), RAD54B - rad54 homolog b (s. cerevisiae), FANCB - fanconi anemia, complementation group b, RPA3 - replication protein a3, 14kda, RPA1 - replication …
GO:0032392	DNA geometric change	5.02e-21	7.21e-19	3.62	18121	109	2666	58	[DHX9 - deah (asp-glu-ala-his) box helicase 9, RFC4 - replication factor c (activator 1) 4, 37kda, RFC5 - replication factor c (activator 1) 5, 36.5kda, RTEL1 - regulator of telomere elongation helicase 1, RFC2 - replication factor c (activator 1) 2, 40kda, RFC3 - replication factor c (activator 1) 3, 38kda, G3BP1 - gtpase activating protein (sh3 domain) binding protein 1, DDX1 - dead (asp-glu-al…
GO:0043488	regulation of mRNA stability	1.41e-20	2.01e-18	2.95	18121	180	2666	78	[DHX9 - deah (asp-glu-ala-his) box helicase 9, APEX1 - apex nuclease (multifunctional dna repair enzyme) 1, PSMD6 - proteasome (prosome, macropain) 26s subunit, non-atpase, 6, SERBP1 - serpine1 mrna binding protein 1, EXOSC5 - exosome component 5, EXOSC9 - exosome component 9, PAPD5 - pap associated domain containing 5, HNRNPA0 - heterogeneous nuclear ribonucleoprotein a0, XPO1 - exportin 1 (crm1…
GO:0033047	regulation of mitotic sister chromatid segregation	1.93e-20	2.73e-18	4.25	18121	72	2666	45	[CDC6 - cell division cycle 6, CDK5RAP2 - cdk5 regulatory subunit associated protein 2, CDC20 - cell division cycle 20, DLGAP5 - discs, large (drosophila) homolog-associated protein 5, ANAPC11 - anaphase promoting complex subunit 11, CENPE - centromere protein e, 312kda, ANAPC5 - anaphase promoting complex subunit 5, ANAPC7 - anaphase promoting complex subunit 7, CENPF - centromere protein f, 350…
GO:0000723	telomere maintenance	2.06e-20	2.88e-18	3.63	18121	105	2666	56	[APEX1 - apex nuclease (multifunctional dna repair enzyme) 1, RFC4 - replication factor c (activator 1) 4, 37kda, RFC5 - replication factor c (activator 1) 5, 36.5kda, RTEL1 - regulator of telomere elongation helicase 1, RFC2 - replication factor c (activator 1) 2, 40kda, RFC3 - replication factor c (activator 1) 3, 38kda, CCNE2 - cyclin e2, RFC1 - replication factor c (activator 1) 1, 145kda, BR…
GO:0045787	positive regulation of cell cycle	3.22e-20	4.46e-18	2.28	18121	369	2666	124	[CDC6 - cell division cycle 6, APEX1 - apex nuclease (multifunctional dna repair enzyme) 1, FAM83D - family with sequence similarity 83, member d, CDC25A - cell division cycle 25a, CDK1 - cyclin-dependent kinase 1, KIF20B - kinesin family member 20b, BRCA2 - breast cancer 2, early onset, CDT1 - chromatin licensing and dna replication factor 1, BRCA1 - breast cancer 1, early onset, MIF - macrophag…
GO:0010965	regulation of mitotic sister chromatid separation	4.29e-20	5.88e-18	4.49	18121	62	2666	41	[CDC6 - cell division cycle 6, CDK5RAP2 - cdk5 regulatory subunit associated protein 2, CDC20 - cell division cycle 20, DLGAP5 - discs, large (drosophila) homolog-associated protein 5, ANAPC11 - anaphase promoting complex subunit 11, ANAPC5 - anaphase promoting complex subunit 5, CENPE - centromere protein e, 312kda, ANAPC7 - anaphase promoting complex subunit 7, CENPF - centromere protein f, 350…
GO:0007088	regulation of mitotic nuclear division	4.74e-20	6.45e-18	3.04	18121	161	2666	72	[CDC6 - cell division cycle 6, CEP85 - centrosomal protein 85kda, CCSAP - centriole, cilia and spindle-associated protein, CDC20 - cell division cycle 20, CDK5RAP2 - cdk5 regulatory subunit associated protein 2, ANAPC11 - anaphase promoting complex subunit 11, KIF20B - kinesin family member 20b, CDT1 - chromatin licensing and dna replication factor 1, SPDL1 - spindle apparatus coiled-coil protein…
GO:0061013	regulation of mRNA catabolic process	5.06e-20	6.82e-18	2.79	18121	202	2666	83	[PSMD6 - proteasome (prosome, macropain) 26s subunit, non-atpase, 6, APEX1 - apex nuclease (multifunctional dna repair enzyme) 1, DHX9 - deah (asp-glu-ala-his) box helicase 9, SERBP1 - serpine1 mrna binding protein 1, EXOSC5 - exosome component 5, EXOSC9 - exosome component 9, PAPD5 - pap associated domain containing 5, HNRNPA0 - heterogeneous nuclear ribonucleoprotein a0, XPO1 - exportin 1 (crm1…
GO:0032984	protein-containing complex disassembly	6.65e-20	8.89e-18	2.68	18121	226	2666	89	[UBQLN1 - ubiquilin 1, APEH - acylaminoacyl-peptide hydrolase, CCSAP - centriole, cilia and spindle-associated protein, MRPL23 - mitochondrial ribosomal protein l23, GSPT1 - g1 to s phase transition 1, MRPL20 - mitochondrial ribosomal protein l20, KIF2A - kinesin heavy chain member 2a, KIF5B - kinesin family member 5b, SET - set nuclear oncogene, KIF24 - kinesin family member 24, MRPS10 - mitocho…
GO:0006457	protein folding	8.2e-20	1.09e-17	2.74	18121	211	2666	85	[DNAJA1 - dnaj (hsp40) homolog, subfamily a, member 1, CWC27 - cwc27 spliceosome-associated protein homolog (s. cerevisiae), PPIE - peptidylprolyl isomerase e (cyclophilin e), TCP1 - t-complex 1, CANX - calnexin, PDIA4 - protein disulfide isomerase family a, member 4, PFDN6 - prefoldin subunit 6, PPIH - peptidylprolyl isomerase h (cyclophilin h), MKKS - mckusick-kaufman syndrome, AHSA1 - aha1, ac…
GO:0006270	DNA replication initiation	8.33e-20	1.09e-17	5.8	18121	34	2666	29	[CDC6 - cell division cycle 6, MCM7 - minichromosome maintenance complex component 7, CCNE2 - cyclin e2, LRWD1 - leucine-rich repeats and wd repeat domain containing 1, ORC1 - origin recognition complex, subunit 1, CCNE1 - cyclin e1, ORC2 - origin recognition complex, subunit 2, GINS3 - gins complex subunit 3 (psf3 homolog), NOC3L - nucleolar complex associated 3 homolog (s. cerevisiae), ORC5 - o…
GO:0022613	ribonucleoprotein complex biogenesis	1.33e-19	1.74e-17	4.33	18121	66	2666	42	[DDX31 - dead (asp-glu-ala-asp) box polypeptide 31, SDAD1 - sda1 domain containing 1, WDR12 - wd repeat domain 12, RPS25 - ribosomal protein s25, RPS17 - ribosomal protein s17, RRP36 - ribosomal rna processing 36 homolog (s. cerevisiae), NAF1 - nuclear assembly factor 1 ribonucleoprotein, RPS16 - ribosomal protein s16, RPL14 - ribosomal protein l14, RIOK1 - rio kinase 1, XPO1 - exportin 1 (crm1 h…
GO:0006521	regulation of cellular amino acid metabolic process	1.95e-19	2.52e-17	4.46	18121	61	2666	40	[PSMD12 - proteasome (prosome, macropain) 26s subunit, non-atpase, 12, PSMD14 - proteasome (prosome, macropain) 26s subunit, non-atpase, 14, PSMD6 - proteasome (prosome, macropain) 26s subunit, non-atpase, 6, PSMD11 - proteasome (prosome, macropain) 26s subunit, non-atpase, 11, PSMD13 - proteasome (prosome, macropain) 26s subunit, non-atpase, 13, PSME2 - proteasome (prosome, macropain) activator …
GO:0098813	nuclear chromosome segregation	2.62e-19	3.36e-17	5.02	18121	46	2666	34	[DSN1 - dsn1, mis12 kinetochore complex component, RAN - ran, member ras oncogene family, NEK2 - nima-related kinase 2, KIF18A - kinesin family member 18a, SGOL1 - shugoshin-like 1 (s. pombe), NUF2 - nuf2, ndc80 kinetochore complex component, MIS12 - mis12 kinetochore complex component, CENPK - centromere protein k, SPAG5 - sperm associated antigen 5, BUB3 - bub3 mitotic checkpoint protein, MLH1 …
GO:0000086	G2/M transition of mitotic cell cycle	2.71e-19	3.44e-17	3.22	18121	133	2666	63	[MAPRE1 - microtubule-associated protein, rp/eb family, member 1, CDC25A - cell division cycle 25a, CDK5RAP2 - cdk5 regulatory subunit associated protein 2, CCNB2 - cyclin b2, CDK1 - cyclin-dependent kinase 1, ARPP19 - camp-regulated phosphoprotein, 19kda, HAUS3 - haus augmin-like complex, subunit 3, CDC25C - cell division cycle 25c, CDC25B - cell division cycle 25b, HAUS7 - haus augmin-like comp…
GO:0032508	DNA duplex unwinding	2.79e-19	3.51e-17	3.56	18121	103	2666	54	[DHX9 - deah (asp-glu-ala-his) box helicase 9, RFC4 - replication factor c (activator 1) 4, 37kda, RFC5 - replication factor c (activator 1) 5, 36.5kda, RTEL1 - regulator of telomere elongation helicase 1, RFC2 - replication factor c (activator 1) 2, 40kda, RFC3 - replication factor c (activator 1) 3, 38kda, G3BP1 - gtpase activating protein (sh3 domain) binding protein 1, DDX1 - dead (asp-glu-al…
GO:0044419	interspecies interaction between organisms	3.37e-19	4.22e-17	1.76	18121	889	2666	230	[G3BP1 - gtpase activating protein (sh3 domain) binding protein 1, NRP1 - neuropilin 1, NRP2 - neuropilin 2, IQGAP1 - iq motif containing gtpase activating protein 1, NUP62 - nucleoporin 62kda, TRIM28 - tripartite motif containing 28, BSG - basigin (ok blood group), BANF1 - barrier to autointegration factor 1, KAT2A - k(lysine) acetyltransferase 2a, EIF4A1 - eukaryotic translation initiation fact…
GO:0044839	cell cycle G2/M phase transition	7.06e-19	8.75e-17	3.17	18121	135	2666	63	[MAPRE1 - microtubule-associated protein, rp/eb family, member 1, CDC25A - cell division cycle 25a, CDK5RAP2 - cdk5 regulatory subunit associated protein 2, CCNB2 - cyclin b2, CDK1 - cyclin-dependent kinase 1, ARPP19 - camp-regulated phosphoprotein, 19kda, HAUS3 - haus augmin-like complex, subunit 3, CDC25C - cell division cycle 25c, CDC25B - cell division cycle 25b, HAUS7 - haus augmin-like comp…
GO:0032200	telomere organization	7.66e-19	9.41e-17	3.34	18121	118	2666	58	[APEX1 - apex nuclease (multifunctional dna repair enzyme) 1, RFC4 - replication factor c (activator 1) 4, 37kda, RFC5 - replication factor c (activator 1) 5, 36.5kda, RFC2 - replication factor c (activator 1) 2, 40kda, RTEL1 - regulator of telomere elongation helicase 1, RFC3 - replication factor c (activator 1) 3, 38kda, CCNE2 - cyclin e2, RFC1 - replication factor c (activator 1) 1, 145kda, BR…
GO:0030071	regulation of mitotic metaphase/anaphase transition	1.64e-18	2e-16	4.45	18121	58	2666	38	[CDC6 - cell division cycle 6, CDK5RAP2 - cdk5 regulatory subunit associated protein 2, CDC20 - cell division cycle 20, DLGAP5 - discs, large (drosophila) homolog-associated protein 5, ANAPC11 - anaphase promoting complex subunit 11, CENPE - centromere protein e, 312kda, ANAPC5 - anaphase promoting complex subunit 5, ANAPC7 - anaphase promoting complex subunit 7, CENPF - centromere protein f, 350…
GO:0000070	mitotic sister chromatid segregation	2.84e-18	3.44e-16	5.74	18121	32	2666	27	[DSN1 - dsn1, mis12 kinetochore complex component, RAN - ran, member ras oncogene family, NEK2 - nima-related kinase 2, KIF18A - kinesin family member 18a, SGOL1 - shugoshin-like 1 (s. pombe), MIS12 - mis12 kinetochore complex component, CENPK - centromere protein k, SPAG5 - sperm associated antigen 5, BUB3 - bub3 mitotic checkpoint protein, NSL1 - nsl1, mis12 kinetochore complex component, ZW10 …
GO:0051783	regulation of nuclear division	4.02e-18	4.83e-16	2.76	18121	187	2666	76	[CDC6 - cell division cycle 6, RAD1 - rad1 homolog (s. pombe), CEP85 - centrosomal protein 85kda, CCSAP - centriole, cilia and spindle-associated protein, CDC20 - cell division cycle 20, CDK5RAP2 - cdk5 regulatory subunit associated protein 2, ANAPC11 - anaphase promoting complex subunit 11, KIF20B - kinesin family member 20b, CDT1 - chromatin licensing and dna replication factor 1, SPDL1 - spind…
GO:0071897	DNA biosynthetic process	4.18e-18	4.97e-16	3.54	18121	98	2666	51	[RFC4 - replication factor c (activator 1) 4, 37kda, RFC5 - replication factor c (activator 1) 5, 36.5kda, RFC2 - replication factor c (activator 1) 2, 40kda, RFC3 - replication factor c (activator 1) 3, 38kda, RFC1 - replication factor c (activator 1) 1, 145kda, PAPD5 - pap associated domain containing 5, TK1 - thymidine kinase 1, soluble, DTL - denticleless e3 ubiquitin protein ligase homolog (…
GO:0008033	tRNA processing	4.59e-18	5.43e-16	3.21	18121	125	2666	59	[WDR4 - wd repeat domain 4, POP1 - processing of precursor 1, ribonuclease p/mrp subunit (s. cerevisiae), FTSJ1 - ftsj rna methyltransferase homolog 1 (e. coli), DDX1 - dead (asp-glu-ala-asp) box helicase 1, POP4 - processing of precursor 4, ribonuclease p/mrp subunit (s. cerevisiae), RPP25 - ribonuclease p/mrp 25kda subunit, AARS - alanyl-trna synthetase, CSTF2 - cleavage stimulation factor, 3' …
GO:1902850	microtubule cytoskeleton organization involved in mitosis	5.42e-18	6.36e-16	3.43	18121	105	2666	53	[CDC20 - cell division cycle 20, CDK5RAP2 - cdk5 regulatory subunit associated protein 2, NUF2 - nuf2, ndc80 kinetochore complex component, SPDL1 - spindle apparatus coiled-coil protein 1, SMC3 - structural maintenance of chromosomes 3, KIF2A - kinesin heavy chain member 2a, SAPCD2 - suppressor apc domain containing 2, PLK2 - polo-like kinase 2, FLNA - filamin a, alpha, TACC3 - transforming, acid…
GO:0044265	cellular macromolecule catabolic process	5.72e-18	6.65e-16	1.77	18121	811	2666	211	[POP1 - processing of precursor 1, ribonuclease p/mrp subunit (s. cerevisiae), EXOSC9 - exosome component 9, EXOSC5 - exosome component 5, NCBP1 - nuclear cap binding protein subunit 1, 80kda, EXOSC10 - exosome component 10, UHRF1 - ubiquitin-like with phd and ring finger domains 1, SEC61B - sec61 beta subunit, DROSHA - drosha, ribonuclease type iii, FBXO45 - f-box protein 45, PNRC2 - proline-ric…
GO:1902036	regulation of hematopoietic stem cell differentiation	7.08e-18	8.18e-16	3.95	18121	74	2666	43	[PSMD14 - proteasome (prosome, macropain) 26s subunit, non-atpase, 14, PSMD12 - proteasome (prosome, macropain) 26s subunit, non-atpase, 12, PSMD6 - proteasome (prosome, macropain) 26s subunit, non-atpase, 6, PSMD11 - proteasome (prosome, macropain) 26s subunit, non-atpase, 11, PSMD13 - proteasome (prosome, macropain) 26s subunit, non-atpase, 13, PSME2 - proteasome (prosome, macropain) activator …
GO:0000278	mitotic cell cycle	7.33e-18	8.4e-16	3.12	18121	133	2666	61	[CDC6 - cell division cycle 6, ANAPC11 - anaphase promoting complex subunit 11, ARPP19 - camp-regulated phosphoprotein, 19kda, CDT1 - chromatin licensing and dna replication factor 1, GSG2 - germ cell associated 2 (haspin), CDC25B - cell division cycle 25b, SMC3 - structural maintenance of chromosomes 3, PBK - pdz binding kinase, PLK2 - polo-like kinase 2, CIT - citron (rho-interacting, serine/th…
GO:0000819	sister chromatid segregation	1.02e-17	1.16e-15	5.44	18121	35	2666	28	[DSN1 - dsn1, mis12 kinetochore complex component, RAN - ran, member ras oncogene family, NEK2 - nima-related kinase 2, SGOL1 - shugoshin-like 1 (s. pombe), KIF18A - kinesin family member 18a, MIS12 - mis12 kinetochore complex component, CENPK - centromere protein k, SPAG5 - sperm associated antigen 5, BUB3 - bub3 mitotic checkpoint protein, ZW10 - zw10 kinetochore protein, NSL1 - nsl1, mis12 kin…
GO:1905818	regulation of chromosome separation	1.34e-17	1.52e-15	4.04	18121	69	2666	41	[CDC6 - cell division cycle 6, CDK5RAP2 - cdk5 regulatory subunit associated protein 2, CDC20 - cell division cycle 20, DLGAP5 - discs, large (drosophila) homolog-associated protein 5, ANAPC11 - anaphase promoting complex subunit 11, ANAPC5 - anaphase promoting complex subunit 5, CENPE - centromere protein e, 312kda, ANAPC7 - anaphase promoting complex subunit 7, CENPF - centromere protein f, 350…
GO:0044085	cellular component biogenesis	1.42e-17	1.6e-15	3.9	18121	75	2666	43	[DDX31 - dead (asp-glu-ala-asp) box polypeptide 31, POLR1B - polymerase (rna) i polypeptide b, 128kda, SDAD1 - sda1 domain containing 1, WDR12 - wd repeat domain 12, RPS25 - ribosomal protein s25, RPS17 - ribosomal protein s17, RRP36 - ribosomal rna processing 36 homolog (s. cerevisiae), RPL14 - ribosomal protein l14, NAF1 - nuclear assembly factor 1 ribonucleoprotein, RPS16 - ribosomal protein s…
GO:0032201	telomere maintenance via semi-conservative replication	1.47e-17	1.64e-15	6.25	18121	25	2666	23	[POLA2 - polymerase (dna directed), alpha 2, accessory subunit, PCNA - proliferating cell nuclear antigen, RFC4 - replication factor c (activator 1) 4, 37kda, RFC5 - replication factor c (activator 1) 5, 36.5kda, RFC2 - replication factor c (activator 1) 2, 40kda, RTEL1 - regulator of telomere elongation helicase 1, RFC3 - replication factor c (activator 1) 3, 38kda, RFC1 - replication factor c (…
GO:0008150	biological_process	1.48e-17	1.64e-15	1.04	18121	16710	2666	2559	[POP1 - processing of precursor 1, ribonuclease p/mrp subunit (s. cerevisiae), EXOSC9 - exosome component 9, EXOSC10 - exosome component 10, CATSPER1 - cation channel, sperm associated 1, SF3A3 - splicing factor 3a, subunit 3, 60kda, AAMP - angio-associated, migratory cell protein, AARS - alanyl-trna synthetase, HNRNPA0 - heterogeneous nuclear ribonucleoprotein a0, BTG3 - btg family, member 3, KI…	rin binding 1 (calmyrin), CEACAM5 - carcinoembryonic antigen-related cell adhesion molecule 5, CHERP - calcium homeostasis endoplasmic reticulum protein, CEBPB - ccaat/enhancer binding protein (c/ebp), beta, HYOU1 - hypoxia up-regulated 1, IPO7 - importin 7, CEBPG - ccaat/enhancer binding protein (c/ebp), gamma, NOP56 - nop56 ribonucleoprotein, PTMA - prothymosin, alpha, CDK4 - cyclin-dependent k…	l subunit (ssu) processome component, homolog (yeast), FOXL1 - forkhead box l1, NCAPD3 - non-smc condensin ii complex, subunit d3, NACC1 - nucleus accumbens associated 1, ben and btb (poz) domain containing, FKBP4 - fk506 binding protein 4, 59kda, FKBP3 - fk506 binding protein 3, 25kda, RPUSD1 - rna pseudouridylate synthase domain containing 1, PLCD3 - phospholipase c, delta 3, MED8 - mediator co…	er 4 homolog (s. cerevisiae), KIF3C - kinesin family member 3c, RPF2 - ribosome production factor 2 homolog (s. cerevisiae), KIF2A - kinesin heavy chain member 2a, KIF5B - kinesin family member 5b, ABCG2 - atp-binding cassette, sub-family g (white), member 2, KCNS3 - potassium voltage-gated channel, delayed-rectifier, subfamily s, member 3, KHK - ketohexokinase (fructokinase), HOMER1 - homer homo…
GO:0015931	nucleobase-containing compound transport	1.68e-17	1.84e-15	2.5	18121	239	2666	88	[DHX9 - deah (asp-glu-ala-his) box helicase 9, DDX19A - dead (asp-glu-ala-asp) box polypeptide 19a, NCBP1 - nuclear cap binding protein subunit 1, 80kda, MAGOH - mago-nashi homolog, proliferation-associated (drosophila), SDAD1 - sda1 domain containing 1, NUP133 - nucleoporin 133kda, XPO1 - exportin 1 (crm1 homolog, yeast), NUP107 - nucleoporin 107kda, NUP62 - nucleoporin 62kda, NUP50 - nucleopori…
GO:0033043	regulation of organelle organization	2.03e-17	2.21e-15	1.59	18121	1237	2666	290	[BOK - bcl2-related ovarian killer, MAPRE1 - microtubule-associated protein, rp/eb family, member 1, SH3BP1 - sh3-domain binding protein 1, EXOSC10 - exosome component 10, G3BP1 - gtpase activating protein (sh3 domain) binding protein 1, BRD7 - bromodomain containing 7, KIF20B - kinesin family member 20b, NAF1 - nuclear assembly factor 1 ribonucleoprotein, CDT1 - chromatin licensing and dna repli…
GO:1902099	regulation of metaphase/anaphase transition of cell cycle	2.11e-17	2.28e-15	4.23	18121	61	2666	38	[CDC6 - cell division cycle 6, CDC20 - cell division cycle 20, CDK5RAP2 - cdk5 regulatory subunit associated protein 2, DLGAP5 - discs, large (drosophila) homolog-associated protein 5, ANAPC11 - anaphase promoting complex subunit 11, ANAPC5 - anaphase promoting complex subunit 5, CENPE - centromere protein e, 312kda, ANAPC7 - anaphase promoting complex subunit 7, CENPF - centromere protein f, 350…
GO:0036297	interstrand cross-link repair	3.31e-17	3.55e-15	4.37	18121	56	2666	36	[RPS27A - ribosomal protein s27a, STRA13 - stimulated by retinoic acid 13, RFWD3 - ring finger and wd repeat domain 3, RAD51D - rad51 paralog d, FANCA - fanconi anemia, complementation group a, UBB - ubiquitin b, USP1 - ubiquitin specific peptidase 1, FANCE - fanconi anemia, complementation group e, FANCC - fanconi anemia, complementation group c, FANCD2 - fanconi anemia, complementation group d2…
GO:0000075	cell cycle checkpoint	7.73e-17	8.25e-15	3.12	18121	124	2666	57	[CDC6 - cell division cycle 6, RAD1 - rad1 homolog (s. pombe), DONSON - downstream neighbor of son, CDC20 - cell division cycle 20, CDK1 - cyclin-dependent kinase 1, ORC1 - origin recognition complex, subunit 1, RFWD3 - ring finger and wd repeat domain 3, BRCA1 - breast cancer 1, early onset, CDT1 - chromatin licensing and dna replication factor 1, SPDL1 - spindle apparatus coiled-coil protein 1,…
GO:0006333	chromatin assembly or disassembly	7.84e-17	8.3e-15	3.4	18121	100	2666	50	[HAT1 - histone acetyltransferase 1, ITGB3BP - integrin beta 3 binding protein (beta3-endonexin), STRA13 - stimulated by retinoic acid 13, HMGB1 - high mobility group box 1, CENPV - centromere protein v, CHAF1B - chromatin assembly factor 1, subunit b (p60), CENPQ - centromere protein q, CENPI - centromere protein i, NASP - nuclear autoantigenic sperm protein (histone-binding), MIS18BP1 - mis18 b…
GO:0043603	cellular amide metabolic process	2.41e-16	2.54e-14	1.87	18121	594	2666	163	[APEH - acylaminoacyl-peptide hydrolase, ZC3H15 - zinc finger ccch-type containing 15, ACOT13 - acyl-coa thioesterase 13, GSTP1 - glutathione s-transferase pi 1, GSPT1 - g1 to s phase transition 1, MIPEP - mitochondrial intermediate peptidase, CHAC1 - chac, cation transport regulator homolog 1 (e. coli), CERK - ceramide kinase, ABCF1 - atp-binding cassette, sub-family f (gcn20), member 1, ORMDL2 …
GO:0007052	mitotic spindle organization	3.98e-16	4.16e-14	3.71	18121	77	2666	42	[CKAP5 - cytoskeleton associated protein 5, CDC20 - cell division cycle 20, RAN - ran, member ras oncogene family, NEK2 - nima-related kinase 2, DLGAP5 - discs, large (drosophila) homolog-associated protein 5, CENPE - centromere protein e, 312kda, AURKB - aurora kinase b, NUF2 - nuf2, ndc80 kinetochore complex component, SMC3 - structural maintenance of chromosomes 3, KIF2A - kinesin heavy chain …
GO:0051054	positive regulation of DNA metabolic process	4.05e-16	4.21e-14	2.46	18121	229	2666	83	[DHX9 - deah (asp-glu-ala-his) box helicase 9, CACYBP - calcyclin binding protein, RFC4 - replication factor c (activator 1) 4, 37kda, RFC5 - replication factor c (activator 1) 5, 36.5kda, RFC2 - replication factor c (activator 1) 2, 40kda, RTEL1 - regulator of telomere elongation helicase 1, RFC3 - replication factor c (activator 1) 3, 38kda, TCP1 - t-complex 1, NAF1 - nuclear assembly factor 1 …
GO:0038061	NIK/NF-kappaB signaling	4.21e-16	4.34e-14	4.06	18121	62	2666	37	[PSMD12 - proteasome (prosome, macropain) 26s subunit, non-atpase, 12, PSMD14 - proteasome (prosome, macropain) 26s subunit, non-atpase, 14, PSMD6 - proteasome (prosome, macropain) 26s subunit, non-atpase, 6, PSMD11 - proteasome (prosome, macropain) 26s subunit, non-atpase, 11, PSMD13 - proteasome (prosome, macropain) 26s subunit, non-atpase, 13, PSME2 - proteasome (prosome, macropain) activator …
GO:0097064	ncRNA export from nucleus	4.55e-16	4.67e-14	5.01	18121	38	2666	28	[NUP188 - nucleoporin 188kda, RAN - ran, member ras oncogene family, NUP205 - nucleoporin 205kda, RANBP2 - ran binding protein 2, NUP133 - nucleoporin 133kda, SEH1L - seh1-like (s. cerevisiae), NUP107 - nucleoporin 107kda, NUP88 - nucleoporin 88kda, NUP98 - nucleoporin 98kda, NUP62 - nucleoporin 62kda, NUP50 - nucleoporin 50kda, NUP155 - nucleoporin 155kda, NUP37 - nucleoporin 37kda, XPOT - expor…
GO:0090501	RNA phosphodiester bond hydrolysis	6.46e-16	6.57e-14	2.84	18121	151	2666	63	[APEX1 - apex nuclease (multifunctional dna repair enzyme) 1, POP1 - processing of precursor 1, ribonuclease p/mrp subunit (s. cerevisiae), EXOSC5 - exosome component 5, EXOSC9 - exosome component 9, NCBP1 - nuclear cap binding protein subunit 1, 80kda, EXOSC10 - exosome component 10, DBR1 - debranching rna lariats 1, TBL3 - transducin (beta)-like 3, POP4 - processing of precursor 4, ribonuclease…
GO:0006409	tRNA export from nucleus	1.12e-15	1.13e-13	5.2	18121	34	2666	26	[NUP188 - nucleoporin 188kda, RAN - ran, member ras oncogene family, RANBP2 - ran binding protein 2, NUP205 - nucleoporin 205kda, SEH1L - seh1-like (s. cerevisiae), NUP133 - nucleoporin 133kda, NUP107 - nucleoporin 107kda, NUP88 - nucleoporin 88kda, NUP98 - nucleoporin 98kda, NUP62 - nucleoporin 62kda, NUP50 - nucleoporin 50kda, NUP155 - nucleoporin 155kda, NUP37 - nucleoporin 37kda, XPOT - expor…
GO:1901989	positive regulation of cell cycle phase transition	1.12e-15	1.13e-13	3.36	18121	95	2666	47	[CDC6 - cell division cycle 6, APEX1 - apex nuclease (multifunctional dna repair enzyme) 1, CDC25A - cell division cycle 25a, FAM83D - family with sequence similarity 83, member d, DLGAP5 - discs, large (drosophila) homolog-associated protein 5, ANAPC11 - anaphase promoting complex subunit 11, CDK1 - cyclin-dependent kinase 1, ANAPC5 - anaphase promoting complex subunit 5, ANAPC7 - anaphase promo…
GO:0043043	peptide biosynthetic process	1.2e-15	1.19e-13	2.5	18121	212	2666	78	[RPL24 - ribosomal protein l24, ZC3H15 - zinc finger ccch-type containing 15, MRPL23 - mitochondrial ribosomal protein l23, FTSJ1 - ftsj rna methyltransferase homolog 1 (e. coli), RPL22 - ribosomal protein l22, GSPT1 - g1 to s phase transition 1, CHAC1 - chac, cation transport regulator homolog 1 (e. coli), HBS1L - hbs1-like (s. cerevisiae), ABCF1 - atp-binding cassette, sub-family f (gcn20), mem…
GO:1901566	organonitrogen compound biosynthetic process	1.28e-15	1.27e-13	1.66	18121	907	2666	222	[CHAC1 - chac, cation transport regulator homolog 1 (e. coli), STARD7 - star-related lipid transfer (start) domain containing 7, ABCF1 - atp-binding cassette, sub-family f (gcn20), member 1, LDHA - lactate dehydrogenase a, SLC25A15 - solute carrier family 25 (mitochondrial carrier; ornithine transporter) member 15, SEPHS1 - selenophosphate synthetase 1, RPL22L1 - ribosomal protein l22-like 1, GCH…
GO:0006275	regulation of DNA replication	1.31e-15	1.29e-13	3.18	18121	109	2666	51	[DHX9 - deah (asp-glu-ala-his) box helicase 9, CDC6 - cell division cycle 6, DONSON - downstream neighbor of son, RFC4 - replication factor c (activator 1) 4, 37kda, CACYBP - calcyclin binding protein, RFC5 - replication factor c (activator 1) 5, 36.5kda, RFC2 - replication factor c (activator 1) 2, 40kda, RFC3 - replication factor c (activator 1) 3, 38kda, BRCA2 - breast cancer 2, early onset, C…
GO:0033238	regulation of cellular amine metabolic process	1.5e-15	1.47e-13	3.67	18121	76	2666	41	[PSMD14 - proteasome (prosome, macropain) 26s subunit, non-atpase, 14, PSMD12 - proteasome (prosome, macropain) 26s subunit, non-atpase, 12, PSMD6 - proteasome (prosome, macropain) 26s subunit, non-atpase, 6, PSMD11 - proteasome (prosome, macropain) 26s subunit, non-atpase, 11, PSMD13 - proteasome (prosome, macropain) 26s subunit, non-atpase, 13, PSME2 - proteasome (prosome, macropain) activator …
GO:1901532	regulation of hematopoietic progenitor cell differentiation	1.59e-15	1.55e-13	3.44	18121	89	2666	45	[PSMD12 - proteasome (prosome, macropain) 26s subunit, non-atpase, 12, PSMD14 - proteasome (prosome, macropain) 26s subunit, non-atpase, 14, PSMD6 - proteasome (prosome, macropain) 26s subunit, non-atpase, 6, PSMD11 - proteasome (prosome, macropain) 26s subunit, non-atpase, 11, PSMD13 - proteasome (prosome, macropain) 26s subunit, non-atpase, 13, PSME2 - proteasome (prosome, macropain) activator …
GO:0006518	peptide metabolic process	2.26e-15	2.19e-13	2.14	18121	340	2666	107	[APEH - acylaminoacyl-peptide hydrolase, ZC3H15 - zinc finger ccch-type containing 15, GSTP1 - glutathione s-transferase pi 1, MIPEP - mitochondrial intermediate peptidase, GSPT1 - g1 to s phase transition 1, CHAC1 - chac, cation transport regulator homolog 1 (e. coli), ABCF1 - atp-binding cassette, sub-family f (gcn20), member 1, GEMIN5 - gem (nuclear organelle) associated protein 5, RPL22L1 - r…
GO:0051031	tRNA transport	2.3e-15	2.21e-13	4.96	18121	37	2666	27	[NUP188 - nucleoporin 188kda, RAN - ran, member ras oncogene family, NUP205 - nucleoporin 205kda, RANBP2 - ran binding protein 2, NUP133 - nucleoporin 133kda, SEH1L - seh1-like (s. cerevisiae), NUP107 - nucleoporin 107kda, NUP88 - nucleoporin 88kda, NUP98 - nucleoporin 98kda, NUP62 - nucleoporin 62kda, NUP50 - nucleoporin 50kda, NUP155 - nucleoporin 155kda, NUP37 - nucleoporin 37kda, XPOT - expor…
GO:0061418	regulation of transcription from RNA polymerase II promoter in response to hypoxia	2.75e-15	2.63e-13	3.62	18121	77	2666	41	[PSMD14 - proteasome (prosome, macropain) 26s subunit, non-atpase, 14, PSMD12 - proteasome (prosome, macropain) 26s subunit, non-atpase, 12, PSMD6 - proteasome (prosome, macropain) 26s subunit, non-atpase, 6, PSMD11 - proteasome (prosome, macropain) 26s subunit, non-atpase, 11, PSMD13 - proteasome (prosome, macropain) 26s subunit, non-atpase, 13, RPS27A - ribosomal protein s27a, PSME2 - proteasom…
GO:0006412	translation	3.46e-15	3.28e-13	2.56	18121	191	2666	72	[RPL24 - ribosomal protein l24, ZC3H15 - zinc finger ccch-type containing 15, MRPL23 - mitochondrial ribosomal protein l23, FTSJ1 - ftsj rna methyltransferase homolog 1 (e. coli), RPL22 - ribosomal protein l22, GSPT1 - g1 to s phase transition 1, ABCF1 - atp-binding cassette, sub-family f (gcn20), member 1, HBS1L - hbs1-like (s. cerevisiae), GEMIN5 - gem (nuclear organelle) associated protein 5, …
GO:1901564	organonitrogen compound metabolic process	3.68e-15	3.47e-13	1.23	18121	5040	2666	911	[AARS - alanyl-trna synthetase, SEC61B - sec61 beta subunit, ABCF1 - atp-binding cassette, sub-family f (gcn20), member 1, GCSH - glycine cleavage system protein h (aminomethyl carrier), CLPP - clpp caseinolytic peptidase, atp-dependent, proteolytic subunit homolog (e. coli), GCH1 - gtp cyclohydrolase 1, KAT2A - k(lysine) acetyltransferase 2a, SMPD4 - sphingomyelin phosphodiesterase 4, neutral me…	member b, OTUD6B - otu domain containing 6b, NEIL2 - nei endonuclease viii-like 2 (e. coli), SHMT2 - serine hydroxymethyltransferase 2 (mitochondrial), PHGDH - phosphoglycerate dehydrogenase, ASB4 - ankyrin repeat and socs box containing 4, DHODH - dihydroorotate dehydrogenase (quinone), ST3GAL4 - st3 beta-galactoside alpha-2,3-sialyltransferase 4, UBE2M - ubiquitin-conjugating enzyme e2m, DHFR -…
GO:0045931	positive regulation of mitotic cell cycle	3.94e-15	3.69e-13	2.77	18121	152	2666	62	[CDC6 - cell division cycle 6, APEX1 - apex nuclease (multifunctional dna repair enzyme) 1, CDC25A - cell division cycle 25a, CDK1 - cyclin-dependent kinase 1, ANAPC11 - anaphase promoting complex subunit 11, KIF20B - kinesin family member 20b, BRCA2 - breast cancer 2, early onset, CDT1 - chromatin licensing and dna replication factor 1, CDC25C - cell division cycle 25c, DTL - denticleless e3 ubi…
GO:0071824	protein-DNA complex subunit organization	4.26e-15	3.97e-13	2.34	18121	250	2666	86	[ANP32E - acidic (leucine-rich) nuclear phosphoprotein 32 family, member e, HAT1 - histone acetyltransferase 1, ITGB3BP - integrin beta 3 binding protein (beta3-endonexin), STRA13 - stimulated by retinoic acid 13, CDT1 - chromatin licensing and dna replication factor 1, HMGB2 - high mobility group box 2, CENPV - centromere protein v, DDB2 - damage-specific dna binding protein 2, 48kda, CHAF1B - c…
GO:0006950	response to stress	4.3e-15	3.98e-13	1.32	18121	2996	2666	583	[APOPT1 - apoptogenic 1, mitochondrial, APOBEC3B - apolipoprotein b mrna editing enzyme, catalytic polypeptide-like 3b, WDR76 - wd repeat domain 76, PDIA4 - protein disulfide isomerase family a, member 4, HNRNPA0 - heterogeneous nuclear ribonucleoprotein a0, CBX1 - chromobox homolog 1, SEC61B - sec61 beta subunit, LIG1 - ligase i, dna, atp-dependent, ABCF1 - atp-binding cassette, sub-family f (gc…
GO:0034724	DNA replication-independent nucleosome organization	6.14e-15	5.65e-13	4.15	18121	54	2666	33	[CENPA - centromere protein a, HAT1 - histone acetyltransferase 1, MIS18A - mis18 kinetochore protein homolog a (s. pombe), ITGB3BP - integrin beta 3 binding protein (beta3-endonexin), STRA13 - stimulated by retinoic acid 13, CENPM - centromere protein m, SUPT16H - suppressor of ty 16 homolog (s. cerevisiae), CENPK - centromere protein k, ASF1A - anti-silencing function 1a histone chaperone, CENP…
GO:0006406	mRNA export from nucleus	6.72e-15	6.14e-13	3.12	18121	109	2666	50	[DDX19A - dead (asp-glu-ala-asp) box polypeptide 19a, NCBP1 - nuclear cap binding protein subunit 1, 80kda, MAGOH - mago-nashi homolog, proliferation-associated (drosophila), NUP133 - nucleoporin 133kda, NUP107 - nucleoporin 107kda, NUP62 - nucleoporin 62kda, NUP50 - nucleoporin 50kda, NXT1 - ntf2-like export factor 1, CPSF3 - cleavage and polyadenylation specific factor 3, 73kda, SRSF9 - serine/…
GO:0051028	mRNA transport	7.26e-15	6.6e-13	2.79	18121	146	2666	60	[DHX9 - deah (asp-glu-ala-his) box helicase 9, DDX19A - dead (asp-glu-ala-asp) box polypeptide 19a, NCBP1 - nuclear cap binding protein subunit 1, 80kda, MAGOH - mago-nashi homolog, proliferation-associated (drosophila), NUP133 - nucleoporin 133kda, XPO1 - exportin 1 (crm1 homolog, yeast), NUP107 - nucleoporin 107kda, NUP62 - nucleoporin 62kda, NUP50 - nucleoporin 50kda, NXT1 - ntf2-like export f…
GO:0006417	regulation of translation	7.5e-15	6.77e-13	2.1	18121	350	2666	108	[DHX9 - deah (asp-glu-ala-his) box helicase 9, NCBP1 - nuclear cap binding protein subunit 1, 80kda, TCOF1 - treacher collins-franceschetti syndrome 1, DDX1 - dead (asp-glu-ala-asp) box helicase 1, NCL - nucleolin, GSPT1 - g1 to s phase transition 1, TMED2 - transmembrane emp24 domain trafficking protein 2, PIWIL1 - piwi-like rna-mediated gene silencing 1, GEMIN5 - gem (nuclear organelle) associa…
GO:0010498	proteasomal protein catabolic process	1.11e-14	9.98e-13	2.13	18121	329	2666	103	[PSMD6 - proteasome (prosome, macropain) 26s subunit, non-atpase, 6, CDC20 - cell division cycle 20, CDK1 - cyclin-dependent kinase 1, KCTD5 - potassium channel tetramerization domain containing 5, ERLIN1 - er lipid raft associated 1, SEC61B - sec61 beta subunit, CDC34 - cell division cycle 34, CDC27 - cell division cycle 27, DDB1 - damage-specific dna binding protein 1, 127kda, FBXO45 - f-box pr…
GO:0031123	RNA 3'-end processing	1.14e-14	1.02e-12	2.98	18121	121	2666	53	[CSTF1 - cleavage stimulation factor, 3' pre-rna, subunit 1, 50kda, NCBP1 - nuclear cap binding protein subunit 1, 80kda, EXOSC5 - exosome component 5, EXOSC9 - exosome component 9, EXOSC10 - exosome component 10, MAGOH - mago-nashi homolog, proliferation-associated (drosophila), PAPD5 - pap associated domain containing 5, CSTF3 - cleavage stimulation factor, 3' pre-rna, subunit 3, 77kda, CSTF2 -…
GO:0009451	RNA modification	1.21e-14	1.08e-12	2.69	18121	159	2666	63	[WDR4 - wd repeat domain 4, APOBEC3B - apolipoprotein b mrna editing enzyme, catalytic polypeptide-like 3b, NOP2 - nop2 nucleolar protein, FTSJ1 - ftsj rna methyltransferase homolog 1 (e. coli), NAF1 - nuclear assembly factor 1 ribonucleoprotein, AARS - alanyl-trna synthetase, EMG1 - emg1 n1-specific pseudouridine methyltransferase, TFB2M - transcription factor b2, mitochondrial, GTPBP3 - gtp bin…
GO:0062012	regulation of small molecule metabolic process	1.63e-14	1.44e-12	1.95	18121	443	2666	127	[PSMD6 - proteasome (prosome, macropain) 26s subunit, non-atpase, 6, DUSP12 - dual specificity phosphatase 12, CDK1 - cyclin-dependent kinase 1, CD244 - cd244 molecule, natural killer cell receptor 2b4, BRCA1 - breast cancer 1, early onset, ERLIN1 - er lipid raft associated 1, COQ3 - coenzyme q3 methyltransferase, DDB1 - damage-specific dna binding protein 1, 127kda, NUP62 - nucleoporin 62kda, CO…
GO:0007017	microtubule-based process	1.8e-14	1.58e-12	1.78	18121	621	2666	163	[MAPRE1 - microtubule-associated protein, rp/eb family, member 1, CDC20 - cell division cycle 20, CCDC64 - coiled-coil domain containing 64, CDK1 - cyclin-dependent kinase 1, TTC26 - tetratricopeptide repeat domain 26, KIF20B - kinesin family member 20b, BRCA1 - breast cancer 1, early onset, SPDL1 - spindle apparatus coiled-coil protein 1, KIF21A - kinesin family member 21a, SAPCD2 - suppressor a…
GO:0006325	chromatin organization	1.92e-14	1.68e-12	1.73	18121	703	2666	179	[HAT1 - histone acetyltransferase 1, ANP32E - acidic (leucine-rich) nuclear phosphoprotein 32 family, member e, CDK1 - cyclin-dependent kinase 1, STRA13 - stimulated by retinoic acid 13, BRCA2 - breast cancer 2, early onset, GSG2 - germ cell associated 2 (haspin), UHRF1 - ubiquitin-like with phd and ring finger domains 1, ELOF1 - elongation factor 1 homolog (s. cerevisiae), DDB2 - damage-specific…
GO:0043161	proteasome-mediated ubiquitin-dependent protein catabolic process	1.99e-14	1.73e-12	2.16	18121	309	2666	98	[PSMD6 - proteasome (prosome, macropain) 26s subunit, non-atpase, 6, CDC20 - cell division cycle 20, CDK1 - cyclin-dependent kinase 1, ERLIN1 - er lipid raft associated 1, KCTD5 - potassium channel tetramerization domain containing 5, SEC61B - sec61 beta subunit, CDC34 - cell division cycle 34, CDC27 - cell division cycle 27, DDB1 - damage-specific dna binding protein 1, 127kda, FBXO45 - f-box pr…
GO:0051641	cellular localization	2.36e-14	2.04e-12	1.38	18121	2146	2666	437	[RSRC1 - arginine/serine-rich coiled-coil 1, EXOSC10 - exosome component 10, TTC26 - tetratricopeptide repeat domain 26, KIF20B - kinesin family member 20b, SEC61B - sec61 beta subunit, TOMM34 - translocase of outer mitochondrial membrane 34, CORO1C - coronin, actin binding protein, 1c, HAUS7 - haus augmin-like complex, subunit 7, TMED2 - transmembrane emp24 domain trafficking protein 2, NUP62 - …
GO:0006336	DNA replication-independent nucleosome assembly	2.58e-14	2.22e-12	4.1	18121	53	2666	32	[CENPA - centromere protein a, HAT1 - histone acetyltransferase 1, MIS18A - mis18 kinetochore protein homolog a (s. pombe), ITGB3BP - integrin beta 3 binding protein (beta3-endonexin), STRA13 - stimulated by retinoic acid 13, CENPM - centromere protein m, CENPK - centromere protein k, ASF1A - anti-silencing function 1a histone chaperone, CENPQ - centromere protein q, CENPH - centromere protein h,…
GO:0033365	protein localization to organelle	2.6e-14	2.22e-12	1.75	18121	659	2666	170	[DHX9 - deah (asp-glu-ala-his) box helicase 9, MAPRE1 - microtubule-associated protein, rp/eb family, member 1, SNF8 - snf8, escrt-ii complex subunit, FAM83D - family with sequence similarity 83, member d, DNAJA1 - dnaj (hsp40) homolog, subfamily a, member 1, CHAMP1 - chromosome alignment maintaining phosphoprotein 1, CDK1 - cyclin-dependent kinase 1, TOMM70A - translocase of outer mitochondrial …
GO:1900034	regulation of cellular response to heat	3.19e-14	2.7e-12	3.49	18121	78	2666	40	[NUP188 - nucleoporin 188kda, CHORDC1 - cysteine and histidine-rich domain (chord) containing 1, NUP205 - nucleoporin 205kda, RANBP2 - ran binding protein 2, NUP133 - nucleoporin 133kda, SEH1L - seh1-like (s. cerevisiae), NUP107 - nucleoporin 107kda, HSBP1 - heat shock factor binding protein 1, NUP88 - nucleoporin 88kda, NUP98 - nucleoporin 98kda, NUP62 - nucleoporin 62kda, DNAJC2 - dnaj (hsp40) …
GO:0043604	amide biosynthetic process	4.1e-14	3.46e-12	2.09	18121	335	2666	103	[ZC3H15 - zinc finger ccch-type containing 15, GSPT1 - g1 to s phase transition 1, CHAC1 - chac, cation transport regulator homolog 1 (e. coli), ABCF1 - atp-binding cassette, sub-family f (gcn20), member 1, MTHFS - 5,10-methenyltetrahydrofolate synthetase (5-formyltetrahydrofolate cyclo-ligase), GEMIN5 - gem (nuclear organelle) associated protein 5, SLC25A15 - solute carrier family 25 (mitochondr…
GO:1903046	meiotic cell cycle process	4.44e-14	3.73e-12	2.7	18121	151	2666	60	[RAD1 - rad1 homolog (s. pombe), CCNB2 - cyclin b2, CCNE2 - cyclin e2, STRA13 - stimulated by retinoic acid 13, SLC2A8 - solute carrier family 2 (facilitated glucose transporter), member 8, BRCA2 - breast cancer 2, early onset, SGOL1 - shugoshin-like 1 (s. pombe), NUF2 - nuf2, ndc80 kinetochore complex component, FANCA - fanconi anemia, complementation group a, CDC25B - cell division cycle 25b, M…
GO:0006289	nucleotide-excision repair	4.45e-14	3.72e-12	3.16	18121	99	2666	46	[RFC4 - replication factor c (activator 1) 4, 37kda, RFC5 - replication factor c (activator 1) 5, 36.5kda, RPS27A - ribosomal protein s27a, PPIE - peptidylprolyl isomerase e (cyclophilin e), RFC2 - replication factor c (activator 1) 2, 40kda, RFC3 - replication factor c (activator 1) 3, 38kda, RFC1 - replication factor c (activator 1) 1, 145kda, BRCA2 - breast cancer 2, early onset, HMGN1 - high …
GO:0009057	macromolecule catabolic process	4.73e-14	3.93e-12	1.6	18121	963	2666	227	[POP1 - processing of precursor 1, ribonuclease p/mrp subunit (s. cerevisiae), EXOSC9 - exosome component 9, NCBP1 - nuclear cap binding protein subunit 1, 80kda, EXOSC5 - exosome component 5, EXOSC10 - exosome component 10, UHRF1 - ubiquitin-like with phd and ring finger domains 1, SEC61B - sec61 beta subunit, DROSHA - drosha, ribonuclease type iii, FBXO45 - f-box protein 45, PNRC2 - proline-ric…
GO:0034502	protein localization to chromosome	5.4e-14	4.46e-12	3.78	18121	63	2666	35	[MSH2 - muts homolog 2, colon cancer, nonpolyposis type 1 (e. coli), CENPA - centromere protein a, PINX1 - pin2/terf1 interacting, telomerase inhibitor 1, CDK1 - cyclin-dependent kinase 1, CHAMP1 - chromosome alignment maintaining phosphoprotein 1, LRWD1 - leucine-rich repeats and wd repeat domain containing 1, ZWILCH - zwilch kinetochore protein, BRCA2 - breast cancer 2, early onset, AURKB - aur…
GO:0010638	positive regulation of organelle organization	5.53e-14	4.54e-12	1.79	18121	588	2666	155	[BOK - bcl2-related ovarian killer, MAPRE1 - microtubule-associated protein, rp/eb family, member 1, RTEL1 - regulator of telomere elongation helicase 1, G3BP1 - gtpase activating protein (sh3 domain) binding protein 1, BRD7 - bromodomain containing 7, TCP1 - t-complex 1, BRCA1 - breast cancer 1, early onset, NAF1 - nuclear assembly factor 1 ribonucleoprotein, CDT1 - chromatin licensing and dna r…
GO:1901992	positive regulation of mitotic cell cycle phase transition	5.54e-14	4.53e-12	3.44	18121	79	2666	40	[CDC6 - cell division cycle 6, APEX1 - apex nuclease (multifunctional dna repair enzyme) 1, CDC25A - cell division cycle 25a, DLGAP5 - discs, large (drosophila) homolog-associated protein 5, ANAPC11 - anaphase promoting complex subunit 11, CDK1 - cyclin-dependent kinase 1, ANAPC5 - anaphase promoting complex subunit 5, ANAPC7 - anaphase promoting complex subunit 7, RAD51C - rad51 paralog c, LSM10…
GO:0006283	transcription-coupled nucleotide-excision repair	7.46e-14	6.07e-12	3.54	18121	73	2666	38	[RFC4 - replication factor c (activator 1) 4, 37kda, RFC5 - replication factor c (activator 1) 5, 36.5kda, RFC2 - replication factor c (activator 1) 2, 40kda, PPIE - peptidylprolyl isomerase e (cyclophilin e), RPS27A - ribosomal protein s27a, RFC3 - replication factor c (activator 1) 3, 38kda, RFC1 - replication factor c (activator 1) 1, 145kda, HMGN1 - high mobility group nucleosome binding doma…
GO:0030490	maturation of SSU-rRNA	9.09e-14	7.35e-12	4.65	18121	38	2666	26	[BMS1 - bms1 ribosome biogenesis factor, TSR2 - tsr2, 20s rrna accumulation, homolog (s. cerevisiae), RRP36 - ribosomal rna processing 36 homolog (s. cerevisiae), RPS16 - ribosomal protein s16, RIOK1 - rio kinase 1, FAM207A - family with sequence similarity 207, member a, WDR3 - wd repeat domain 3, MRPS11 - mitochondrial ribosomal protein s11, NOL11 - nucleolar protein 11, CIRH1A - cirrhosis, aut…
GO:0043618	regulation of transcription from RNA polymerase II promoter in response to stress	1.58e-13	1.27e-11	2.99	18121	109	2666	48	[PSMD14 - proteasome (prosome, macropain) 26s subunit, non-atpase, 14, PSMD12 - proteasome (prosome, macropain) 26s subunit, non-atpase, 12, PSMD6 - proteasome (prosome, macropain) 26s subunit, non-atpase, 6, PSMD11 - proteasome (prosome, macropain) 26s subunit, non-atpase, 11, PSMD13 - proteasome (prosome, macropain) 26s subunit, non-atpase, 13, RPS27A - ribosomal protein s27a, PSME2 - proteasom…
GO:1902806	regulation of cell cycle G1/S phase transition	1.76e-13	1.41e-11	2.61	18121	159	2666	61	[APEX1 - apex nuclease (multifunctional dna repair enzyme) 1, CDC6 - cell division cycle 6, FAM83D - family with sequence similarity 83, member d, KANK2 - kn motif and ankyrin repeat domains 2, CDK1 - cyclin-dependent kinase 1, BRD7 - bromodomain containing 7, RFWD3 - ring finger and wd repeat domain 3, CDC25C - cell division cycle 25c, RQCD1 - rcd1 required for cell differentiation1 homolog (s. …
GO:2000736	regulation of stem cell differentiation	1.83e-13	1.46e-11	2.95	18121	113	2666	49	[PSMD6 - proteasome (prosome, macropain) 26s subunit, non-atpase, 6, JAG1 - jagged 1, PSMA1 - proteasome (prosome, macropain) subunit, alpha type, 1, NSUN2 - nop2/sun rna methyltransferase family, member 2, PSMA2 - proteasome (prosome, macropain) subunit, alpha type, 2, NELFB - negative elongation factor complex member b, PSMB3 - proteasome (prosome, macropain) subunit, beta type, 3, PSMB2 - prot…
GO:0043039	tRNA aminoacylation	1.91e-13	1.51e-11	4.19	18121	47	2666	29	[KARS - lysyl-trna synthetase, AARS - alanyl-trna synthetase, DARS2 - aspartyl-trna synthetase 2, mitochondrial, LARS - leucyl-trna synthetase, NARS2 - asparaginyl-trna synthetase 2, mitochondrial (putative), IARS - isoleucyl-trna synthetase, EEF1E1 - eukaryotic translation elongation factor 1 epsilon 1, YARS - tyrosyl-trna synthetase, MARS - methionyl-trna synthetase, TARS - threonyl-trna synthe…
GO:0031055	chromatin remodeling at centromere	1.91e-13	1.5e-11	4.19	18121	47	2666	29	[CENPA - centromere protein a, MIS18A - mis18 kinetochore protein homolog a (s. pombe), ITGB3BP - integrin beta 3 binding protein (beta3-endonexin), STRA13 - stimulated by retinoic acid 13, CENPM - centromere protein m, CENPK - centromere protein k, CENPV - centromere protein v, CENPQ - centromere protein q, CENPH - centromere protein h, CENPI - centromere protein i, NASP - nuclear autoantigenic …
GO:0090329	regulation of DNA-dependent DNA replication	2.11e-13	1.65e-11	4.08	18121	50	2666	30	[DONSON - downstream neighbor of son, RFC4 - replication factor c (activator 1) 4, 37kda, RFC5 - replication factor c (activator 1) 5, 36.5kda, RFC2 - replication factor c (activator 1) 2, 40kda, RFC3 - replication factor c (activator 1) 3, 38kda, BRCA2 - breast cancer 2, early onset, CDT1 - chromatin licensing and dna replication factor 1, ZRANB3 - zinc finger, ran-binding domain containing 3, T…
GO:0043620	regulation of DNA-templated transcription in response to stress	2.75e-13	2.15e-11	2.92	18121	114	2666	49	[PSMD6 - proteasome (prosome, macropain) 26s subunit, non-atpase, 6, ATF4 - activating transcription factor 4, PSMA1 - proteasome (prosome, macropain) subunit, alpha type, 1, PSMA2 - proteasome (prosome, macropain) subunit, alpha type, 2, PSMB3 - proteasome (prosome, macropain) subunit, beta type, 3, PSMB2 - proteasome (prosome, macropain) subunit, beta type, 2, CHEK1 - checkpoint kinase 1, PSMB1…
GO:0065004	protein-DNA complex assembly	2.76e-13	2.14e-11	2.36	18121	210	2666	73	[HAT1 - histone acetyltransferase 1, ITGB3BP - integrin beta 3 binding protein (beta3-endonexin), STRA13 - stimulated by retinoic acid 13, CDT1 - chromatin licensing and dna replication factor 1, HMGB2 - high mobility group box 2, CENPV - centromere protein v, DDB2 - damage-specific dna binding protein 2, 48kda, CHAF1B - chromatin assembly factor 1, subunit b (p60), SET - set nuclear oncogene, DD…
GO:0031146	SCF-dependent proteasomal ubiquitin-dependent protein catabolic process	2.9e-13	2.24e-11	3.21	18121	89	2666	42	[PSMD12 - proteasome (prosome, macropain) 26s subunit, non-atpase, 12, PSMD14 - proteasome (prosome, macropain) 26s subunit, non-atpase, 14, PSMD6 - proteasome (prosome, macropain) 26s subunit, non-atpase, 6, PSMD11 - proteasome (prosome, macropain) 26s subunit, non-atpase, 11, KIF14 - kinesin family member 14, PSMD13 - proteasome (prosome, macropain) 26s subunit, non-atpase, 13, PSME2 - proteaso…
GO:1904874	positive regulation of telomerase RNA localization to Cajal body	3.17e-13	2.43e-11	6.8	18121	15	2666	15	[CCT6A - chaperonin containing tcp1, subunit 6a (zeta 1), DKC1 - dyskeratosis congenita 1, dyskerin, CCT3 - chaperonin containing tcp1, subunit 3 (gamma), CCT7 - chaperonin containing tcp1, subunit 7 (eta), CCT8 - chaperonin containing tcp1, subunit 8 (theta), TCP1 - t-complex 1, CCT5 - chaperonin containing tcp1, subunit 5 (epsilon), NAF1 - nuclear assembly factor 1 ribonucleoprotein, CCT2 - cha…
GO:2001252	positive regulation of chromosome organization	3.21e-13	2.46e-11	2.51	18121	173	2666	64	[RTEL1 - regulator of telomere elongation helicase 1, ANAPC11 - anaphase promoting complex subunit 11, BRD7 - bromodomain containing 7, NELFE - negative elongation factor complex member e, TCP1 - t-complex 1, PHF19 - phd finger protein 19, WDR5 - wd repeat domain 5, NAF1 - nuclear assembly factor 1 ribonucleoprotein, CDT1 - chromatin licensing and dna replication factor 1, BRCA1 - breast cancer 1…
GO:1901796	regulation of signal transduction by p53 class mediator	3.21e-13	2.44e-11	2.51	18121	173	2666	64	[RAD1 - rad1 homolog (s. pombe), RFC4 - replication factor c (activator 1) 4, 37kda, RFC5 - replication factor c (activator 1) 5, 36.5kda, RFC2 - replication factor c (activator 1) 2, 40kda, NOP2 - nop2 nucleolar protein, RFC3 - replication factor c (activator 1) 3, 38kda, BRD7 - bromodomain containing 7, BRCA1 - breast cancer 1, early onset, MIF - macrophage migration inhibitory factor (glycosyl…
GO:0006418	tRNA aminoacylation for protein translation	3.68e-13	2.79e-11	4.23	18121	45	2666	28	[KARS - lysyl-trna synthetase, LARS - leucyl-trna synthetase, DARS2 - aspartyl-trna synthetase 2, mitochondrial, AARS - alanyl-trna synthetase, IARS - isoleucyl-trna synthetase, NARS2 - asparaginyl-trna synthetase 2, mitochondrial (putative), EEF1E1 - eukaryotic translation elongation factor 1 epsilon 1, YARS - tyrosyl-trna synthetase, MARS - methionyl-trna synthetase, TARS - threonyl-trna synthe…
GO:0000470	maturation of LSU-rRNA	3.73e-13	2.81e-11	5.29	18121	27	2666	21	[RPL35 - ribosomal protein l35, LAS1L - las1-like (s. cerevisiae), MRPL1 - mitochondrial ribosomal protein l1, NSA2 - nsa2 ribosome biogenesis homolog (s. cerevisiae), DDX18 - dead (asp-glu-ala-asp) box polypeptide 18, NOP2 - nop2 nucleolar protein, RRP15 - ribosomal rna processing 15 homolog (s. cerevisiae), ZNHIT6 - zinc finger, hit-type containing 6, WDR12 - wd repeat domain 12, RPF1 - ribosom…
GO:0000469	cleavage involved in rRNA processing	3.73e-13	2.8e-11	5.29	18121	27	2666	21	[EXOSC8 - exosome component 8, BMS1 - bms1 ribosome biogenesis factor, ERI2 - eri1 exoribonuclease family member 2, EXOSC9 - exosome component 9, EXOSC7 - exosome component 7, TSR1 - tsr1, 20s rrna accumulation, homolog (s. cerevisiae), EXOSC10 - exosome component 10, NOP9 - nop9 nucleolar protein, TBL3 - transducin (beta)-like 3, RRS1 - rrs1 ribosome biogenesis regulator homolog (s. cerevisiae),…
GO:0043038	amino acid activation	4.14e-13	3.09e-11	4.11	18121	48	2666	29	[KARS - lysyl-trna synthetase, LARS - leucyl-trna synthetase, DARS2 - aspartyl-trna synthetase 2, mitochondrial, AARS - alanyl-trna synthetase, IARS - isoleucyl-trna synthetase, NARS2 - asparaginyl-trna synthetase 2, mitochondrial (putative), EEF1E1 - eukaryotic translation elongation factor 1 epsilon 1, MARS - methionyl-trna synthetase, YARS - tyrosyl-trna synthetase, TARS - threonyl-trna synthe…
GO:0000226	microtubule cytoskeleton organization	5.8e-13	4.3e-11	1.96	18121	381	2666	110	[MAPRE1 - microtubule-associated protein, rp/eb family, member 1, CDC20 - cell division cycle 20, CDK1 - cyclin-dependent kinase 1, TTC26 - tetratricopeptide repeat domain 26, SPDL1 - spindle apparatus coiled-coil protein 1, SAPCD2 - suppressor apc domain containing 2, SPAG5 - sperm associated antigen 5, HAUS7 - haus augmin-like complex, subunit 7, KIF24 - kinesin family member 24, FLNA - filamin…
GO:0007093	mitotic cell cycle checkpoint	5.83e-13	4.31e-11	3.11	18121	94	2666	43	[CDC6 - cell division cycle 6, MDC1 - mediator of dna-damage checkpoint 1, DONSON - downstream neighbor of son, MSH2 - muts homolog 2, colon cancer, nonpolyposis type 1 (e. coli), CDC20 - cell division cycle 20, CDK1 - cyclin-dependent kinase 1, NAE1 - nedd8 activating enzyme e1 subunit 1, ORC1 - origin recognition complex, subunit 1, CENPF - centromere protein f, 350/400kda, RFWD3 - ring finger …
GO:2000045	regulation of G1/S transition of mitotic cell cycle	6.34e-13	4.66e-11	2.66	18121	143	2666	56	[CDC6 - cell division cycle 6, APEX1 - apex nuclease (multifunctional dna repair enzyme) 1, KANK2 - kn motif and ankyrin repeat domains 2, CDK1 - cyclin-dependent kinase 1, BRD7 - bromodomain containing 7, RFWD3 - ring finger and wd repeat domain 3, CDC25C - cell division cycle 25c, RQCD1 - rcd1 required for cell differentiation1 homolog (s. pombe), GTSE1 - g-2 and s-phase expressed 1, PRMT1 - pr…
GO:0002479	antigen processing and presentation of exogenous peptide antigen via MHC class I, TAP-dependent	8.02e-13	5.87e-11	3.4	18121	74	2666	37	[PSMD12 - proteasome (prosome, macropain) 26s subunit, non-atpase, 12, PSMD14 - proteasome (prosome, macropain) 26s subunit, non-atpase, 14, PSMD6 - proteasome (prosome, macropain) 26s subunit, non-atpase, 6, PSMD11 - proteasome (prosome, macropain) 26s subunit, non-atpase, 11, PSMD13 - proteasome (prosome, macropain) 26s subunit, non-atpase, 13, PSME2 - proteasome (prosome, macropain) activator …
GO:0071459	protein localization to chromosome, centromeric region	8.44e-13	6.15e-11	5.83	18121	21	2666	18	[CENPA - centromere protein a, BUB1B - bub1 mitotic checkpoint serine/threonine kinase b, CHAMP1 - chromosome alignment maintaining phosphoprotein 1, CDK1 - cyclin-dependent kinase 1, ZWILCH - zwilch kinetochore protein, RB1 - retinoblastoma 1, AURKB - aurora kinase b, SMC5 - structural maintenance of chromosomes 5, MIS12 - mis12 kinetochore complex component, SPDL1 - spindle apparatus coiled-coi…
GO:0070498	interleukin-1-mediated signaling pathway	9.14e-13	6.63e-11	3.08	18121	95	2666	43	[PSMD12 - proteasome (prosome, macropain) 26s subunit, non-atpase, 12, PSMD14 - proteasome (prosome, macropain) 26s subunit, non-atpase, 14, PSMD6 - proteasome (prosome, macropain) 26s subunit, non-atpase, 6, PSMD11 - proteasome (prosome, macropain) 26s subunit, non-atpase, 11, PSMD13 - proteasome (prosome, macropain) 26s subunit, non-atpase, 13, RPS27A - ribosomal protein s27a, PSME2 - proteasom…
GO:0006338	chromatin remodeling	1.07e-12	7.72e-11	2.46	18121	177	2666	64	[ANP32E - acidic (leucine-rich) nuclear phosphoprotein 32 family, member e, ITGB3BP - integrin beta 3 binding protein (beta3-endonexin), STRA13 - stimulated by retinoic acid 13, ELOF1 - elongation factor 1 homolog (s. cerevisiae), CENPV - centromere protein v, CDCA4 - cell division cycle associated 4, PIWIL1 - piwi-like rna-mediated gene silencing 1, CENPQ - centromere protein q, CENPI - centrome…
GO:0042769	DNA damage response, detection of DNA damage	1.07e-12	7.71e-11	4.47	18121	38	2666	25	[RFC4 - replication factor c (activator 1) 4, 37kda, RFC5 - replication factor c (activator 1) 5, 36.5kda, DNAJA1 - dnaj (hsp40) homolog, subfamily a, member 1, RFC2 - replication factor c (activator 1) 2, 40kda, RPS27A - ribosomal protein s27a, RFC3 - replication factor c (activator 1) 3, 38kda, RFC1 - replication factor c (activator 1) 1, 145kda, DTL - denticleless e3 ubiquitin protein ligase h…
GO:0043414	macromolecule methylation	1.14e-12	8.16e-11	2.28	18121	224	2666	75	[WDR4 - wd repeat domain 4, NOP2 - nop2 nucleolar protein, FTSJ1 - ftsj rna methyltransferase homolog 1 (e. coli), MTRR - 5-methyltetrahydrofolate-homocysteine methyltransferase reductase, WDR5 - wd repeat domain 5, GSPT1 - g1 to s phase transition 1, FAM98A - family with sequence similarity 98, member a, PAGR1 - paxip1 associated glutamate-rich protein 1, EMG1 - emg1 n1-specific pseudouridine me…
GO:0034248	regulation of cellular amide metabolic process	1.26e-12	8.97e-11	1.9	18121	419	2666	117	[DHX9 - deah (asp-glu-ala-his) box helicase 9, NCBP1 - nuclear cap binding protein subunit 1, 80kda, TCOF1 - treacher collins-franceschetti syndrome 1, DDX1 - dead (asp-glu-ala-asp) box helicase 1, NCL - nucleolin, GSPT1 - g1 to s phase transition 1, PIWIL1 - piwi-like rna-mediated gene silencing 1, TMED2 - transmembrane emp24 domain trafficking protein 2, ORMDL2 - orm1-like 2 (s. cerevisiae), GE…
GO:0016925	protein sumoylation	1.44e-12	1.02e-10	3.62	18121	62	2666	33	[NUP188 - nucleoporin 188kda, RANBP2 - ran binding protein 2, NUP205 - nucleoporin 205kda, RANGAP1 - ran gtpase activating protein 1, NUP133 - nucleoporin 133kda, SEH1L - seh1-like (s. cerevisiae), NUP107 - nucleoporin 107kda, NUP88 - nucleoporin 88kda, SUMO2 - small ubiquitin-like modifier 2, NUP98 - nucleoporin 98kda, NUP62 - nucleoporin 62kda, TRIM28 - tripartite motif containing 28, NUP50 - n…
GO:0030163	protein catabolic process	1.5e-12	1.06e-10	1.89	18121	420	2666	117	[PSMD6 - proteasome (prosome, macropain) 26s subunit, non-atpase, 6, CDC20 - cell division cycle 20, CDK1 - cyclin-dependent kinase 1, SEC61B - sec61 beta subunit, ERLIN1 - er lipid raft associated 1, KCTD5 - potassium channel tetramerization domain containing 5, CDC34 - cell division cycle 34, CDC27 - cell division cycle 27, DDB1 - damage-specific dna binding protein 1, 127kda, HTRA2 - htra seri…
GO:0006353	DNA-templated transcription, termination	1.63e-12	1.14e-10	3.4	18121	72	2666	36	[DHX9 - deah (asp-glu-ala-his) box helicase 9, CSTF1 - cleavage stimulation factor, 3' pre-rna, subunit 1, 50kda, NCBP1 - nuclear cap binding protein subunit 1, 80kda, POLR1B - polymerase (rna) i polypeptide b, 128kda, SNRPD3 - small nuclear ribonucleoprotein d3 polypeptide 18kda, SNRPE - small nuclear ribonucleoprotein polypeptide e, SNRPF - small nuclear ribonucleoprotein polypeptide f, SNRPG -…
GO:0051225	spindle assembly	1.63e-12	1.14e-10	3.4	18121	72	2666	36	[MAPRE1 - microtubule-associated protein, rp/eb family, member 1, HAUS8 - haus augmin-like complex, subunit 8, CDC20 - cell division cycle 20, HAUS5 - haus augmin-like complex, subunit 5, CCNB2 - cyclin b2, NEK2 - nima-related kinase 2, TUBGCP4 - tubulin, gamma complex associated protein 4, SAC3D1 - sac3 domain containing 1, TUBB - tubulin, beta class i, TUBGCP5 - tubulin, gamma complex associate…
GO:0017038	protein import	1.73e-12	1.21e-10	2.61	18121	146	2666	56	[TOMM40 - translocase of outer mitochondrial membrane 40 homolog (yeast), TOMM70A - translocase of outer mitochondrial membrane 70 homolog a (s. cerevisiae), NUP133 - nucleoporin 133kda, TIMM17A - translocase of inner mitochondrial membrane 17 homolog a (yeast), NUP107 - nucleoporin 107kda, TIMM13 - translocase of inner mitochondrial membrane 13 homolog (yeast), TIMM23 - translocase of inner mito…
GO:0048002	antigen processing and presentation of peptide antigen	1.82e-12	1.26e-10	2.41	18121	183	2666	65	[PSMD6 - proteasome (prosome, macropain) 26s subunit, non-atpase, 6, CAPZA1 - capping protein (actin filament) muscle z-line, alpha 1, CANX - calnexin, KIF3C - kinesin family member 3c, KIF2A - kinesin heavy chain member 2a, RACGAP1 - rac gtpase activating protein 1, HLA-DRB1 - major histocompatibility complex, class ii, dr beta 1, DYNLL1 - dynein, light chain, lc8-type 1, PSMA1 - proteasome (pro…
GO:0000154	rRNA modification	1.98e-12	1.37e-10	4.53	18121	36	2666	24	[METTL16 - methyltransferase like 16, DKC1 - dyskeratosis congenita 1, dyskerin, NOP2 - nop2 nucleolar protein, FBL - fibrillarin, NAT10 - n-acetyltransferase 10 (gcn5-related), METTL5 - methyltransferase like 5, NAF1 - nuclear assembly factor 1 ribonucleoprotein, FTSJ2 - ftsj rna methyltransferase homolog 2 (e. coli), RPUSD1 - rna pseudouridylate synthase domain containing 1, MRM1 - mitochondria…
GO:0022411	cellular component disassembly	2.17e-12	1.49e-10	1.95	18121	369	2666	106	[BOK - bcl2-related ovarian killer, APEH - acylaminoacyl-peptide hydrolase, CDK1 - cyclin-dependent kinase 1, GSPT1 - g1 to s phase transition 1, SET - set nuclear oncogene, KIF24 - kinesin family member 24, BSG - basigin (ok blood group), MRPS10 - mitochondrial ribosomal protein s10, PLK1 - polo-like kinase 1, MRPL39 - mitochondrial ribosomal protein l39, CD44 - cd44 molecule (indian blood group…
GO:0032259	methylation	2.33e-12	1.59e-10	2.12	18121	276	2666	86	[WDR4 - wd repeat domain 4, NOP2 - nop2 nucleolar protein, FTSJ1 - ftsj rna methyltransferase homolog 1 (e. coli), MTRR - 5-methyltetrahydrofolate-homocysteine methyltransferase reductase, ECE2 - endothelin converting enzyme 2, WDR5 - wd repeat domain 5, GSPT1 - g1 to s phase transition 1, FAM98A - family with sequence similarity 98, member a, PAGR1 - paxip1 associated glutamate-rich protein 1, E…
GO:0051170	import into nucleus	2.4e-12	1.63e-10	2.85	18121	112	2666	47	[NUP188 - nucleoporin 188kda, SNRPD1 - small nuclear ribonucleoprotein d1 polypeptide 16kda, RAN - ran, member ras oncogene family, SNRPD2 - small nuclear ribonucleoprotein d2 polypeptide 16.5kda, SNRPD3 - small nuclear ribonucleoprotein d3 polypeptide 18kda, RANBP2 - ran binding protein 2, SNRPE - small nuclear ribonucleoprotein polypeptide e, SNRPF - small nuclear ribonucleoprotein polypeptide …
GO:0070646	protein modification by small protein removal	2.57e-12	1.74e-10	2.1	18121	281	2666	87	[PSMD6 - proteasome (prosome, macropain) 26s subunit, non-atpase, 6, CDC25A - cell division cycle 25a, CDC20 - cell division cycle 20, CDK1 - cyclin-dependent kinase 1, BRCA1 - breast cancer 1, early onset, USP1 - ubiquitin specific peptidase 1, DDB2 - damage-specific dna binding protein 2, 48kda, DESI1 - desumoylating isopeptidase 1, PSMA1 - proteasome (prosome, macropain) subunit, alpha type, 1…
GO:0000387	spliceosomal snRNP assembly	2.57e-12	1.73e-10	4.36	18121	39	2666	25	[SNRPC - small nuclear ribonucleoprotein polypeptide c, SNRPD1 - small nuclear ribonucleoprotein d1 polypeptide 16kda, SNRPD2 - small nuclear ribonucleoprotein d2 polypeptide 16.5kda, SNRPD3 - small nuclear ribonucleoprotein d3 polypeptide 18kda, SNRPE - small nuclear ribonucleoprotein polypeptide e, SNRPF - small nuclear ribonucleoprotein polypeptide f, SNRPG - small nuclear ribonucleoprotein po…
GO:0097711	ciliary basal body-plasma membrane docking	4.4e-12	2.95e-10	3.01	18121	95	2666	42	[MAPRE1 - microtubule-associated protein, rp/eb family, member 1, HAUS8 - haus augmin-like complex, subunit 8, NDE1 - nude neurodevelopment protein 1, CKAP5 - cytoskeleton associated protein 5, CDK5RAP2 - cdk5 regulatory subunit associated protein 2, HAUS5 - haus augmin-like complex, subunit 5, NEK2 - nima-related kinase 2, CDK1 - cyclin-dependent kinase 1, TUBB - tubulin, beta class i, TUBA1A - …
GO:0007062	sister chromatid cohesion	4.86e-12	3.24e-10	4.41	18121	37	2666	24	[CDCA5 - cell division cycle associated 5, SMC1A - structural maintenance of chromosomes 1a, BUB1 - bub1 mitotic checkpoint serine/threonine kinase, CDC20 - cell division cycle 20, BUB1B - bub1 mitotic checkpoint serine/threonine kinase b, PLK1 - polo-like kinase 1, MCMBP - minichromosome maintenance complex binding protein, RAD51C - rad51 paralog c, SGOL1 - shugoshin-like 1 (s. pombe), SMC5 - st…
GO:0002478	antigen processing and presentation of exogenous peptide antigen	5.02e-12	3.34e-10	2.42	18121	174	2666	62	[PSMD6 - proteasome (prosome, macropain) 26s subunit, non-atpase, 6, CAPZA1 - capping protein (actin filament) muscle z-line, alpha 1, CANX - calnexin, KIF3C - kinesin family member 3c, KIF2A - kinesin heavy chain member 2a, RACGAP1 - rac gtpase activating protein 1, HLA-DRB1 - major histocompatibility complex, class ii, dr beta 1, DYNLL1 - dynein, light chain, lc8-type 1, PSMA1 - proteasome (pro…
GO:1904872	regulation of telomerase RNA localization to Cajal body	5.27e-12	3.49e-10	6.04	18121	18	2666	16	[CCT6A - chaperonin containing tcp1, subunit 6a (zeta 1), DKC1 - dyskeratosis congenita 1, dyskerin, EXOSC10 - exosome component 10, CCT3 - chaperonin containing tcp1, subunit 3 (gamma), CCT7 - chaperonin containing tcp1, subunit 7 (eta), CCT8 - chaperonin containing tcp1, subunit 8 (theta), TCP1 - t-complex 1, CCT5 - chaperonin containing tcp1, subunit 5 (epsilon), NAF1 - nuclear assembly factor…
GO:0006271	DNA strand elongation involved in DNA replication	5.27e-12	3.48e-10	6.04	18121	18	2666	16	[PCNA - proliferating cell nuclear antigen, RFC4 - replication factor c (activator 1) 4, 37kda, MCM7 - minichromosome maintenance complex component 7, RFC3 - replication factor c (activator 1) 3, 38kda, GINS1 - gins complex subunit 1 (psf1 homolog), GINS3 - gins complex subunit 3 (psf3 homolog), LIG1 - ligase i, dna, atp-dependent, GINS4 - gins complex subunit 4 (sld5 homolog), MCM4 - minichromos…
GO:0034080	CENP-A containing nucleosome assembly	6.65e-12	4.37e-10	4.11	18121	43	2666	26	[CENPA - centromere protein a, MIS18A - mis18 kinetochore protein homolog a (s. pombe), ITGB3BP - integrin beta 3 binding protein (beta3-endonexin), STRA13 - stimulated by retinoic acid 13, CENPM - centromere protein m, CENPK - centromere protein k, CENPQ - centromere protein q, CENPH - centromere protein h, CENPI - centromere protein i, NASP - nuclear autoantigenic sperm protein (histone-binding…
GO:0043044	ATP-dependent chromatin remodeling	7.47e-12	4.89e-10	3.05	18121	89	2666	40	[ACTL6A - actin-like 6a, CENPA - centromere protein a, ANP32E - acidic (leucine-rich) nuclear phosphoprotein 32 family, member e, MIS18A - mis18 kinetochore protein homolog a (s. pombe), ITGB3BP - integrin beta 3 binding protein (beta3-endonexin), STRA13 - stimulated by retinoic acid 13, CENPM - centromere protein m, CENPK - centromere protein k, PIWIL1 - piwi-like rna-mediated gene silencing 1, …
GO:0019439	aromatic compound catabolic process	9.85e-12	6.41e-10	1.81	18121	461	2666	123	[POP1 - processing of precursor 1, ribonuclease p/mrp subunit (s. cerevisiae), EXOSC9 - exosome component 9, NCBP1 - nuclear cap binding protein subunit 1, 80kda, EXOSC5 - exosome component 5, APOBEC3B - apolipoprotein b mrna editing enzyme, catalytic polypeptide-like 3b, EXOSC10 - exosome component 10, GSPT1 - g1 to s phase transition 1, SAMHD1 - sam domain and hd domain 1, MLH1 - mutl homolog 1…
GO:0042590	antigen processing and presentation of exogenous peptide antigen via MHC class I	9.93e-12	6.44e-10	3.18	18121	79	2666	37	[PSMD14 - proteasome (prosome, macropain) 26s subunit, non-atpase, 14, PSMD12 - proteasome (prosome, macropain) 26s subunit, non-atpase, 12, PSMD6 - proteasome (prosome, macropain) 26s subunit, non-atpase, 6, PSMD11 - proteasome (prosome, macropain) 26s subunit, non-atpase, 11, PSMD13 - proteasome (prosome, macropain) 26s subunit, non-atpase, 13, PSME2 - proteasome (prosome, macropain) activator …
GO:0034655	nucleobase-containing compound catabolic process	1.01e-11	6.55e-10	1.88	18121	397	2666	110	[POP1 - processing of precursor 1, ribonuclease p/mrp subunit (s. cerevisiae), EXOSC9 - exosome component 9, NCBP1 - nuclear cap binding protein subunit 1, 80kda, EXOSC5 - exosome component 5, APOBEC3B - apolipoprotein b mrna editing enzyme, catalytic polypeptide-like 3b, EXOSC10 - exosome component 10, GSPT1 - g1 to s phase transition 1, SAMHD1 - sam domain and hd domain 1, MLH1 - mutl homolog 1…
GO:0043632	modification-dependent macromolecule catabolic process	1.25e-11	8.05e-10	1.76	18121	518	2666	134	[PSMD6 - proteasome (prosome, macropain) 26s subunit, non-atpase, 6, EXOSC9 - exosome component 9, CDC20 - cell division cycle 20, EXOSC10 - exosome component 10, CDK1 - cyclin-dependent kinase 1, UHRF1 - ubiquitin-like with phd and ring finger domains 1, SEC61B - sec61 beta subunit, ERLIN1 - er lipid raft associated 1, KCTD5 - potassium channel tetramerization domain containing 5, CDC34 - cell d…
GO:0022616	DNA strand elongation	1.59e-11	1.02e-09	5.32	18121	23	2666	18	[PCNA - proliferating cell nuclear antigen, RFC4 - replication factor c (activator 1) 4, 37kda, MCM7 - minichromosome maintenance complex component 7, RFC3 - replication factor c (activator 1) 3, 38kda, GINS1 - gins complex subunit 1 (psf1 homolog), GINS3 - gins complex subunit 3 (psf3 homolog), LIG1 - ligase i, dna, atp-dependent, GINS4 - gins complex subunit 4 (sld5 homolog), MCM4 - minichromos…
GO:0009124	nucleoside monophosphate biosynthetic process	1.7e-11	1.09e-09	2.87	18121	102	2666	43	[PGK1 - phosphoglycerate kinase 1, PAICS - phosphoribosylaminoimidazole carboxylase, phosphoribosylaminoimidazole succinocarboxamide synthetase, PRPS2 - phosphoribosyl pyrophosphate synthetase 2, TPI1 - triosephosphate isomerase 1, PRPS1 - phosphoribosyl pyrophosphate synthetase 1, TK1 - thymidine kinase 1, soluble, PGAM1 - phosphoglycerate mutase 1 (brain), ALDOA - aldolase a, fructose-bisphosph…
GO:0075733	intracellular transport of virus	2.43e-11	1.55e-09	3.65	18121	54	2666	29	[NUP188 - nucleoporin 188kda, RAN - ran, member ras oncogene family, RPS27A - ribosomal protein s27a, RANBP2 - ran binding protein 2, NUP205 - nucleoporin 205kda, NUP133 - nucleoporin 133kda, SEH1L - seh1-like (s. cerevisiae), NUP107 - nucleoporin 107kda, XPO1 - exportin 1 (crm1 homolog, yeast), UBB - ubiquitin b, NUP88 - nucleoporin 88kda, NUP98 - nucleoporin 98kda, NUP62 - nucleoporin 62kda, NU…
GO:0006301	postreplication repair	2.65e-11	1.68e-09	3.73	18121	51	2666	28	[RFC4 - replication factor c (activator 1) 4, 37kda, MSH2 - muts homolog 2, colon cancer, nonpolyposis type 1 (e. coli), RFC5 - replication factor c (activator 1) 5, 36.5kda, RFC2 - replication factor c (activator 1) 2, 40kda, RPS27A - ribosomal protein s27a, RFC3 - replication factor c (activator 1) 3, 38kda, RFC1 - replication factor c (activator 1) 1, 145kda, BRCA1 - breast cancer 1, early ons…
GO:0051383	kinetochore organization	2.88e-11	1.81e-09	5.72	18121	19	2666	16	[CENPA - centromere protein a, DLGAP5 - discs, large (drosophila) homolog-associated protein 5, CENPE - centromere protein e, 312kda, STRA13 - stimulated by retinoic acid 13, NUF2 - nuf2, ndc80 kinetochore complex component, CENPF - centromere protein f, 350/400kda, CDT1 - chromatin licensing and dna replication factor 1, MIS12 - mis12 kinetochore complex component, NDC80 - ndc80 kinetochore comp…
GO:0002474	antigen processing and presentation of peptide antigen via MHC class I	3.04e-11	1.91e-09	2.9	18121	96	2666	41	[PSMD12 - proteasome (prosome, macropain) 26s subunit, non-atpase, 12, PSMD14 - proteasome (prosome, macropain) 26s subunit, non-atpase, 14, PSMD6 - proteasome (prosome, macropain) 26s subunit, non-atpase, 6, PSMD11 - proteasome (prosome, macropain) 26s subunit, non-atpase, 11, PSMD13 - proteasome (prosome, macropain) 26s subunit, non-atpase, 13, PSME2 - proteasome (prosome, macropain) activator …
GO:0006261	DNA-dependent DNA replication	3.07e-11	1.92e-09	4.6	18121	31	2666	21	[DONSON - downstream neighbor of son, ZNF259 - zinc finger protein 259, RFC4 - replication factor c (activator 1) 4, 37kda, POLN - polymerase (dna directed) nu, RFC5 - replication factor c (activator 1) 5, 36.5kda, DNAJA3 - dnaj (hsp40) homolog, subfamily a, member 3, RFC2 - replication factor c (activator 1) 2, 40kda, RFC3 - replication factor c (activator 1) 3, 38kda, MCMBP - minichromosome mai…
GO:0000460	maturation of 5.8S rRNA	3.21e-11	1.99e-09	6	18121	17	2666	15	[LAS1L - las1-like (s. cerevisiae), EXOSC10 - exosome component 10, NSA2 - nsa2 ribosome biogenesis homolog (s. cerevisiae), RRP15 - ribosomal rna processing 15 homolog (s. cerevisiae), WDR12 - wd repeat domain 12, RPF1 - ribosome production factor 1 homolog (s. cerevisiae), PRKDC - protein kinase, dna-activated, catalytic polypeptide, URB1 - urb1 ribosome biogenesis 1 homolog (s. cerevisiae), MA…
GO:0033209	tumor necrosis factor-mediated signaling pathway	3.22e-11	1.99e-09	2.65	18121	123	2666	48	[KARS - lysyl-trna synthetase, PSMD12 - proteasome (prosome, macropain) 26s subunit, non-atpase, 12, PSMD14 - proteasome (prosome, macropain) 26s subunit, non-atpase, 14, PSMD6 - proteasome (prosome, macropain) 26s subunit, non-atpase, 6, PSMD11 - proteasome (prosome, macropain) 26s subunit, non-atpase, 11, PSMD13 - proteasome (prosome, macropain) 26s subunit, non-atpase, 13, PSME2 - proteasome (…
GO:0000462	maturation of SSU-rRNA from tricistronic rRNA transcript (SSU-rRNA, 5.8S rRNA, LSU-rRNA)	3.36e-11	2.07e-09	4.97	18121	26	2666	19	[BMS1 - bms1 ribosome biogenesis factor, TSR2 - tsr2, 20s rrna accumulation, homolog (s. cerevisiae), BYSL - bystin-like, TSR1 - tsr1, 20s rrna accumulation, homolog (s. cerevisiae), UTP6 - utp6, small subunit (ssu) processome component, homolog (yeast), UTP3 - utp3, small subunit (ssu) processome component, homolog (s. cerevisiae), DIEXF - digestive organ expansion factor homolog (zebrafish), RR…
GO:0046700	heterocycle catabolic process	3.43e-11	2.11e-09	1.81	18121	444	2666	118	[POP1 - processing of precursor 1, ribonuclease p/mrp subunit (s. cerevisiae), EXOSC9 - exosome component 9, NCBP1 - nuclear cap binding protein subunit 1, 80kda, EXOSC5 - exosome component 5, APOBEC3B - apolipoprotein b mrna editing enzyme, catalytic polypeptide-like 3b, EXOSC10 - exosome component 10, GSPT1 - g1 to s phase transition 1, SAMHD1 - sam domain and hd domain 1, MLH1 - mutl homolog 1…
GO:0009894	regulation of catabolic process	3.78e-11	2.32e-09	1.51	18121	992	2666	221	[BOK - bcl2-related ovarian killer, TRIM65 - tripartite motif containing 65, FAM83D - family with sequence similarity 83, member d, EXOSC9 - exosome component 9, EXOSC5 - exosome component 5, HNRNPA0 - heterogeneous nuclear ribonucleoprotein a0, NAF1 - nuclear assembly factor 1 ribonucleoprotein, HNRNPM - heterogeneous nuclear ribonucleoprotein m, NUP62 - nucleoporin 62kda, NSUN2 - nop2/sun rna m…
GO:0044270	cellular nitrogen compound catabolic process	4e-11	2.44e-09	1.8	18121	445	2666	118	[POP1 - processing of precursor 1, ribonuclease p/mrp subunit (s. cerevisiae), EXOSC9 - exosome component 9, NCBP1 - nuclear cap binding protein subunit 1, 80kda, EXOSC5 - exosome component 5, APOBEC3B - apolipoprotein b mrna editing enzyme, catalytic polypeptide-like 3b, EXOSC10 - exosome component 10, GSPT1 - g1 to s phase transition 1, SAMHD1 - sam domain and hd domain 1, MLH1 - mutl homolog 1…
GO:0051984	positive regulation of chromosome segregation	4.1e-11	2.49e-09	4.4	18121	34	2666	22	[CDC6 - cell division cycle 6, SFPQ - splicing factor proline/glutamine-rich, RAD18 - rad18 homolog (s. cerevisiae), DLGAP5 - discs, large (drosophila) homolog-associated protein 5, ANAPC11 - anaphase promoting complex subunit 11, ANAPC5 - anaphase promoting complex subunit 5, ANAPC7 - anaphase promoting complex subunit 7, RB1 - retinoblastoma 1, AURKB - aurora kinase b, SMC5 - structural mainten…
GO:0019884	antigen processing and presentation of exogenous antigen	4.48e-11	2.71e-09	2.32	18121	182	2666	62	[PSMD6 - proteasome (prosome, macropain) 26s subunit, non-atpase, 6, CAPZA1 - capping protein (actin filament) muscle z-line, alpha 1, CANX - calnexin, KIF3C - kinesin family member 3c, KIF2A - kinesin heavy chain member 2a, RACGAP1 - rac gtpase activating protein 1, HLA-DRB1 - major histocompatibility complex, class ii, dr beta 1, DYNLL1 - dynein, light chain, lc8-type 1, PSMA1 - proteasome (pro…
GO:1902579	multi-organism localization	5.14e-11	3.1e-09	3.21	18121	72	2666	34	[NUP188 - nucleoporin 188kda, RAN - ran, member ras oncogene family, RPS27A - ribosomal protein s27a, RANBP2 - ran binding protein 2, NUP205 - nucleoporin 205kda, TCP1 - t-complex 1, NUP133 - nucleoporin 133kda, THOC6 - tho complex 6 homolog (drosophila), SEH1L - seh1-like (s. cerevisiae), NUP107 - nucleoporin 107kda, XPO1 - exportin 1 (crm1 homolog, yeast), UBB - ubiquitin b, NUP88 - nucleoporin…
GO:0044766	multi-organism transport	5.14e-11	3.08e-09	3.21	18121	72	2666	34	[NUP188 - nucleoporin 188kda, RAN - ran, member ras oncogene family, RPS27A - ribosomal protein s27a, RANBP2 - ran binding protein 2, NUP205 - nucleoporin 205kda, TCP1 - t-complex 1, NUP133 - nucleoporin 133kda, THOC6 - tho complex 6 homolog (drosophila), SEH1L - seh1-like (s. cerevisiae), NUP107 - nucleoporin 107kda, XPO1 - exportin 1 (crm1 homolog, yeast), UBB - ubiquitin b, NUP88 - nucleoporin…
GO:0051603	proteolysis involved in cellular protein catabolic process	6.53e-11	3.91e-09	1.69	18121	571	2666	142	[PSMD6 - proteasome (prosome, macropain) 26s subunit, non-atpase, 6, CDC20 - cell division cycle 20, CDK1 - cyclin-dependent kinase 1, UHRF1 - ubiquitin-like with phd and ring finger domains 1, SEC61B - sec61 beta subunit, KCTD5 - potassium channel tetramerization domain containing 5, ERLIN1 - er lipid raft associated 1, CDC34 - cell division cycle 34, CDC27 - cell division cycle 27, DDB1 - damag…
GO:0016073	snRNA metabolic process	8.99e-11	5.35e-09	2.86	18121	95	2666	40	[TAF9 - taf9 rna polymerase ii, tata box binding protein (tbp)-associated factor, 32kda, NCBP1 - nuclear cap binding protein subunit 1, 80kda, EXOSC5 - exosome component 5, EXOSC9 - exosome component 9, DKC1 - dyskeratosis congenita 1, dyskerin, EXOSC7 - exosome component 7, EXOSC10 - exosome component 10, TAF5 - taf5 rna polymerase ii, tata box binding protein (tbp)-associated factor, 100kda, SK…
GO:1901293	nucleoside phosphate biosynthetic process	9.33e-11	5.53e-09	2.08	18121	252	2666	77	[PGK1 - phosphoglycerate kinase 1, PAICS - phosphoribosylaminoimidazole carboxylase, phosphoribosylaminoimidazole succinocarboxamide synthetase, TK1 - thymidine kinase 1, soluble, PGAM1 - phosphoglycerate mutase 1 (brain), NME1 - nme/nm23 nucleoside diphosphate kinase 1, NME2 - nme/nm23 nucleoside diphosphate kinase 2, ADSS - adenylosuccinate synthase, ADSL - adenylosuccinate lyase, ATIC - 5-amin…
GO:2000134	negative regulation of G1/S transition of mitotic cell cycle	9.8e-11	5.79e-09	2.81	18121	99	2666	41	[BAX - bcl2-associated x protein, CNOT6 - ccr4-not transcription complex, subunit 6, KANK2 - kn motif and ankyrin repeat domains 2, CDK1 - cyclin-dependent kinase 1, BRD7 - bromodomain containing 7, RFWD3 - ring finger and wd repeat domain 3, CDC25C - cell division cycle 25c, RQCD1 - rcd1 required for cell differentiation1 homolog (s. pombe), GTSE1 - g-2 and s-phase expressed 1, E2F8 - e2f transc…
GO:0051310	metaphase plate congression	1e-10	5.9e-09	3.67	18121	50	2666	27	[KIF14 - kinesin family member 14, FAM83D - family with sequence similarity 83, member d, PINX1 - pin2/terf1 interacting, telomerase inhibitor 1, CENPE - centromere protein e, 312kda, SEH1L - seh1-like (s. cerevisiae), KIF18A - kinesin family member 18a, CENPF - centromere protein f, 350/400kda, SPDL1 - spindle apparatus coiled-coil protein 1, CENPQ - centromere protein q, MLH1 - mutl homolog 1, …
GO:0072395	signal transduction involved in cell cycle checkpoint	1.04e-10	6.11e-09	3.2	18121	70	2666	33	[CNOT6 - ccr4-not transcription complex, subunit 6, BAX - bcl2-associated x protein, CDK1 - cyclin-dependent kinase 1, ZWILCH - zwilch kinetochore protein, BRCA1 - breast cancer 1, early onset, RQCD1 - rcd1 required for cell differentiation1 homolog (s. pombe), CDC25C - cell division cycle 25c, DTL - denticleless e3 ubiquitin protein ligase homolog (drosophila), GTSE1 - g-2 and s-phase expressed …
GO:0007005	mitochondrion organization	1.08e-10	6.31e-09	1.99	18121	290	2666	85	[BOK - bcl2-related ovarian killer, NMT1 - n-myristoyltransferase 1, PPRC1 - peroxisome proliferator-activated receptor gamma, coactivator-related 1, MSTO1 - misato 1, mitochondrial distribution and morphology regulator, TOMM70A - translocase of outer mitochondrial membrane 70 homolog a (s. cerevisiae), ARMC1 - armadillo repeat containing 1, TIMM13 - translocase of inner mitochondrial membrane 13…
GO:0045839	negative regulation of mitotic nuclear division	1.13e-10	6.59e-09	3.98	18121	41	2666	24	[CHEK1 - checkpoint kinase 1, BUB1 - bub1 mitotic checkpoint serine/threonine kinase, TRIP13 - thyroid hormone receptor interactor 13, BUB1B - bub1 mitotic checkpoint serine/threonine kinase b, PLK1 - polo-like kinase 1, CDC20 - cell division cycle 20, MAD2L1 - mad2 mitotic arrest deficient-like 1 (yeast), AURKB - aurora kinase b, CENPF - centromere protein f, 350/400kda, SPDL1 - spindle apparatu…
GO:0009165	nucleotide biosynthetic process	1.31e-10	7.57e-09	2.07	18121	249	2666	76	[PGK1 - phosphoglycerate kinase 1, PAICS - phosphoribosylaminoimidazole carboxylase, phosphoribosylaminoimidazole succinocarboxamide synthetase, PGAM1 - phosphoglycerate mutase 1 (brain), NME1 - nme/nm23 nucleoside diphosphate kinase 1, NME2 - nme/nm23 nucleoside diphosphate kinase 2, ADSS - adenylosuccinate synthase, ADSL - adenylosuccinate lyase, ATIC - 5-aminoimidazole-4-carboxamide ribonucleo…
GO:0032774	RNA biosynthetic process	1.43e-10	8.25e-09	1.71	18121	525	2666	132	[DHX9 - deah (asp-glu-ala-his) box helicase 9, NCBP1 - nuclear cap binding protein subunit 1, 80kda, TCOF1 - treacher collins-franceschetti syndrome 1, CDK1 - cyclin-dependent kinase 1, MKI67IP - mki67 (fha domain) interacting nucleolar phosphoprotein, ELOF1 - elongation factor 1 homolog (s. cerevisiae), RBMX - rna binding motif protein, x-linked, DRAP1 - dr1-associated protein 1 (negative cofact…
GO:0050000	chromosome localization	1.61e-10	9.28e-09	3.29	18121	64	2666	31	[KIF14 - kinesin family member 14, FAM83D - family with sequence similarity 83, member d, NDE1 - nude neurodevelopment protein 1, DLGAP5 - discs, large (drosophila) homolog-associated protein 5, PINX1 - pin2/terf1 interacting, telomerase inhibitor 1, CENPE - centromere protein e, 312kda, SEH1L - seh1-like (s. cerevisiae), KIF18A - kinesin family member 18a, CENPF - centromere protein f, 350/400kd…
GO:0016579	protein deubiquitination	1.64e-10	9.41e-09	2.03	18121	264	2666	79	[PSMD6 - proteasome (prosome, macropain) 26s subunit, non-atpase, 6, CDC25A - cell division cycle 25a, CDC20 - cell division cycle 20, CDK1 - cyclin-dependent kinase 1, BRCA1 - breast cancer 1, early onset, USP1 - ubiquitin specific peptidase 1, DDB2 - damage-specific dna binding protein 2, 48kda, PSMA1 - proteasome (prosome, macropain) subunit, alpha type, 1, PSMA2 - proteasome (prosome, macropa…
GO:0033046	negative regulation of sister chromatid segregation	1.82e-10	1.04e-08	4.33	18121	33	2666	21	[BUB1 - bub1 mitotic checkpoint serine/threonine kinase, TRIP13 - thyroid hormone receptor interactor 13, BUB1B - bub1 mitotic checkpoint serine/threonine kinase b, CDC20 - cell division cycle 20, PLK1 - polo-like kinase 1, MAD2L1 - mad2 mitotic arrest deficient-like 1 (yeast), AURKB - aurora kinase b, CENPF - centromere protein f, 350/400kda, SPDL1 - spindle apparatus coiled-coil protein 1, TTK …
GO:0031329	regulation of cellular catabolic process	1.83e-10	1.04e-08	1.53	18121	886	2666	199	[TRIM65 - tripartite motif containing 65, BOK - bcl2-related ovarian killer, EXOSC9 - exosome component 9, EXOSC5 - exosome component 5, HNRNPA0 - heterogeneous nuclear ribonucleoprotein a0, NAF1 - nuclear assembly factor 1 ribonucleoprotein, HNRNPM - heterogeneous nuclear ribonucleoprotein m, NUP62 - nucleoporin 62kda, NSUN2 - nop2/sun rna methyltransferase family, member 2, METTL16 - methyltran…
GO:0051303	establishment of chromosome localization	1.97e-10	1.12e-08	3.34	18121	61	2666	30	[KIF14 - kinesin family member 14, FAM83D - family with sequence similarity 83, member d, NDE1 - nude neurodevelopment protein 1, DLGAP5 - discs, large (drosophila) homolog-associated protein 5, PINX1 - pin2/terf1 interacting, telomerase inhibitor 1, CENPE - centromere protein e, 312kda, SEH1L - seh1-like (s. cerevisiae), KIF18A - kinesin family member 18a, CENPF - centromere protein f, 350/400kd…
GO:1902807	negative regulation of cell cycle G1/S phase transition	2.06e-10	1.17e-08	2.76	18121	101	2666	41	[BAX - bcl2-associated x protein, CNOT6 - ccr4-not transcription complex, subunit 6, KANK2 - kn motif and ankyrin repeat domains 2, CDK1 - cyclin-dependent kinase 1, BRD7 - bromodomain containing 7, RFWD3 - ring finger and wd repeat domain 3, CDC25C - cell division cycle 25c, RQCD1 - rcd1 required for cell differentiation1 homolog (s. pombe), GTSE1 - g-2 and s-phase expressed 1, E2F8 - e2f transc…
GO:2001251	negative regulation of chromosome organization	2.2e-10	1.24e-08	2.5	18121	133	2666	49	[CDC20 - cell division cycle 20, RTEL1 - regulator of telomere elongation helicase 1, EXOSC10 - exosome component 10, PAPD5 - pap associated domain containing 5, WDR5 - wd repeat domain 5, BRCA1 - breast cancer 1, early onset, SPDL1 - spindle apparatus coiled-coil protein 1, SET - set nuclear oncogene, ZWINT - zw10 interacting kinetochore protein, SDR16C5 - short chain dehydrogenase/reductase fam…
GO:0043486	histone exchange	2.38e-10	1.33e-08	3.4	18121	58	2666	29	[CENPA - centromere protein a, ANP32E - acidic (leucine-rich) nuclear phosphoprotein 32 family, member e, MIS18A - mis18 kinetochore protein homolog a (s. pombe), ITGB3BP - integrin beta 3 binding protein (beta3-endonexin), STRA13 - stimulated by retinoic acid 13, CENPM - centromere protein m, CENPK - centromere protein k, PIWIL1 - piwi-like rna-mediated gene silencing 1, CENPQ - centromere prote…
GO:1901361	organic cyclic compound catabolic process	2.5e-10	1.39e-08	1.72	18121	493	2666	125	[POP1 - processing of precursor 1, ribonuclease p/mrp subunit (s. cerevisiae), EXOSC9 - exosome component 9, NCBP1 - nuclear cap binding protein subunit 1, 80kda, EXOSC5 - exosome component 5, APOBEC3B - apolipoprotein b mrna editing enzyme, catalytic polypeptide-like 3b, EXOSC10 - exosome component 10, GSPT1 - g1 to s phase transition 1, SAMHD1 - sam domain and hd domain 1, MLH1 - mutl homolog 1…
GO:2000816	negative regulation of mitotic sister chromatid separation	2.62e-10	1.46e-08	4.61	18121	28	2666	19	[BUB1 - bub1 mitotic checkpoint serine/threonine kinase, TRIP13 - thyroid hormone receptor interactor 13, CDC20 - cell division cycle 20, PLK1 - polo-like kinase 1, BUB1B - bub1 mitotic checkpoint serine/threonine kinase b, MAD2L1 - mad2 mitotic arrest deficient-like 1 (yeast), AURKB - aurora kinase b, CENPF - centromere protein f, 350/400kda, SPDL1 - spindle apparatus coiled-coil protein 1, TTK …
GO:0000966	RNA 5'-end processing	2.81e-10	1.56e-08	5.02	18121	23	2666	17	[POP1 - processing of precursor 1, ribonuclease p/mrp subunit (s. cerevisiae), KIAA0391 - kiaa0391, POP7 - processing of precursor 7, ribonuclease p/mrp subunit (s. cerevisiae), PNPT1 - polyribonucleotide nucleotidyltransferase 1, POP5 - processing of precursor 5, ribonuclease p/mrp subunit (s. cerevisiae), TBL3 - transducin (beta)-like 3, NOP9 - nop9 nucleolar protein, POP4 - processing of precu…
GO:2000278	regulation of DNA biosynthetic process	3.08e-10	1.7e-08	2.69	18121	106	2666	42	[CCT6A - chaperonin containing tcp1, subunit 6a (zeta 1), RFC4 - replication factor c (activator 1) 4, 37kda, RFC5 - replication factor c (activator 1) 5, 36.5kda, DKC1 - dyskeratosis congenita 1, dyskerin, NEK2 - nima-related kinase 2, RFC2 - replication factor c (activator 1) 2, 40kda, EXOSC10 - exosome component 10, PINX1 - pin2/terf1 interacting, telomerase inhibitor 1, RFC3 - replication fac…
GO:0001510	RNA methylation	3.21e-10	1.77e-08	3.04	18121	76	2666	34	[WDR4 - wd repeat domain 4, NOP2 - nop2 nucleolar protein, FTSJ1 - ftsj rna methyltransferase homolog 1 (e. coli), FBL - fibrillarin, EMG1 - emg1 n1-specific pseudouridine methyltransferase, ALKBH8 - alkb, alkylation repair homolog 8 (e. coli), TFB2M - transcription factor b2, mitochondrial, GTPBP3 - gtp binding protein 3 (mitochondrial), RNMTL1 - rna methyltransferase like 1, TGS1 - trimethylgua…
GO:0000731	DNA synthesis involved in DNA repair	3.28e-10	1.8e-08	3.53	18121	52	2666	27	[RFC4 - replication factor c (activator 1) 4, 37kda, RFC5 - replication factor c (activator 1) 5, 36.5kda, RFC2 - replication factor c (activator 1) 2, 40kda, RPS27A - ribosomal protein s27a, RFC3 - replication factor c (activator 1) 3, 38kda, RFC1 - replication factor c (activator 1) 1, 145kda, DTL - denticleless e3 ubiquitin protein ligase homolog (drosophila), UBB - ubiquitin b, KIAA0101 - kia…
GO:0033048	negative regulation of mitotic sister chromatid segregation	3.47e-10	1.9e-08	4.39	18121	31	2666	20	[BUB1 - bub1 mitotic checkpoint serine/threonine kinase, TRIP13 - thyroid hormone receptor interactor 13, CDC20 - cell division cycle 20, PLK1 - polo-like kinase 1, BUB1B - bub1 mitotic checkpoint serine/threonine kinase b, MAD2L1 - mad2 mitotic arrest deficient-like 1 (yeast), CENPF - centromere protein f, 350/400kda, AURKB - aurora kinase b, SPDL1 - spindle apparatus coiled-coil protein 1, TTK …
GO:0031570	DNA integrity checkpoint	3.76e-10	2.05e-08	2.97	18121	80	2666	35	[CDC6 - cell division cycle 6, RAD1 - rad1 homolog (s. pombe), MDC1 - mediator of dna-damage checkpoint 1, DONSON - downstream neighbor of son, MSH2 - muts homolog 2, colon cancer, nonpolyposis type 1 (e. coli), H2AFX - h2a histone family, member x, CDK1 - cyclin-dependent kinase 1, NAE1 - nedd8 activating enzyme e1 subunit 1, ORC1 - origin recognition complex, subunit 1, RFWD3 - ring finger and …
GO:0019882	antigen processing and presentation	3.9e-10	2.12e-08	2.14	18121	213	2666	67	[PSMD6 - proteasome (prosome, macropain) 26s subunit, non-atpase, 6, CAPZA1 - capping protein (actin filament) muscle z-line, alpha 1, CANX - calnexin, KIF3C - kinesin family member 3c, KIF2A - kinesin heavy chain member 2a, RACGAP1 - rac gtpase activating protein 1, HLA-DRB1 - major histocompatibility complex, class ii, dr beta 1, DYNLL1 - dynein, light chain, lc8-type 1, PSMA1 - proteasome (pro…
GO:0045005	DNA-dependent DNA replication maintenance of fidelity	4.42e-10	2.39e-08	3.79	18121	43	2666	24	[DONSON - downstream neighbor of son, PCNA - proliferating cell nuclear antigen, RTEL1 - regulator of telomere elongation helicase 1, STRA13 - stimulated by retinoic acid 13, MMS22L - mms22-like, dna repair protein, BRCA2 - breast cancer 2, early onset, RFWD3 - ring finger and wd repeat domain 3, BLM - bloom syndrome, recq helicase-like, ZRANB3 - zinc finger, ran-binding domain containing 3, ALYR…
GO:0034471	ncRNA 5'-end processing	4.5e-10	2.43e-08	5.18	18121	21	2666	16	[POP1 - processing of precursor 1, ribonuclease p/mrp subunit (s. cerevisiae), KIAA0391 - kiaa0391, POP7 - processing of precursor 7, ribonuclease p/mrp subunit (s. cerevisiae), POP5 - processing of precursor 5, ribonuclease p/mrp subunit (s. cerevisiae), TBL3 - transducin (beta)-like 3, NOP9 - nop9 nucleolar protein, POP4 - processing of precursor 4, ribonuclease p/mrp subunit (s. cerevisiae), R…
GO:0045841	negative regulation of mitotic metaphase/anaphase transition	4.71e-10	2.53e-08	4.71	18121	26	2666	18	[BUB1 - bub1 mitotic checkpoint serine/threonine kinase, TRIP13 - thyroid hormone receptor interactor 13, CDC20 - cell division cycle 20, PLK1 - polo-like kinase 1, BUB1B - bub1 mitotic checkpoint serine/threonine kinase b, MAD2L1 - mad2 mitotic arrest deficient-like 1 (yeast), CENPF - centromere protein f, 350/400kda, AURKB - aurora kinase b, SPDL1 - spindle apparatus coiled-coil protein 1, TTK …
GO:0043412	macromolecule modification	4.85e-10	2.6e-08	1.24	18121	3156	2666	578	[RSRC1 - arginine/serine-rich coiled-coil 1, APOBEC3B - apolipoprotein b mrna editing enzyme, catalytic polypeptide-like 3b, PDIA4 - protein disulfide isomerase family a, member 4, AARS - alanyl-trna synthetase, NUP62 - nucleoporin 62kda, ALG10 - alg10, alpha-1,2-glucosyltransferase, GCSH - glycine cleavage system protein h (aminomethyl carrier), LGALS1 - lectin, galactoside-binding, soluble, 1, …
GO:0018205	peptidyl-lysine modification	5.14e-10	2.74e-08	1.96	18121	284	2666	82	[HAT1 - histone acetyltransferase 1, TAF5L - taf5-like rna polymerase ii, p300/cbp-associated factor (pcaf)-associated factor, 65kda, NUP133 - nucleoporin 133kda, BRCA2 - breast cancer 2, early onset, WDR5 - wd repeat domain 5, NUP107 - nucleoporin 107kda, PAGR1 - paxip1 associated glutamate-rich protein 1, DESI1 - desumoylating isopeptidase 1, LOXL3 - lysyl oxidase-like 3, DOHH - deoxyhypusine h…
GO:0019941	modification-dependent protein catabolic process	5.41e-10	2.88e-08	1.7	18121	509	2666	127	[PSMD6 - proteasome (prosome, macropain) 26s subunit, non-atpase, 6, CDC20 - cell division cycle 20, CDK1 - cyclin-dependent kinase 1, UHRF1 - ubiquitin-like with phd and ring finger domains 1, SEC61B - sec61 beta subunit, ERLIN1 - er lipid raft associated 1, KCTD5 - potassium channel tetramerization domain containing 5, CDC34 - cell division cycle 34, CDC27 - cell division cycle 27, DDB1 - damag…
GO:0072594	establishment of protein localization to organelle	6.5e-10	3.44e-08	1.79	18121	403	2666	106	[SNF8 - snf8, escrt-ii complex subunit, TOMM70A - translocase of outer mitochondrial membrane 70 homolog a (s. cerevisiae), BRCA2 - breast cancer 2, early onset, TOMM34 - translocase of outer mitochondrial membrane 34, NUP62 - nucleoporin 62kda, TIMM50 - translocase of inner mitochondrial membrane 50 homolog (s. cerevisiae), NXT1 - ntf2-like export factor 1, RPL35 - ribosomal protein l35, IPO4 - …
GO:0070203	regulation of establishment of protein localization to telomere	6.87e-10	3.63e-08	6.8	18121	11	2666	11	[CCT6A - chaperonin containing tcp1, subunit 6a (zeta 1), WRAP53 - wd repeat containing, antisense to tp53, DKC1 - dyskeratosis congenita 1, dyskerin, CCT7 - chaperonin containing tcp1, subunit 7 (eta), CCT3 - chaperonin containing tcp1, subunit 3 (gamma), CCT8 - chaperonin containing tcp1, subunit 8 (theta), TCP1 - t-complex 1, CCT5 - chaperonin containing tcp1, subunit 5 (epsilon), CCT2 - chape…
GO:2000573	positive regulation of DNA biosynthetic process	6.87e-10	3.62e-08	3.14	18121	67	2666	31	[CCT6A - chaperonin containing tcp1, subunit 6a (zeta 1), RFC4 - replication factor c (activator 1) 4, 37kda, DKC1 - dyskeratosis congenita 1, dyskerin, RFC5 - replication factor c (activator 1) 5, 36.5kda, NEK2 - nima-related kinase 2, RFC2 - replication factor c (activator 1) 2, 40kda, RFC3 - replication factor c (activator 1) 3, 38kda, CCT8 - chaperonin containing tcp1, subunit 8 (theta), TCP1…
GO:0072422	signal transduction involved in DNA damage checkpoint	6.87e-10	3.6e-08	3.14	18121	67	2666	31	[CNOT6 - ccr4-not transcription complex, subunit 6, BAX - bcl2-associated x protein, CDK1 - cyclin-dependent kinase 1, BRCA1 - breast cancer 1, early onset, RQCD1 - rcd1 required for cell differentiation1 homolog (s. pombe), CDC25C - cell division cycle 25c, DTL - denticleless e3 ubiquitin protein ligase homolog (drosophila), GTSE1 - g-2 and s-phase expressed 1, E2F8 - e2f transcription factor 8,…
GO:0072401	signal transduction involved in DNA integrity checkpoint	6.87e-10	3.59e-08	3.14	18121	67	2666	31	[CNOT6 - ccr4-not transcription complex, subunit 6, BAX - bcl2-associated x protein, CDK1 - cyclin-dependent kinase 1, BRCA1 - breast cancer 1, early onset, RQCD1 - rcd1 required for cell differentiation1 homolog (s. pombe), CDC25C - cell division cycle 25c, DTL - denticleless e3 ubiquitin protein ligase homolog (drosophila), GTSE1 - g-2 and s-phase expressed 1, E2F8 - e2f transcription factor 8,…
GO:0055086	nucleobase-containing small molecule metabolic process	7.71e-10	4.02e-08	1.65	18121	564	2666	137	[PAICS - phosphoribosylaminoimidazole carboxylase, phosphoribosylaminoimidazole succinocarboxamide synthetase, ACOT13 - acyl-coa thioesterase 13, APOBEC3B - apolipoprotein b mrna editing enzyme, catalytic polypeptide-like 3b, SAMHD1 - sam domain and hd domain 1, RPIA - ribose 5-phosphate isomerase a, DCTD - dcmp deaminase, LDHA - lactate dehydrogenase a, IMPDH1 - imp (inosine 5'-monophosphate) de…
GO:0072413	signal transduction involved in mitotic cell cycle checkpoint	8.19e-10	4.25e-08	3.34	18121	57	2666	28	[CNOT6 - ccr4-not transcription complex, subunit 6, BAX - bcl2-associated x protein, CDK1 - cyclin-dependent kinase 1, ZWILCH - zwilch kinetochore protein, RQCD1 - rcd1 required for cell differentiation1 homolog (s. pombe), CDC25C - cell division cycle 25c, GTSE1 - g-2 and s-phase expressed 1, E2F8 - e2f transcription factor 8, TFDP1 - transcription factor dp-1, RGCC - regulator of cell cycle, SF…
GO:0031023	microtubule organizing center organization	8.4e-10	4.35e-08	3.06	18121	71	2666	32	[HAUS8 - haus augmin-like complex, subunit 8, CKAP5 - cytoskeleton associated protein 5, CDK5RAP2 - cdk5 regulatory subunit associated protein 2, HAUS5 - haus augmin-like complex, subunit 5, CDK1 - cyclin-dependent kinase 1, HAUS3 - haus augmin-like complex, subunit 3, BRCA1 - breast cancer 1, early onset, CETN2 - centrin, ef-hand protein, 2, HAUS7 - haus augmin-like complex, subunit 7, HAUS6 - h…
GO:0018193	peptidyl-amino acid modification	8.54e-10	4.4e-08	1.52	18121	835	2666	187	[DPM1 - dolichyl-phosphate mannosyltransferase polypeptide 1, catalytic subunit, HAT1 - histone acetyltransferase 1, CWC27 - cwc27 spliceosome-associated protein homolog (s. cerevisiae), CDK1 - cyclin-dependent kinase 1, BRCA2 - breast cancer 2, early onset, GSG2 - germ cell associated 2 (haspin), TPGS2 - tubulin polyglutamylase complex subunit 2, DYRK4 - dual-specificity tyrosine-(y)-phosphoryla…
GO:0051985	negative regulation of chromosome segregation	8.83e-10	4.54e-08	4.08	18121	35	2666	21	[BUB1 - bub1 mitotic checkpoint serine/threonine kinase, TRIP13 - thyroid hormone receptor interactor 13, BUB1B - bub1 mitotic checkpoint serine/threonine kinase b, CDC20 - cell division cycle 20, PLK1 - polo-like kinase 1, MAD2L1 - mad2 mitotic arrest deficient-like 1 (yeast), CENPF - centromere protein f, 350/400kda, AURKB - aurora kinase b, SPDL1 - spindle apparatus coiled-coil protein 1, TTK …
GO:0019985	translesion synthesis	8.93e-10	4.58e-08	3.81	18121	41	2666	23	[PCNA - proliferating cell nuclear antigen, RFC4 - replication factor c (activator 1) 4, 37kda, POLN - polymerase (dna directed) nu, USP10 - ubiquitin specific peptidase 10, RFC5 - replication factor c (activator 1) 5, 36.5kda, RPS27A - ribosomal protein s27a, RFC2 - replication factor c (activator 1) 2, 40kda, RFC3 - replication factor c (activator 1) 3, 38kda, RFC1 - replication factor c (activ…
GO:0006400	tRNA modification	9.41e-10	4.81e-08	2.85	18121	86	2666	36	[WDR4 - wd repeat domain 4, C9orf64 - chromosome 9 open reading frame 64, TRMU - trna 5-methylaminomethyl-2-thiouridylate methyltransferase, FTSJ1 - ftsj rna methyltransferase homolog 1 (e. coli), PUS1 - pseudouridylate synthase 1, CTU2 - cytosolic thiouridylase subunit 2 homolog (s. pombe), NAT10 - n-acetyltransferase 10 (gcn5-related), AARS - alanyl-trna synthetase, ALKBH8 - alkb, alkylation re…
GO:0006511	ubiquitin-dependent protein catabolic process	9.69e-10	4.93e-08	1.69	18121	503	2666	125	[PSMD6 - proteasome (prosome, macropain) 26s subunit, non-atpase, 6, CDC20 - cell division cycle 20, CDK1 - cyclin-dependent kinase 1, UHRF1 - ubiquitin-like with phd and ring finger domains 1, SEC61B - sec61 beta subunit, ERLIN1 - er lipid raft associated 1, KCTD5 - potassium channel tetramerization domain containing 5, CDC34 - cell division cycle 34, CDC27 - cell division cycle 27, DDB1 - damag…
GO:0006401	RNA catabolic process	9.82e-10	4.98e-08	2.06	18121	231	2666	70	[RPL24 - ribosomal protein l24, POP1 - processing of precursor 1, ribonuclease p/mrp subunit (s. cerevisiae), EXOSC9 - exosome component 9, EXOSC5 - exosome component 5, NCBP1 - nuclear cap binding protein subunit 1, 80kda, EXOSC10 - exosome component 10, MAGOH - mago-nashi homolog, proliferation-associated (drosophila), RPL22 - ribosomal protein l22, PAPD5 - pap associated domain containing 5, G…
GO:0046794	transport of virus	1.1e-09	5.54e-08	3.23	18121	61	2666	29	[NUP188 - nucleoporin 188kda, RAN - ran, member ras oncogene family, RPS27A - ribosomal protein s27a, RANBP2 - ran binding protein 2, NUP205 - nucleoporin 205kda, NUP133 - nucleoporin 133kda, SEH1L - seh1-like (s. cerevisiae), NUP107 - nucleoporin 107kda, XPO1 - exportin 1 (crm1 homolog, yeast), UBB - ubiquitin b, NUP88 - nucleoporin 88kda, NUP98 - nucleoporin 98kda, NUP62 - nucleoporin 62kda, NU…
GO:0006520	cellular amino acid metabolic process	1.11e-09	5.6e-08	1.93	18121	293	2666	83	[AGMAT - agmatine ureohydrolase (agmatinase), NOS2 - nitric oxide synthase 2, inducible, MTRR - 5-methyltetrahydrofolate-homocysteine methyltransferase reductase, LARS - leucyl-trna synthetase, AARS - alanyl-trna synthetase, DARS2 - aspartyl-trna synthetase 2, mitochondrial, PSAT1 - phosphoserine aminotransferase 1, PYCRL - pyrroline-5-carboxylate reductase-like, ADSS - adenylosuccinate synthase,…
GO:0046605	regulation of centrosome cycle	1.36e-09	6.83e-08	3.28	18121	58	2666	28	[CEP85 - centrosomal protein 85kda, CDK5RAP2 - cdk5 regulatory subunit associated protein 2, CHORDC1 - cysteine and histidine-rich domain (chord) containing 1, NEK2 - nima-related kinase 2, RANBP1 - ran binding protein 1, CCNF - cyclin f, NAT10 - n-acetyltransferase 10 (gcn5-related), BRCA1 - breast cancer 1, early onset, NSFL1C - nsfl1 (p97) cofactor (p47), ATF5 - activating transcription factor…
GO:1905819	negative regulation of chromosome separation	1.54e-09	7.69e-08	4.3	18121	30	2666	19	[BUB1 - bub1 mitotic checkpoint serine/threonine kinase, TRIP13 - thyroid hormone receptor interactor 13, CDC20 - cell division cycle 20, PLK1 - polo-like kinase 1, BUB1B - bub1 mitotic checkpoint serine/threonine kinase b, MAD2L1 - mad2 mitotic arrest deficient-like 1 (yeast), CENPF - centromere protein f, 350/400kda, AURKB - aurora kinase b, SPDL1 - spindle apparatus coiled-coil protein 1, TTK …
GO:0060071	Wnt signaling pathway, planar cell polarity pathway	1.55e-09	7.73e-08	2.72	18121	95	2666	38	[PSMD14 - proteasome (prosome, macropain) 26s subunit, non-atpase, 14, PSMD12 - proteasome (prosome, macropain) 26s subunit, non-atpase, 12, PSMD6 - proteasome (prosome, macropain) 26s subunit, non-atpase, 6, PSMD11 - proteasome (prosome, macropain) 26s subunit, non-atpase, 11, PSMD13 - proteasome (prosome, macropain) 26s subunit, non-atpase, 13, PSME2 - proteasome (prosome, macropain) activator …
GO:0009156	ribonucleoside monophosphate biosynthetic process	1.55e-09	7.7e-08	2.72	18121	95	2666	38	[PGK1 - phosphoglycerate kinase 1, PAICS - phosphoribosylaminoimidazole carboxylase, phosphoribosylaminoimidazole succinocarboxamide synthetase, PRPS2 - phosphoribosyl pyrophosphate synthetase 2, TPI1 - triosephosphate isomerase 1, PRPS1 - phosphoribosyl pyrophosphate synthetase 1, PGAM1 - phosphoglycerate mutase 1 (brain), ALDOA - aldolase a, fructose-bisphosphate, ADSS - adenylosuccinate syntha…
GO:0051128	regulation of cellular component organization	2.08e-09	1.03e-07	1.27	18121	2447	2666	459	[SH3BP1 - sh3-domain binding protein 1, EXOSC9 - exosome component 9, EXOSC10 - exosome component 10, KIF20B - kinesin family member 20b, CORO1C - coronin, actin binding protein, 1c, NUP62 - nucleoporin 62kda, H3F3C - h3 histone, family 3c, MLLT11 - myeloid/lymphoid or mixed-lineage leukemia (trithorax homolog, drosophila); translocated to, 11, LGALS1 - lectin, galactoside-binding, soluble, 1, MK…
GO:0060255	regulation of macromolecule metabolic process	2.08e-09	1.03e-07	1.15	18121	6024	2666	1020	[EXOSC9 - exosome component 9, ZNF239 - zinc finger protein 239, EXOSC10 - exosome component 10, HNRNPA0 - heterogeneous nuclear ribonucleoprotein a0, CBX1 - chromobox homolog 1, TMED2 - transmembrane emp24 domain trafficking protein 2, MLLT11 - myeloid/lymphoid or mixed-lineage leukemia (trithorax homolog, drosophila); translocated to, 11, MKKS - mckusick-kaufman syndrome, YWHAQ - tyrosine 3-mon…		11, LHX4 - lim homeobox 4, NELFB - negative elongation factor complex member b, MIF4GD - mif4g domain containing, BRIP1 - brca1 interacting protein c-terminal helicase 1, LSM7 - lsm7 homolog, u6 small nuclear rna associated (s. cerevisiae), CNOT10 - ccr4-not transcription complex, subunit 10, EIF5AL1 - eukaryotic translation initiation factor 5a-like 1, CAB39 - calcium binding protein 39, DFFA - …
GO:0060249	anatomical structure homeostasis	2.61e-09	1.29e-07	1.9	18121	293	2666	82	[APEX1 - apex nuclease (multifunctional dna repair enzyme) 1, RFC4 - replication factor c (activator 1) 4, 37kda, RFC5 - replication factor c (activator 1) 5, 36.5kda, RFC2 - replication factor c (activator 1) 2, 40kda, RTEL1 - regulator of telomere elongation helicase 1, CCNE2 - cyclin e2, ATP2B2 - atpase, ca++ transporting, plasma membrane 2, RFC3 - replication factor c (activator 1) 3, 38kda, …
GO:0044281	small molecule metabolic process	2.7e-09	1.32e-07	1.34	18121	1696	2666	334	[DPM1 - dolichyl-phosphate mannosyltransferase polypeptide 1, catalytic subunit, APOBEC3B - apolipoprotein b mrna editing enzyme, catalytic polypeptide-like 3b, BRCA1 - breast cancer 1, early onset, AARS - alanyl-trna synthetase, HSD17B1 - hydroxysteroid (17-beta) dehydrogenase 1, RPIA - ribose 5-phosphate isomerase a, BSG - basigin (ok blood group), GCSH - glycine cleavage system protein h (amin…
GO:1902100	negative regulation of metaphase/anaphase transition of cell cycle	2.94e-09	1.44e-07	4.37	18121	28	2666	18	[BUB1 - bub1 mitotic checkpoint serine/threonine kinase, TRIP13 - thyroid hormone receptor interactor 13, CDC20 - cell division cycle 20, PLK1 - polo-like kinase 1, BUB1B - bub1 mitotic checkpoint serine/threonine kinase b, MAD2L1 - mad2 mitotic arrest deficient-like 1 (yeast), AURKB - aurora kinase b, CENPF - centromere protein f, 350/400kda, SPDL1 - spindle apparatus coiled-coil protein 1, TTK …
GO:0034728	nucleosome organization	2.97e-09	1.45e-07	2.19	18121	177	2666	57	[ANP32E - acidic (leucine-rich) nuclear phosphoprotein 32 family, member e, HAT1 - histone acetyltransferase 1, ITGB3BP - integrin beta 3 binding protein (beta3-endonexin), STRA13 - stimulated by retinoic acid 13, HMGB2 - high mobility group box 2, SET - set nuclear oncogene, CHAF1B - chromatin assembly factor 1, subunit b (p60), PIWIL1 - piwi-like rna-mediated gene silencing 1, CENPQ - centromer…
GO:0007006	mitochondrial membrane organization	3e-09	1.46e-07	2.5	18121	117	2666	43	[BAX - bcl2-associated x protein, BOK - bcl2-related ovarian killer, NMT1 - n-myristoyltransferase 1, TOMM70A - translocase of outer mitochondrial membrane 70 homolog a (s. cerevisiae), TOMM22 - translocase of outer mitochondrial membrane 22 homolog (yeast), TP73 - tumor protein p73, TFDP1 - transcription factor dp-1, TIMM13 - translocase of inner mitochondrial membrane 13 homolog (yeast), TIMM10…
GO:0043467	regulation of generation of precursor metabolites and energy	3.23e-09	1.56e-07	2.3	18121	151	2666	51	[APOPT1 - apoptogenic 1, mitochondrial, CDK1 - cyclin-dependent kinase 1, NOS2 - nitric oxide synthase 2, inducible, NUP133 - nucleoporin 133kda, PGAM1 - phosphoglycerate mutase 1 (brain), NUP107 - nucleoporin 107kda, HMGB1 - high mobility group box 1, JMJD8 - jumonji domain containing 8, KHK - ketohexokinase (fructokinase), NUP62 - nucleoporin 62kda, NUP50 - nucleoporin 50kda, CHCHD2 - coiled-co…
GO:0046112	nucleobase biosynthetic process	3.68e-09	1.78e-07	5.29	18121	18	2666	14	[CAD - carbamoyl-phosphate synthetase 2, aspartate transcarbamylase, and dihydroorotase, PAICS - phosphoribosylaminoimidazole carboxylase, phosphoribosylaminoimidazole succinocarboxamide synthetase, HPRT1 - hypoxanthine phosphoribosyltransferase 1, PRPS1 - phosphoribosyl pyrophosphate synthetase 1, SHMT1 - serine hydroxymethyltransferase 1 (soluble), GMPS - guanine monphosphate synthase, SHMT2 - …
GO:0006297	nucleotide-excision repair, DNA gap filling	4.03e-09	1.94e-07	4.73	18121	23	2666	16	[PCNA - proliferating cell nuclear antigen, RFC4 - replication factor c (activator 1) 4, 37kda, RFC5 - replication factor c (activator 1) 5, 36.5kda, RPS27A - ribosomal protein s27a, RFC2 - replication factor c (activator 1) 2, 40kda, RFC3 - replication factor c (activator 1) 3, 38kda, RFC1 - replication factor c (activator 1) 1, 145kda, LIG1 - ligase i, dna, atp-dependent, UBB - ubiquitin b, POL…
GO:0008334	histone mRNA metabolic process	4.03e-09	1.94e-07	4.73	18121	23	2666	16	[CPSF3 - cleavage and polyadenylation specific factor 3, 73kda, NCBP1 - nuclear cap binding protein subunit 1, 80kda, SNRPD3 - small nuclear ribonucleoprotein d3 polypeptide 18kda, EXOSC10 - exosome component 10, SNRPE - small nuclear ribonucleoprotein polypeptide e, SNRPF - small nuclear ribonucleoprotein polypeptide f, SNRPG - small nuclear ribonucleoprotein polypeptide g, PAPD5 - pap associate…
GO:0051784	negative regulation of nuclear division	4.12e-09	1.97e-07	3.4	18121	50	2666	25	[RAD1 - rad1 homolog (s. pombe), CDC20 - cell division cycle 20, AURKB - aurora kinase b, CENPF - centromere protein f, 350/400kda, SPDL1 - spindle apparatus coiled-coil protein 1, PSMG2 - proteasome (prosome, macropain) assembly chaperone 2, BUB3 - bub3 mitotic checkpoint protein, RGCC - regulator of cell cycle, ZW10 - zw10 kinetochore protein, FBXO5 - f-box protein 5, ZWINT - zw10 interacting k…
GO:0070647	protein modification by small protein conjugation or removal	4.52e-09	2.16e-07	1.45	18121	987	2666	211	[RNF26 - ring finger protein 26, BRCA1 - breast cancer 1, early onset, UHRF1 - ubiquitin-like with phd and ring finger domains 1, TRAIP - traf interacting protein, NUP62 - nucleoporin 62kda, TRIM28 - tripartite motif containing 28, FBXO45 - f-box protein 45, RUSC1 - run and sh3 domain containing 1, KAT2A - k(lysine) acetyltransferase 2a, PLK1 - polo-like kinase 1, RAD18 - rad18 homolog (s. cerevi…
GO:0080135	regulation of cellular response to stress	4.56e-09	2.17e-07	1.55	18121	703	2666	160	[DHX9 - deah (asp-glu-ala-his) box helicase 9, BOK - bcl2-related ovarian killer, DNAJA1 - dnaj (hsp40) homolog, subfamily a, member 1, GSTP1 - glutathione s-transferase pi 1, RTEL1 - regulator of telomere elongation helicase 1, RFWD3 - ring finger and wd repeat domain 3, WDR76 - wd repeat domain 76, BRCA1 - breast cancer 1, early onset, MIF - macrophage migration inhibitory factor (glycosylation…
GO:1904851	positive regulation of establishment of protein localization to telomere	4.68e-09	2.22e-07	6.8	18121	10	2666	10	[CCT6A - chaperonin containing tcp1, subunit 6a (zeta 1), WRAP53 - wd repeat containing, antisense to tp53, DKC1 - dyskeratosis congenita 1, dyskerin, CCT3 - chaperonin containing tcp1, subunit 3 (gamma), CCT7 - chaperonin containing tcp1, subunit 7 (eta), CCT8 - chaperonin containing tcp1, subunit 8 (theta), TCP1 - t-complex 1, CCT5 - chaperonin containing tcp1, subunit 5 (epsilon), CCT2 - chape…
GO:0009113	purine nucleobase biosynthetic process	4.68e-09	2.21e-07	6.8	18121	10	2666	10	[PAICS - phosphoribosylaminoimidazole carboxylase, phosphoribosylaminoimidazole succinocarboxamide synthetase, HPRT1 - hypoxanthine phosphoribosyltransferase 1, PRPS1 - phosphoribosyl pyrophosphate synthetase 1, ADA - adenosine deaminase, APRT - adenine phosphoribosyltransferase, SHMT1 - serine hydroxymethyltransferase 1 (soluble), PPAT - phosphoribosyl pyrophosphate amidotransferase, GART - phos…
GO:0031124	mRNA 3'-end processing	4.98e-09	2.35e-07	2.84	18121	79	2666	33	[CSTF1 - cleavage stimulation factor, 3' pre-rna, subunit 1, 50kda, NCBP1 - nuclear cap binding protein subunit 1, 80kda, DDX39A - dead (asp-glu-ala-asp) box polypeptide 39a, MAGOH - mago-nashi homolog, proliferation-associated (drosophila), PNPT1 - polyribonucleotide nucleotidyltransferase 1, PAPD5 - pap associated domain containing 5, THOC6 - tho complex 6 homolog (drosophila), CSTF3 - cleavage…
GO:0009127	purine nucleoside monophosphate biosynthetic process	5.37e-09	2.52e-07	2.78	18121	83	2666	34	[PGK1 - phosphoglycerate kinase 1, PAICS - phosphoribosylaminoimidazole carboxylase, phosphoribosylaminoimidazole succinocarboxamide synthetase, PRPS2 - phosphoribosyl pyrophosphate synthetase 2, TPI1 - triosephosphate isomerase 1, PGAM1 - phosphoglycerate mutase 1 (brain), ALDOA - aldolase a, fructose-bisphosphate, ADSS - adenylosuccinate synthase, ADSL - adenylosuccinate lyase, ATIC - 5-aminoim…
GO:0042273	ribosomal large subunit biogenesis	5.57e-09	2.61e-07	4.44	18121	26	2666	17	[NPM1 - nucleophosmin (nucleolar phosphoprotein b23, numatrin), SDAD1 - sda1 domain containing 1, WDR12 - wd repeat domain 12, RRS1 - rrs1 ribosome biogenesis regulator homolog (s. cerevisiae), RPL14 - ribosomal protein l14, GTF3A - general transcription factor iiia, RPL26L1 - ribosomal protein l26-like 1, MRTO4 - mrna turnover 4 homolog (s. cerevisiae), RPF2 - ribosome production factor 2 homolo…
GO:0051186	cofactor metabolic process	6.39e-09	2.98e-07	1.67	18121	481	2666	118	[TCN1 - transcobalamin i (vitamin b12 binding protein, r binder family), ACOT13 - acyl-coa thioesterase 13, GSTP1 - glutathione s-transferase pi 1, AKR1C2 - aldo-keto reductase family 1, member c2, AKR1C1 - aldo-keto reductase family 1, member c1, CHAC1 - chac, cation transport regulator homolog 1 (e. coli), PNPO - pyridoxamine 5'-phosphate oxidase, COQ3 - coenzyme q3 methyltransferase, RPIA - ri…
GO:0070727	cellular macromolecule localization	6.77e-09	3.15e-07	1.43	18121	1060	2666	223	[MAPRE1 - microtubule-associated protein, rp/eb family, member 1, EMP2 - epithelial membrane protein 2, FAM83D - family with sequence similarity 83, member d, DNAJA1 - dnaj (hsp40) homolog, subfamily a, member 1, EXOSC10 - exosome component 10, TTC26 - tetratricopeptide repeat domain 26, KIF20B - kinesin family member 20b, BRCA2 - breast cancer 2, early onset, SPDL1 - spindle apparatus coiled-coi…
GO:0034501	protein localization to kinetochore	6.85e-09	3.18e-07	5.83	18121	14	2666	12	[BUB3 - bub3 mitotic checkpoint protein, ZW10 - zw10 kinetochore protein, CDK1 - cyclin-dependent kinase 1, CHAMP1 - chromosome alignment maintaining phosphoprotein 1, ZWILCH - zwilch kinetochore protein, AURKB - aurora kinase b, MTBP - mdm2, transformed 3t3 cell double minute 2, p53 binding protein (mouse) binding protein, 104kda, RCC2 - regulator of chromosome condensation 2, SPDL1 - spindle ap…
GO:1904814	regulation of protein localization to chromosome, telomeric region	6.85e-09	3.17e-07	5.83	18121	14	2666	12	[CCT6A - chaperonin containing tcp1, subunit 6a (zeta 1), WRAP53 - wd repeat containing, antisense to tp53, DKC1 - dyskeratosis congenita 1, dyskerin, CCT7 - chaperonin containing tcp1, subunit 7 (eta), CCT3 - chaperonin containing tcp1, subunit 3 (gamma), GNL3 - guanine nucleotide binding protein-like 3 (nucleolar), CCT8 - chaperonin containing tcp1, subunit 8 (theta), TCP1 - t-complex 1, CCT5 -…
GO:0044267	cellular protein metabolic process	7.03e-09	3.24e-07	1.22	18121	3290	2666	591	[RSRC1 - arginine/serine-rich coiled-coil 1, PDIA4 - protein disulfide isomerase family a, member 4, ABCF1 - atp-binding cassette, sub-family f (gcn20), member 1, NUP62 - nucleoporin 62kda, ALG10 - alg10, alpha-1,2-glucosyltransferase, GCSH - glycine cleavage system protein h (aminomethyl carrier), LGALS1 - lectin, galactoside-binding, soluble, 1, RUSC1 - run and sh3 domain containing 1, DOT1L - …
GO:1904816	positive regulation of protein localization to chromosome, telomeric region	7.13e-09	3.28e-07	6.23	18121	12	2666	11	[CCT6A - chaperonin containing tcp1, subunit 6a (zeta 1), WRAP53 - wd repeat containing, antisense to tp53, DKC1 - dyskeratosis congenita 1, dyskerin, CCT7 - chaperonin containing tcp1, subunit 7 (eta), CCT3 - chaperonin containing tcp1, subunit 3 (gamma), CCT8 - chaperonin containing tcp1, subunit 8 (theta), GNL3 - guanine nucleotide binding protein-like 3 (nucleolar), TCP1 - t-complex 1, CCT5 -…
GO:0070202	regulation of establishment of protein localization to chromosome	7.13e-09	3.27e-07	6.23	18121	12	2666	11	[CCT6A - chaperonin containing tcp1, subunit 6a (zeta 1), WRAP53 - wd repeat containing, antisense to tp53, DKC1 - dyskeratosis congenita 1, dyskerin, CCT3 - chaperonin containing tcp1, subunit 3 (gamma), CCT7 - chaperonin containing tcp1, subunit 7 (eta), CCT8 - chaperonin containing tcp1, subunit 8 (theta), TCP1 - t-complex 1, CCT5 - chaperonin containing tcp1, subunit 5 (epsilon), CCT2 - chape…
GO:0060968	regulation of gene silencing	8.82e-09	4.03e-07	2.24	18121	155	2666	51	[DHX9 - deah (asp-glu-ala-his) box helicase 9, NUP133 - nucleoporin 133kda, NUP107 - nucleoporin 107kda, TRIM28 - tripartite motif containing 28, NUP62 - nucleoporin 62kda, NUP50 - nucleoporin 50kda, NUP43 - nucleoporin 43kda, PPP3CA - protein phosphatase 3, catalytic subunit, alpha isozyme, ELAVL1 - elav (embryonic lethal, abnormal vision, drosophila)-like 1 (hu antigen r), AJUBA - ajuba lim pro…
GO:1902400	intracellular signal transduction involved in G1 DNA damage checkpoint	9.22e-09	4.2e-07	3.21	18121	55	2666	26	[CNOT6 - ccr4-not transcription complex, subunit 6, BAX - bcl2-associated x protein, CDK1 - cyclin-dependent kinase 1, RQCD1 - rcd1 required for cell differentiation1 homolog (s. pombe), CDC25C - cell division cycle 25c, GTSE1 - g-2 and s-phase expressed 1, E2F8 - e2f transcription factor 8, TFDP1 - transcription factor dp-1, RGCC - regulator of cell cycle, PLK2 - polo-like kinase 2, SFN - strati…
GO:1902403	signal transduction involved in mitotic DNA integrity checkpoint	9.22e-09	4.19e-07	3.21	18121	55	2666	26	[CNOT6 - ccr4-not transcription complex, subunit 6, BAX - bcl2-associated x protein, CDK1 - cyclin-dependent kinase 1, RQCD1 - rcd1 required for cell differentiation1 homolog (s. pombe), CDC25C - cell division cycle 25c, GTSE1 - g-2 and s-phase expressed 1, E2F8 - e2f transcription factor 8, TFDP1 - transcription factor dp-1, RGCC - regulator of cell cycle, SFN - stratifin, PRMT1 - protein argini…
GO:1902402	signal transduction involved in mitotic DNA damage checkpoint	9.22e-09	4.18e-07	3.21	18121	55	2666	26	[CNOT6 - ccr4-not transcription complex, subunit 6, BAX - bcl2-associated x protein, CDK1 - cyclin-dependent kinase 1, RQCD1 - rcd1 required for cell differentiation1 homolog (s. pombe), CDC25C - cell division cycle 25c, GTSE1 - g-2 and s-phase expressed 1, E2F8 - e2f transcription factor 8, TFDP1 - transcription factor dp-1, RGCC - regulator of cell cycle, SFN - stratifin, PRMT1 - protein argini…
GO:0072431	signal transduction involved in mitotic G1 DNA damage checkpoint	9.22e-09	4.17e-07	3.21	18121	55	2666	26	[CNOT6 - ccr4-not transcription complex, subunit 6, BAX - bcl2-associated x protein, CDK1 - cyclin-dependent kinase 1, RQCD1 - rcd1 required for cell differentiation1 homolog (s. pombe), CDC25C - cell division cycle 25c, GTSE1 - g-2 and s-phase expressed 1, E2F8 - e2f transcription factor 8, TFDP1 - transcription factor dp-1, RGCC - regulator of cell cycle, PLK2 - polo-like kinase 2, SFN - strati…
GO:0032204	regulation of telomere maintenance	9.86e-09	4.44e-07	2.82	18121	77	2666	32	[CCT6A - chaperonin containing tcp1, subunit 6a (zeta 1), DKC1 - dyskeratosis congenita 1, dyskerin, NEK2 - nima-related kinase 2, PINX1 - pin2/terf1 interacting, telomerase inhibitor 1, EXOSC10 - exosome component 10, RTEL1 - regulator of telomere elongation helicase 1, CCT8 - chaperonin containing tcp1, subunit 8 (theta), PAPD5 - pap associated domain containing 5, TCP1 - t-complex 1, NAT10 - n…
GO:0071173	spindle assembly checkpoint	1.04e-08	4.69e-07	4.53	18121	24	2666	16	[BUB1 - bub1 mitotic checkpoint serine/threonine kinase, TRIP13 - thyroid hormone receptor interactor 13, BUB1B - bub1 mitotic checkpoint serine/threonine kinase b, CDC20 - cell division cycle 20, PLK1 - polo-like kinase 1, MAD2L1 - mad2 mitotic arrest deficient-like 1 (yeast), AURKB - aurora kinase b, CENPF - centromere protein f, 350/400kda, SPDL1 - spindle apparatus coiled-coil protein 1, TTK …
GO:0071174	mitotic spindle checkpoint	1.04e-08	4.68e-07	4.53	18121	24	2666	16	[BUB1 - bub1 mitotic checkpoint serine/threonine kinase, TRIP13 - thyroid hormone receptor interactor 13, BUB1B - bub1 mitotic checkpoint serine/threonine kinase b, CDC20 - cell division cycle 20, PLK1 - polo-like kinase 1, MAD2L1 - mad2 mitotic arrest deficient-like 1 (yeast), AURKB - aurora kinase b, CENPF - centromere protein f, 350/400kda, SPDL1 - spindle apparatus coiled-coil protein 1, TTK …
GO:0007094	mitotic spindle assembly checkpoint	1.04e-08	4.66e-07	4.53	18121	24	2666	16	[BUB1 - bub1 mitotic checkpoint serine/threonine kinase, TRIP13 - thyroid hormone receptor interactor 13, BUB1B - bub1 mitotic checkpoint serine/threonine kinase b, CDC20 - cell division cycle 20, PLK1 - polo-like kinase 1, MAD2L1 - mad2 mitotic arrest deficient-like 1 (yeast), AURKB - aurora kinase b, CENPF - centromere protein f, 350/400kda, SPDL1 - spindle apparatus coiled-coil protein 1, TTK …
GO:0038095	Fc-epsilon receptor signaling pathway	1.07e-08	4.76e-07	2.47	18121	113	2666	41	[PSMD14 - proteasome (prosome, macropain) 26s subunit, non-atpase, 14, PSMD12 - proteasome (prosome, macropain) 26s subunit, non-atpase, 12, PSMD6 - proteasome (prosome, macropain) 26s subunit, non-atpase, 6, PSMD11 - proteasome (prosome, macropain) 26s subunit, non-atpase, 11, PSMD13 - proteasome (prosome, macropain) 26s subunit, non-atpase, 13, SHC1 - shc (src homology 2 domain containing) tran…
GO:1901565	organonitrogen compound catabolic process	1.11e-08	4.91e-07	1.5	18121	789	2666	174	[PSMD6 - proteasome (prosome, macropain) 26s subunit, non-atpase, 6, CDC20 - cell division cycle 20, APOBEC3B - apolipoprotein b mrna editing enzyme, catalytic polypeptide-like 3b, CDK1 - cyclin-dependent kinase 1, CHAC1 - chac, cation transport regulator homolog 1 (e. coli), SEC61B - sec61 beta subunit, ERLIN1 - er lipid raft associated 1, KCTD5 - potassium channel tetramerization domain contain…
GO:1904356	regulation of telomere maintenance via telomere lengthening	1.16e-08	5.12e-07	3.11	18121	59	2666	27	[CCT6A - chaperonin containing tcp1, subunit 6a (zeta 1), DKC1 - dyskeratosis congenita 1, dyskerin, NEK2 - nima-related kinase 2, PINX1 - pin2/terf1 interacting, telomerase inhibitor 1, EXOSC10 - exosome component 10, RTEL1 - regulator of telomere elongation helicase 1, CCT8 - chaperonin containing tcp1, subunit 8 (theta), PAPD5 - pap associated domain containing 5, TCP1 - t-complex 1, NAT10 - n…
GO:0010565	regulation of cellular ketone metabolic process	1.17e-08	5.16e-07	2.15	18121	174	2666	55	[PSMD6 - proteasome (prosome, macropain) 26s subunit, non-atpase, 6, BRCA1 - breast cancer 1, early onset, FABP1 - fatty acid binding protein 1, liver, ERLIN1 - er lipid raft associated 1, FABP5 - fatty acid binding protein 5 (psoriasis-associated), COQ3 - coenzyme q3 methyltransferase, PSMA1 - proteasome (prosome, macropain) subunit, alpha type, 1, PSMA2 - proteasome (prosome, macropain) subunit…
GO:0000209	protein polyubiquitination	1.22e-08	5.35e-07	1.83	18121	312	2666	84	[PSMD6 - proteasome (prosome, macropain) 26s subunit, non-atpase, 6, RNF26 - ring finger protein 26, ANAPC11 - anaphase promoting complex subunit 11, BRCA1 - breast cancer 1, early onset, DTL - denticleless e3 ubiquitin protein ligase homolog (drosophila), CDC34 - cell division cycle 34, DDB2 - damage-specific dna binding protein 2, 48kda, CDC27 - cell division cycle 27, SPSB1 - spla/ryanodine re…
GO:0009168	purine ribonucleoside monophosphate biosynthetic process	1.52e-08	6.68e-07	2.74	18121	82	2666	33	[PGK1 - phosphoglycerate kinase 1, PAICS - phosphoribosylaminoimidazole carboxylase, phosphoribosylaminoimidazole succinocarboxamide synthetase, PRPS2 - phosphoribosyl pyrophosphate synthetase 2, TPI1 - triosephosphate isomerase 1, PGAM1 - phosphoglycerate mutase 1 (brain), ALDOA - aldolase a, fructose-bisphosphate, ADSS - adenylosuccinate synthase, ADSL - adenylosuccinate lyase, ATIC - 5-aminoim…
GO:0032446	protein modification by small protein conjugation	1.88e-08	8.22e-07	1.49	18121	789	2666	173	[PSMD6 - proteasome (prosome, macropain) 26s subunit, non-atpase, 6, UBR7 - ubiquitin protein ligase e3 component n-recognin 7 (putative), CDC20 - cell division cycle 20, RNF26 - ring finger protein 26, RFWD3 - ring finger and wd repeat domain 3, BRCA1 - breast cancer 1, early onset, UHRF1 - ubiquitin-like with phd and ring finger domains 1, TRAIP - traf interacting protein, CDC34 - cell division…
GO:0010499	proteasomal ubiquitin-independent protein catabolic process	1.92e-08	8.4e-07	4.63	18121	22	2666	15	[PSMB3 - proteasome (prosome, macropain) subunit, beta type, 3, PSMB2 - proteasome (prosome, macropain) subunit, beta type, 2, PSMB1 - proteasome (prosome, macropain) subunit, beta type, 1, PSMA7 - proteasome (prosome, macropain) subunit, alpha type, 7, PSMA6 - proteasome (prosome, macropain) subunit, alpha type, 6, PSME4 - proteasome (prosome, macropain) activator subunit 4, PSMA5 - proteasome (…
GO:0070987	error-free translesion synthesis	1.92e-08	8.38e-07	4.63	18121	22	2666	15	[PCNA - proliferating cell nuclear antigen, RFC4 - replication factor c (activator 1) 4, 37kda, RFC5 - replication factor c (activator 1) 5, 36.5kda, RFC2 - replication factor c (activator 1) 2, 40kda, RPS27A - ribosomal protein s27a, RFC3 - replication factor c (activator 1) 3, 38kda, RFC1 - replication factor c (activator 1) 1, 145kda, UFD1L - ubiquitin fusion degradation 1 like (yeast), UBB - …
GO:0009123	nucleoside monophosphate metabolic process	2.28e-08	9.88e-07	2.11	18121	177	2666	55	[PGK1 - phosphoglycerate kinase 1, PAICS - phosphoribosylaminoimidazole carboxylase, phosphoribosylaminoimidazole succinocarboxamide synthetase, TK1 - thymidine kinase 1, soluble, PGAM1 - phosphoglycerate mutase 1 (brain), ADSS - adenylosuccinate synthase, ADSL - adenylosuccinate lyase, ATIC - 5-aminoimidazole-4-carboxamide ribonucleotide formyltransferase/imp cyclohydrolase, LDHA - lactate dehyd…
GO:0019222	regulation of metabolic process	2.3e-08	9.94e-07	1.13	18121	6575	2666	1094	[EXOSC9 - exosome component 9, EXOSC10 - exosome component 10, ZNF239 - zinc finger protein 239, HNRNPA0 - heterogeneous nuclear ribonucleoprotein a0, CBX1 - chromobox homolog 1, TMED2 - transmembrane emp24 domain trafficking protein 2, MLLT11 - myeloid/lymphoid or mixed-lineage leukemia (trithorax homolog, drosophila); translocated to, 11, GCH1 - gtp cyclohydrolase 1, MKKS - mckusick-kaufman syn…	in (importin) beta 1, NIF3L1 - nif3 ngg1 interacting factor 3-like 1 (s. cerevisiae), CBX2 - chromobox homolog 2, MPV17L2 - mpv17 mitochondrial membrane protein-like 2, ANKRD32 - ankyrin repeat domain 32, MTCH1 - mitochondrial carrier 1, MED10 - mediator complex subunit 10, AURKA - aurora kinase a, KARS - lysyl-trna synthetase, C12orf44 - chromosome 12 open reading frame 44, EEFSEC - eukaryotic e…
GO:0034613	cellular protein localization	2.3e-08	9.94e-07	1.41	18121	1052	2666	219	[EMP2 - epithelial membrane protein 2, MAPRE1 - microtubule-associated protein, rp/eb family, member 1, FAM83D - family with sequence similarity 83, member d, DNAJA1 - dnaj (hsp40) homolog, subfamily a, member 1, TTC26 - tetratricopeptide repeat domain 26, KIF20B - kinesin family member 20b, BRCA2 - breast cancer 2, early onset, SPDL1 - spindle apparatus coiled-coil protein 1, TOMM34 - translocas…
GO:0006611	protein export from nucleus	2.37e-08	1.02e-06	3.57	18121	40	2666	21	[LTV1 - ltv1 homolog (s. cerevisiae), CSE1L - cse1 chromosome segregation 1-like (yeast), RAN - ran, member ras oncogene family, XPO5 - exportin 5, NPM1 - nucleophosmin (nucleolar phosphoprotein b23, numatrin), SDAD1 - sda1 domain containing 1, NOP9 - nop9 nucleolar protein, ABCE1 - atp-binding cassette, sub-family e (oabp), member 1, RRS1 - rrs1 ribosome biogenesis regulator homolog (s. cerevisi…
GO:0007080	mitotic metaphase plate congression	2.37e-08	1.02e-06	3.57	18121	40	2666	21	[CDCA5 - cell division cycle associated 5, KIF14 - kinesin family member 14, PSRC1 - proline/serine-rich coiled-coil 1, PINX1 - pin2/terf1 interacting, telomerase inhibitor 1, CENPE - centromere protein e, 312kda, RAB11A - rab11a, member ras oncogene family, SEH1L - seh1-like (s. cerevisiae), KIF18A - kinesin family member 18a, RRS1 - rrs1 ribosome biogenesis regulator homolog (s. cerevisiae), SP…
GO:0009117	nucleotide metabolic process	2.38e-08	1.02e-06	1.64	18121	481	2666	116	[PAICS - phosphoribosylaminoimidazole carboxylase, phosphoribosylaminoimidazole succinocarboxamide synthetase, ACOT13 - acyl-coa thioesterase 13, SAMHD1 - sam domain and hd domain 1, RPIA - ribose 5-phosphate isomerase a, DCTD - dcmp deaminase, LDHA - lactate dehydrogenase a, IMPDH1 - imp (inosine 5'-monophosphate) dehydrogenase 1, DCK - deoxycytidine kinase, IMPDH2 - imp (inosine 5'-monophosphat…
GO:0031577	spindle checkpoint	2.5e-08	1.07e-06	4.35	18121	25	2666	16	[BUB1 - bub1 mitotic checkpoint serine/threonine kinase, CDC20 - cell division cycle 20, PLK1 - polo-like kinase 1, BUB1B - bub1 mitotic checkpoint serine/threonine kinase b, TRIP13 - thyroid hormone receptor interactor 13, MAD2L1 - mad2 mitotic arrest deficient-like 1 (yeast), CENPF - centromere protein f, 350/400kda, AURKB - aurora kinase b, SPDL1 - spindle apparatus coiled-coil protein 1, TTK …
GO:0006839	mitochondrial transport	2.51e-08	1.07e-06	2.3	18121	133	2666	45	[PITRM1 - pitrilysin metallopeptidase 1, TOMM40 - translocase of outer mitochondrial membrane 40 homolog (yeast), PNPT1 - polyribonucleotide nucleotidyltransferase 1, TOMM70A - translocase of outer mitochondrial membrane 70 homolog a (s. cerevisiae), SFXN1 - sideroflexin 1, TOMM22 - translocase of outer mitochondrial membrane 22 homolog (yeast), TIMM17A - translocase of inner mitochondrial membra…
GO:0051171	regulation of nitrogen compound metabolic process	2.76e-08	1.17e-06	1.15	18121	5716	2666	963	[EXOSC9 - exosome component 9, EXOSC10 - exosome component 10, ZNF239 - zinc finger protein 239, HNRNPA0 - heterogeneous nuclear ribonucleoprotein a0, CBX1 - chromobox homolog 1, TMED2 - transmembrane emp24 domain trafficking protein 2, MLLT11 - myeloid/lymphoid or mixed-lineage leukemia (trithorax homolog, drosophila); translocated to, 11, YWHAQ - tyrosine 3-monooxygenase/tryptophan 5-monooxygen…	p ring finger 6, SAFB - scaffold attachment factor b, SERBP1 - serpine1 mrna binding protein 1, SLC6A9 - solute carrier family 6 (neurotransmitter transporter, glycine), member 9, CCNB2 - cyclin b2, CCNE2 - cyclin e2, MAGOH - mago-nashi homolog, proliferation-associated (drosophila), GSKIP - gsk3b interacting protein, PHF19 - phd finger protein 19, NKD2 - naked cuticle homolog 2 (drosophila), RQC…
GO:1901575	organic substance catabolic process	2.79e-08	1.18e-06	1.32	18121	1642	2666	319	[POP1 - processing of precursor 1, ribonuclease p/mrp subunit (s. cerevisiae), NCBP1 - nuclear cap binding protein subunit 1, 80kda, EXOSC9 - exosome component 9, EXOSC5 - exosome component 5, APOBEC3B - apolipoprotein b mrna editing enzyme, catalytic polypeptide-like 3b, EXOSC10 - exosome component 10, UHRF1 - ubiquitin-like with phd and ring finger domains 1, CHAC1 - chac, cation transport regu…
GO:0051246	regulation of protein metabolic process	2.81e-08	1.18e-06	1.24	18121	2699	2666	492	[CORO1C - coronin, actin binding protein, 1c, TMED2 - transmembrane emp24 domain trafficking protein 2, NUP62 - nucleoporin 62kda, ABCG1 - atp-binding cassette, sub-family g (white), member 1, KAT2A - k(lysine) acetyltransferase 2a, PLK1 - polo-like kinase 1, EDAR - ectodysplasin a receptor, GTPBP4 - gtp binding protein 4, CPB2 - carboxypeptidase b2 (plasma), MASTL - microtubule associated serine…
GO:0006369	termination of RNA polymerase II transcription	2.88e-08	1.21e-06	3.8	18121	34	2666	19	[CPSF3 - cleavage and polyadenylation specific factor 3, 73kda, CSTF1 - cleavage stimulation factor, 3' pre-rna, subunit 1, 50kda, NCBP1 - nuclear cap binding protein subunit 1, 80kda, SNRPD3 - small nuclear ribonucleoprotein d3 polypeptide 18kda, SNRPE - small nuclear ribonucleoprotein polypeptide e, SNRPF - small nuclear ribonucleoprotein polypeptide f, SNRPG - small nuclear ribonucleoprotein p…
GO:0000083	regulation of transcription involved in G1/S transition of mitotic cell cycle	2.88e-08	1.21e-06	3.8	18121	34	2666	19	[CDC6 - cell division cycle 6, ZNF259 - zinc finger protein 259, PCNA - proliferating cell nuclear antigen, E2F7 - e2f transcription factor 7, RB1 - retinoblastoma 1, ORC1 - origin recognition complex, subunit 1, CDK16 - cyclin-dependent kinase 16, CCNE1 - cyclin e1, E2F4 - e2f transcription factor 4, p107/p130-binding, CDT1 - chromatin licensing and dna replication factor 1, E2F1 - e2f transcrip…
GO:0060966	regulation of gene silencing by RNA	2.93e-08	1.23e-06	2.34	18121	125	2666	43	[DHX9 - deah (asp-glu-ala-his) box helicase 9, NUP188 - nucleoporin 188kda, NUP205 - nucleoporin 205kda, RANBP2 - ran binding protein 2, NUP133 - nucleoporin 133kda, SEH1L - seh1-like (s. cerevisiae), NUP107 - nucleoporin 107kda, NUP88 - nucleoporin 88kda, NUP98 - nucleoporin 98kda, NUP62 - nucleoporin 62kda, NUP50 - nucleoporin 50kda, NUP155 - nucleoporin 155kda, NUP37 - nucleoporin 37kda, MAP2K…
GO:0060147	regulation of posttranscriptional gene silencing	2.93e-08	1.22e-06	2.34	18121	125	2666	43	[DHX9 - deah (asp-glu-ala-his) box helicase 9, NUP188 - nucleoporin 188kda, NUP205 - nucleoporin 205kda, RANBP2 - ran binding protein 2, NUP133 - nucleoporin 133kda, SEH1L - seh1-like (s. cerevisiae), NUP107 - nucleoporin 107kda, NUP88 - nucleoporin 88kda, NUP98 - nucleoporin 98kda, NUP62 - nucleoporin 62kda, NUP50 - nucleoporin 50kda, NUP155 - nucleoporin 155kda, NUP37 - nucleoporin 37kda, MAP2K…
GO:0032268	regulation of cellular protein metabolic process	3e-08	1.25e-06	1.25	18121	2539	2666	466	[CORO1C - coronin, actin binding protein, 1c, TMED2 - transmembrane emp24 domain trafficking protein 2, NUP62 - nucleoporin 62kda, KAT2A - k(lysine) acetyltransferase 2a, PLK1 - polo-like kinase 1, EDAR - ectodysplasin a receptor, GTPBP4 - gtp binding protein 4, MASTL - microtubule associated serine/threonine kinase-like, CPB2 - carboxypeptidase b2 (plasma), ACTB - actin, beta, COPS8 - cop9 signa…
GO:0006977	DNA damage response, signal transduction by p53 class mediator resulting in cell cycle arrest	3.01e-08	1.25e-06	3.15	18121	54	2666	25	[CNOT6 - ccr4-not transcription complex, subunit 6, BAX - bcl2-associated x protein, CDK1 - cyclin-dependent kinase 1, RQCD1 - rcd1 required for cell differentiation1 homolog (s. pombe), CDC25C - cell division cycle 25c, GTSE1 - g-2 and s-phase expressed 1, E2F8 - e2f transcription factor 8, TFDP1 - transcription factor dp-1, RGCC - regulator of cell cycle, PLK2 - polo-like kinase 2, SFN - strati…
GO:0042770	signal transduction in response to DNA damage	3.09e-08	1.28e-06	2.55	18121	96	2666	36	[CNOT6 - ccr4-not transcription complex, subunit 6, BAX - bcl2-associated x protein, CDK1 - cyclin-dependent kinase 1, BRCA2 - breast cancer 2, early onset, BRCA1 - breast cancer 1, early onset, RQCD1 - rcd1 required for cell differentiation1 homolog (s. pombe), CDC25C - cell division cycle 25c, DTL - denticleless e3 ubiquitin protein ligase homolog (drosophila), GTSE1 - g-2 and s-phase expressed…
GO:0006606	protein import into nucleus	3.12e-08	1.29e-06	2.59	18121	92	2666	35	[NUP188 - nucleoporin 188kda, RAN - ran, member ras oncogene family, RANBP2 - ran binding protein 2, NUP133 - nucleoporin 133kda, NUP62CL - nucleoporin 62kda c-terminal like, NUP107 - nucleoporin 107kda, TNPO2 - transportin 2, NUP88 - nucleoporin 88kda, NUP98 - nucleoporin 98kda, NUP62 - nucleoporin 62kda, NUP50 - nucleoporin 50kda, NUP155 - nucleoporin 155kda, NUP85 - nucleoporin 85kda, IPO7 - i…
GO:0052696	flavonoid glucuronidation	3.19e-08	1.31e-06	6.8	18121	9	2666	9	[UGT1A3 - udp glucuronosyltransferase 1 family, polypeptide a3, UGT1A1 - udp glucuronosyltransferase 1 family, polypeptide a1, UGT1A4 - udp glucuronosyltransferase 1 family, polypeptide a4, UGT1A6 - udp glucuronosyltransferase 1 family, polypeptide a6, UGT1A5 - udp glucuronosyltransferase 1 family, polypeptide a5, UGT1A8 - udp glucuronosyltransferase 1 family, polypeptide a8, UGT1A7 - udp glucuro…
GO:0034504	protein localization to nucleus	3.24e-08	1.33e-06	2.28	18121	134	2666	45	[NUP188 - nucleoporin 188kda, RAN - ran, member ras oncogene family, PINX1 - pin2/terf1 interacting, telomerase inhibitor 1, RANBP2 - ran binding protein 2, NUP133 - nucleoporin 133kda, NUP62CL - nucleoporin 62kda c-terminal like, NUP107 - nucleoporin 107kda, RPF2 - ribosome production factor 2 homolog (s. cerevisiae), TNPO2 - transportin 2, NUP88 - nucleoporin 88kda, NUP98 - nucleoporin 98kda, N…
GO:0006753	nucleoside phosphate metabolic process	3.73e-08	1.53e-06	1.62	18121	490	2666	117	[ACOT13 - acyl-coa thioesterase 13, PAICS - phosphoribosylaminoimidazole carboxylase, phosphoribosylaminoimidazole succinocarboxamide synthetase, SAMHD1 - sam domain and hd domain 1, RPIA - ribose 5-phosphate isomerase a, DCTD - dcmp deaminase, LDHA - lactate dehydrogenase a, IMPDH1 - imp (inosine 5'-monophosphate) dehydrogenase 1, DCK - deoxycytidine kinase, IMPDH2 - imp (inosine 5'-monophosphat…
GO:0032210	regulation of telomere maintenance via telomerase	3.82e-08	1.56e-06	3.2	18121	51	2666	24	[CCT6A - chaperonin containing tcp1, subunit 6a (zeta 1), DKC1 - dyskeratosis congenita 1, dyskerin, CCT7 - chaperonin containing tcp1, subunit 7 (eta), CCT3 - chaperonin containing tcp1, subunit 3 (gamma), EXOSC10 - exosome component 10, NEK2 - nima-related kinase 2, PINX1 - pin2/terf1 interacting, telomerase inhibitor 1, MAPKAPK5 - mitogen-activated protein kinase-activated protein kinase 5, CC…
GO:0044248	cellular catabolic process	3.84e-08	1.56e-06	1.31	18121	1689	2666	326	[RGS19 - regulator of g-protein signaling 19, POP1 - processing of precursor 1, ribonuclease p/mrp subunit (s. cerevisiae), NCBP1 - nuclear cap binding protein subunit 1, 80kda, EXOSC9 - exosome component 9, EXOSC5 - exosome component 5, APOBEC3B - apolipoprotein b mrna editing enzyme, catalytic polypeptide-like 3b, EXOSC10 - exosome component 10, UHRF1 - ubiquitin-like with phd and ring finger d…
GO:0071426	ribonucleoprotein complex export from nucleus	4.01e-08	1.63e-06	5.75	18121	13	2666	11	[LTV1 - ltv1 homolog (s. cerevisiae), NUP88 - nucleoporin 88kda, RAN - ran, member ras oncogene family, NPM1 - nucleophosmin (nucleolar phosphoprotein b23, numatrin), RPS15 - ribosomal protein s15, SDAD1 - sda1 domain containing 1, ABCE1 - atp-binding cassette, sub-family e (oabp), member 1, NOP9 - nop9 nucleolar protein, RRS1 - rrs1 ribosome biogenesis regulator homolog (s. cerevisiae), XPO1 - e…
GO:0071428	rRNA-containing ribonucleoprotein complex export from nucleus	4.01e-08	1.63e-06	5.75	18121	13	2666	11	[LTV1 - ltv1 homolog (s. cerevisiae), NUP88 - nucleoporin 88kda, RAN - ran, member ras oncogene family, NPM1 - nucleophosmin (nucleolar phosphoprotein b23, numatrin), RPS15 - ribosomal protein s15, SDAD1 - sda1 domain containing 1, ABCE1 - atp-binding cassette, sub-family e (oabp), member 1, NOP9 - nop9 nucleolar protein, RRS1 - rrs1 ribosome biogenesis regulator homolog (s. cerevisiae), XPO1 - e…
GO:0033750	ribosome localization	4.01e-08	1.62e-06	5.75	18121	13	2666	11	[LTV1 - ltv1 homolog (s. cerevisiae), NUP88 - nucleoporin 88kda, RAN - ran, member ras oncogene family, NPM1 - nucleophosmin (nucleolar phosphoprotein b23, numatrin), RPS15 - ribosomal protein s15, SDAD1 - sda1 domain containing 1, ABCE1 - atp-binding cassette, sub-family e (oabp), member 1, NOP9 - nop9 nucleolar protein, RRS1 - rrs1 ribosome biogenesis regulator homolog (s. cerevisiae), XPO1 - e…
GO:0000054	ribosomal subunit export from nucleus	4.01e-08	1.62e-06	5.75	18121	13	2666	11	[LTV1 - ltv1 homolog (s. cerevisiae), NUP88 - nucleoporin 88kda, RAN - ran, member ras oncogene family, NPM1 - nucleophosmin (nucleolar phosphoprotein b23, numatrin), RPS15 - ribosomal protein s15, SDAD1 - sda1 domain containing 1, ABCE1 - atp-binding cassette, sub-family e (oabp), member 1, NOP9 - nop9 nucleolar protein, RRS1 - rrs1 ribosome biogenesis regulator homolog (s. cerevisiae), XPO1 - e…
GO:0060964	regulation of gene silencing by miRNA	4.13e-08	1.66e-06	2.34	18121	122	2666	42	[DHX9 - deah (asp-glu-ala-his) box helicase 9, NUP188 - nucleoporin 188kda, RANBP2 - ran binding protein 2, NUP205 - nucleoporin 205kda, NUP133 - nucleoporin 133kda, SEH1L - seh1-like (s. cerevisiae), NUP107 - nucleoporin 107kda, NUP88 - nucleoporin 88kda, NUP98 - nucleoporin 98kda, NUP62 - nucleoporin 62kda, NUP50 - nucleoporin 50kda, NUP155 - nucleoporin 155kda, NUP37 - nucleoporin 37kda, MAP2K…
GO:0043628	ncRNA 3'-end processing	4.18e-08	1.68e-06	3.48	18121	41	2666	21	[EXOSC8 - exosome component 8, ERI2 - eri1 exoribonuclease family member 2, EXOSC5 - exosome component 5, DKC1 - dyskeratosis congenita 1, dyskerin, EXOSC7 - exosome component 7, EXOSC9 - exosome component 9, EXOSC10 - exosome component 10, PAPD5 - pap associated domain containing 5, FBL - fibrillarin, ERI1 - exoribonuclease 1, INTS7 - integrator complex subunit 7, SSB - sjogren syndrome antigen …
GO:1904869	regulation of protein localization to Cajal body	4.46e-08	1.79e-06	6.18	18121	11	2666	10	[CCT6A - chaperonin containing tcp1, subunit 6a (zeta 1), DKC1 - dyskeratosis congenita 1, dyskerin, CCT7 - chaperonin containing tcp1, subunit 7 (eta), CCT3 - chaperonin containing tcp1, subunit 3 (gamma), CCT8 - chaperonin containing tcp1, subunit 8 (theta), TCP1 - t-complex 1, CCT5 - chaperonin containing tcp1, subunit 5 (epsilon), CCT2 - chaperonin containing tcp1, subunit 2 (beta), CCT4 - ch…
GO:1904871	positive regulation of protein localization to Cajal body	4.46e-08	1.78e-06	6.18	18121	11	2666	10	[CCT6A - chaperonin containing tcp1, subunit 6a (zeta 1), DKC1 - dyskeratosis congenita 1, dyskerin, CCT3 - chaperonin containing tcp1, subunit 3 (gamma), CCT7 - chaperonin containing tcp1, subunit 7 (eta), CCT8 - chaperonin containing tcp1, subunit 8 (theta), TCP1 - t-complex 1, CCT5 - chaperonin containing tcp1, subunit 5 (epsilon), CCT2 - chaperonin containing tcp1, subunit 2 (beta), CCT4 - ch…
GO:0080090	regulation of primary metabolic process	4.52e-08	1.8e-06	1.14	18121	5900	2666	989	[EXOSC9 - exosome component 9, ZNF239 - zinc finger protein 239, EXOSC10 - exosome component 10, HNRNPA0 - heterogeneous nuclear ribonucleoprotein a0, CBX1 - chromobox homolog 1, TMED2 - transmembrane emp24 domain trafficking protein 2, MLLT11 - myeloid/lymphoid or mixed-lineage leukemia (trithorax homolog, drosophila); translocated to, 11, YWHAQ - tyrosine 3-monooxygenase/tryptophan 5-monooxygen…	ic enzyme 1, nadp(+)-dependent, cytosolic, PELO - pelota homolog (drosophila), DTNBP1 - dystrobrevin binding protein 1, TICRR - topbp1-interacting checkpoint and replication regulator, NLN - neurolysin (metallopeptidase m3 family), SAMD1 - sterile alpha motif domain containing 1, S100A11 - s100 calcium binding protein a11, E2F7 - e2f transcription factor 7, DBI - diazepam binding inhibitor (gaba …
GO:0000291	nuclear-transcribed mRNA catabolic process, exonucleolytic	5.43e-08	2.15e-06	3.69	18121	35	2666	19	[CNOT6 - ccr4-not transcription complex, subunit 6, EXOSC8 - exosome component 8, LSM6 - lsm6 homolog, u6 small nuclear rna associated (s. cerevisiae), EXOSC7 - exosome component 7, EXOSC9 - exosome component 9, EXOSC5 - exosome component 5, LSM5 - lsm5 homolog, u6 small nuclear rna associated (s. cerevisiae), DCPS - decapping enzyme, scavenger, LSM7 - lsm7 homolog, u6 small nuclear rna associate…
GO:0031297	replication fork processing	5.43e-08	2.15e-06	3.69	18121	35	2666	19	[PCNA - proliferating cell nuclear antigen, RTEL1 - regulator of telomere elongation helicase 1, STRA13 - stimulated by retinoic acid 13, MMS22L - mms22-like, dna repair protein, BRCA2 - breast cancer 2, early onset, RFWD3 - ring finger and wd repeat domain 3, BLM - bloom syndrome, recq helicase-like, ZRANB3 - zinc finger, ran-binding domain containing 3, ALYREF - aly/ref export factor, TRAIP - t…
GO:0070585	protein localization to mitochondrion	5.58e-08	2.2e-06	2.76	18121	74	2666	30	[BAX - bcl2-associated x protein, PITRM1 - pitrilysin metallopeptidase 1, TOMM40 - translocase of outer mitochondrial membrane 40 homolog (yeast), DNAJA1 - dnaj (hsp40) homolog, subfamily a, member 1, TOMM70A - translocase of outer mitochondrial membrane 70 homolog a (s. cerevisiae), TIMM17A - translocase of inner mitochondrial membrane 17 homolog a (yeast), TOMM22 - translocase of outer mitochon…
GO:0032543	mitochondrial translation	5.94e-08	2.34e-06	3.98	18121	29	2666	17	[MRPS16 - mitochondrial ribosomal protein s16, LARS2 - leucyl-trna synthetase 2, mitochondrial, MRPL23 - mitochondrial ribosomal protein l23, MRPL51 - mitochondrial ribosomal protein l51, MRPL16 - mitochondrial ribosomal protein l16, MRPS7 - mitochondrial ribosomal protein s7, MRPS12 - mitochondrial ribosomal protein s12, MRPS34 - mitochondrial ribosomal protein s34, MRPS2 - mitochondrial ribosom…
GO:0090175	regulation of establishment of planar polarity	6.65e-08	2.61e-06	2.39	18121	111	2666	39	[PSMD14 - proteasome (prosome, macropain) 26s subunit, non-atpase, 14, PSMD12 - proteasome (prosome, macropain) 26s subunit, non-atpase, 12, PSMD6 - proteasome (prosome, macropain) 26s subunit, non-atpase, 6, PSMD11 - proteasome (prosome, macropain) 26s subunit, non-atpase, 11, PSMD13 - proteasome (prosome, macropain) 26s subunit, non-atpase, 13, PSME2 - proteasome (prosome, macropain) activator …
GO:0072522	purine-containing compound biosynthetic process	7.08e-08	2.77e-06	2.04	18121	187	2666	56	[PGK1 - phosphoglycerate kinase 1, PAICS - phosphoribosylaminoimidazole carboxylase, phosphoribosylaminoimidazole succinocarboxamide synthetase, PGAM1 - phosphoglycerate mutase 1 (brain), NME1 - nme/nm23 nucleoside diphosphate kinase 1, NME2 - nme/nm23 nucleoside diphosphate kinase 2, ADSS - adenylosuccinate synthase, ADSL - adenylosuccinate lyase, ATIC - 5-aminoimidazole-4-carboxamide ribonucleo…
GO:0051640	organelle localization	7.18e-08	2.81e-06	1.59	18121	517	2666	121	[MAPRE1 - microtubule-associated protein, rp/eb family, member 1, FAM83D - family with sequence similarity 83, member d, MSTO1 - misato 1, mitochondrial distribution and morphology regulator, CCDC64 - coiled-coil domain containing 64, SDAD1 - sda1 domain containing 1, CDK1 - cyclin-dependent kinase 1, ARMC1 - armadillo repeat containing 1, SPDL1 - spindle apparatus coiled-coil protein 1, SAPCD2 -…
GO:0070925	organelle assembly	7.81e-08	3.04e-06	1.6	18121	507	2666	119	[C9orf69 - chromosome 9 open reading frame 69, MAPRE1 - microtubule-associated protein, rp/eb family, member 1, SNF8 - snf8, escrt-ii complex subunit, CDC20 - cell division cycle 20, G3BP1 - gtpase activating protein (sh3 domain) binding protein 1, STRA13 - stimulated by retinoic acid 13, TTC26 - tetratricopeptide repeat domain 26, ANLN - anillin, actin binding protein, HAUS7 - haus augmin-like c…
GO:0030330	DNA damage response, signal transduction by p53 class mediator	7.99e-08	3.11e-06	2.72	18121	75	2666	30	[CNOT6 - ccr4-not transcription complex, subunit 6, BAX - bcl2-associated x protein, CDK1 - cyclin-dependent kinase 1, BRCA2 - breast cancer 2, early onset, BRCA1 - breast cancer 1, early onset, CDC25C - cell division cycle 25c, RQCD1 - rcd1 required for cell differentiation1 homolog (s. pombe), GTSE1 - g-2 and s-phase expressed 1, E2F8 - e2f transcription factor 8, TFDP1 - transcription factor d…
GO:0009163	nucleoside biosynthetic process	8.56e-08	3.32e-06	3.49	18121	39	2666	20	[CAD - carbamoyl-phosphate synthetase 2, aspartate transcarbamylase, and dihydroorotase, MTAP - methylthioadenosine phosphorylase, PRTFDC1 - phosphoribosyl transferase domain containing 1, HPRT1 - hypoxanthine phosphoribosyltransferase 1, TK1 - thymidine kinase 1, soluble, ADK - adenosine kinase, NME1 - nme/nm23 nucleoside diphosphate kinase 1, NME2 - nme/nm23 nucleoside diphosphate kinase 2, GMP…
GO:0007004	telomere maintenance via telomerase	9e-08	3.48e-06	4.53	18121	21	2666	14	[DKC1 - dyskeratosis congenita 1, dyskerin, PINX1 - pin2/terf1 interacting, telomerase inhibitor 1, RFC1 - replication factor c (activator 1) 1, 145kda, HSP90AB1 - heat shock protein 90kda alpha (cytosolic), class b member 1, TERF1 - telomeric repeat binding factor (nima-interacting) 1, WRAP53 - wd repeat containing, antisense to tp53, HSP90AA1 - heat shock protein 90kda alpha (cytosolic), class …
GO:0006268	DNA unwinding involved in DNA replication	1.03e-07	3.96e-06	5.1	18121	16	2666	12	[RAD51 - rad51 recombinase, MCM4 - minichromosome maintenance complex component 4, MCM6 - minichromosome maintenance complex component 6, C10orf2 - chromosome 10 open reading frame 2, MCM7 - minichromosome maintenance complex component 7, RECQL4 - recq protein-like 4, RECQL - recq protein-like (dna helicase q1-like), MCM2 - minichromosome maintenance complex component 2, HMGA1 - high mobility gro…
GO:0072655	establishment of protein localization to mitochondrion	1.03e-07	3.98e-06	2.8	18121	68	2666	28	[BAX - bcl2-associated x protein, PITRM1 - pitrilysin metallopeptidase 1, TOMM40 - translocase of outer mitochondrial membrane 40 homolog (yeast), TOMM70A - translocase of outer mitochondrial membrane 70 homolog a (s. cerevisiae), TIMM17A - translocase of inner mitochondrial membrane 17 homolog a (yeast), TOMM22 - translocase of outer mitochondrial membrane 22 homolog (yeast), TOMM34 - translocas…
GO:1904029	regulation of cyclin-dependent protein kinase activity	1.04e-07	4e-06	2.45	18121	100	2666	36	[CDC6 - cell division cycle 6, CDC25A - cell division cycle 25a, CCNB2 - cyclin b2, CCNE2 - cyclin e2, CCNF - cyclin f, CCNE1 - cyclin e1, CCND3 - cyclin d3, CDC25C - cell division cycle 25c, CCNH - cyclin h, CCNI2 - cyclin i family, member 2, RGCC - regulator of cell cycle, SFN - stratifin, BCCIP - brca2 and cdkn1a interacting protein, CDK5RAP1 - cdk5 regulatory subunit associated protein 1, FAM…
GO:0000079	regulation of cyclin-dependent protein serine/threonine kinase activity	1.09e-07	4.16e-06	2.48	18121	96	2666	35	[CDC6 - cell division cycle 6, CDC25A - cell division cycle 25a, CCNB2 - cyclin b2, CCNE2 - cyclin e2, CCNF - cyclin f, CCNE1 - cyclin e1, CCND3 - cyclin d3, CDC25C - cell division cycle 25c, CCNH - cyclin h, CCNI2 - cyclin i family, member 2, RGCC - regulator of cell cycle, SFN - stratifin, BCCIP - brca2 and cdkn1a interacting protein, CDK5RAP1 - cdk5 regulatory subunit associated protein 1, FAM…
GO:0006278	RNA-dependent DNA biosynthetic process	1.1e-07	4.2e-06	4.25	18121	24	2666	15	[DKC1 - dyskeratosis congenita 1, dyskerin, PINX1 - pin2/terf1 interacting, telomerase inhibitor 1, PPIA - peptidylprolyl isomerase a (cyclophilin a), RFC1 - replication factor c (activator 1) 1, 145kda, HSP90AB1 - heat shock protein 90kda alpha (cytosolic), class b member 1, TERF1 - telomeric repeat binding factor (nima-interacting) 1, WRAP53 - wd repeat containing, antisense to tp53, HSP90AA1 -…
GO:0031167	rRNA methylation	1.1e-07	4.19e-06	4.25	18121	24	2666	15	[METTL16 - methyltransferase like 16, NOP2 - nop2 nucleolar protein, FBL - fibrillarin, METTL5 - methyltransferase like 5, FTSJ2 - ftsj rna methyltransferase homolog 2 (e. coli), MRM1 - mitochondrial rrna methyltransferase 1 homolog (s. cerevisiae), TRMT61B - trna methyltransferase 61 homolog b (s. cerevisiae), EMG1 - emg1 n1-specific pseudouridine methyltransferase, TFB2M - transcription factor …
GO:0043928	exonucleolytic nuclear-transcribed mRNA catabolic process involved in deadenylation-dependent decay	1.11e-07	4.21e-06	3.71	18121	33	2666	18	[CNOT6 - ccr4-not transcription complex, subunit 6, EXOSC8 - exosome component 8, LSM6 - lsm6 homolog, u6 small nuclear rna associated (s. cerevisiae), EXOSC5 - exosome component 5, EXOSC9 - exosome component 9, EXOSC7 - exosome component 7, LSM5 - lsm5 homolog, u6 small nuclear rna associated (s. cerevisiae), DCPS - decapping enzyme, scavenger, LSM7 - lsm7 homolog, u6 small nuclear rna associate…
GO:0002223	stimulatory C-type lectin receptor signaling pathway	1.15e-07	4.36e-06	2.35	18121	113	2666	39	[PSMD14 - proteasome (prosome, macropain) 26s subunit, non-atpase, 14, PSMD12 - proteasome (prosome, macropain) 26s subunit, non-atpase, 12, PSMD6 - proteasome (prosome, macropain) 26s subunit, non-atpase, 6, PSMD11 - proteasome (prosome, macropain) 26s subunit, non-atpase, 11, PSMD13 - proteasome (prosome, macropain) 26s subunit, non-atpase, 13, PSME2 - proteasome (prosome, macropain) activator …
GO:0048524	positive regulation of viral process	1.15e-07	4.35e-06	2.35	18121	113	2666	39	[DHX9 - deah (asp-glu-ala-his) box helicase 9, C9orf69 - chromosome 9 open reading frame 69, PPID - peptidylprolyl isomerase d, PPIE - peptidylprolyl isomerase e (cyclophilin e), NELFE - negative elongation factor complex member e, PPIA - peptidylprolyl isomerase a (cyclophilin a), PPIB - peptidylprolyl isomerase b (cyclophilin b), VAPA - vamp (vesicle-associated membrane protein)-associated prot…
GO:1901659	glycosyl compound biosynthetic process	1.21e-07	4.58e-06	3.32	18121	43	2666	21	[CAD - carbamoyl-phosphate synthetase 2, aspartate transcarbamylase, and dihydroorotase, MTAP - methylthioadenosine phosphorylase, HPRT1 - hypoxanthine phosphoribosyltransferase 1, PRTFDC1 - phosphoribosyl transferase domain containing 1, TK1 - thymidine kinase 1, soluble, ADK - adenosine kinase, LCMT2 - leucine carboxyl methyltransferase 2, NME1 - nme/nm23 nucleoside diphosphate kinase 1, NME2 -…
GO:0006351	transcription, DNA-templated	1.34e-07	5.05e-06	1.73	18121	333	2666	85	[NCBP1 - nuclear cap binding protein subunit 1, 80kda, POLR1B - polymerase (rna) i polypeptide b, 128kda, TCOF1 - treacher collins-franceschetti syndrome 1, NELFE - negative elongation factor complex member e, TAF5L - taf5-like rna polymerase ii, p300/cbp-associated factor (pcaf)-associated factor, 65kda, MKI67IP - mki67 (fha domain) interacting nucleolar phosphoprotein, RBMX - rna binding motif …
GO:0090503	RNA phosphodiester bond hydrolysis, exonucleolytic	1.48e-07	5.54e-06	3.4	18121	40	2666	20	[CNOT6 - ccr4-not transcription complex, subunit 6, EXOSC8 - exosome component 8, ERI2 - eri1 exoribonuclease family member 2, EXOSC5 - exosome component 5, EXOSC7 - exosome component 7, EXOSC9 - exosome component 9, DCPS - decapping enzyme, scavenger, EXOSC10 - exosome component 10, ISG20L2 - interferon stimulated exonuclease gene 20kda-like 2, PNPT1 - polyribonucleotide nucleotidyltransferase 1…
GO:0098781	ncRNA transcription	1.57e-07	5.87e-06	2.52	18121	89	2666	33	[TAF9 - taf9 rna polymerase ii, tata box binding protein (tbp)-associated factor, 32kda, NCBP1 - nuclear cap binding protein subunit 1, 80kda, TCOF1 - treacher collins-franceschetti syndrome 1, POLR1B - polymerase (rna) i polypeptide b, 128kda, TAF5 - taf5 rna polymerase ii, tata box binding protein (tbp)-associated factor, 100kda, NPM3 - nucleophosmin/nucleoplasmin 3, MKI67IP - mki67 (fha domain…
GO:0090502	RNA phosphodiester bond hydrolysis, endonucleolytic	1.6e-07	5.98e-06	2.65	18121	77	2666	30	[APEX1 - apex nuclease (multifunctional dna repair enzyme) 1, POP1 - processing of precursor 1, ribonuclease p/mrp subunit (s. cerevisiae), BMS1 - bms1 ribosome biogenesis factor, DBR1 - debranching rna lariats 1, RNASEH2A - ribonuclease h2, subunit a, TBL3 - transducin (beta)-like 3, POP4 - processing of precursor 4, ribonuclease p/mrp subunit (s. cerevisiae), RPP25 - ribonuclease p/mrp 25kda su…
GO:0000463	maturation of LSU-rRNA from tricistronic rRNA transcript (SSU-rRNA, 5.8S rRNA, LSU-rRNA)	1.62e-07	6.05e-06	5.34	18121	14	2666	11	[RPL35 - ribosomal protein l35, BOP1 - block of proliferation 1, DDX18 - dead (asp-glu-ala-asp) box polypeptide 18, PES1 - pescadillo ribosomal biogenesis factor 1, ZNHIT6 - zinc finger, hit-type containing 6, WDR12 - wd repeat domain 12, MKI67IP - mki67 (fha domain) interacting nucleolar phosphoprotein, URB1 - urb1 ribosome biogenesis 1 homolog (s. cerevisiae), RPF2 - ribosome production factor …
GO:0051382	kinetochore assembly	1.62e-07	6.03e-06	5.34	18121	14	2666	11	[CENPA - centromere protein a, CENPH - centromere protein h, CENPN - centromere protein n, DLGAP5 - discs, large (drosophila) homolog-associated protein 5, STRA13 - stimulated by retinoic acid 13, CENPE - centromere protein e, 312kda, CENPF - centromere protein f, 350/400kda, MIS12 - mis12 kinetochore complex component, CENPW - centromere protein w, CENPK - centromere protein k, APITD1 - apoptosi…
GO:0016074	snoRNA metabolic process	1.67e-07	6.19e-06	4.65	18121	19	2666	13	[DKC1 - dyskeratosis congenita 1, dyskerin, EXOSC5 - exosome component 5, EXOSC10 - exosome component 10, PAPD5 - pap associated domain containing 5, FBL - fibrillarin, NAF1 - nuclear assembly factor 1 ribonucleoprotein, NOP10 - nop10 ribonucleoprotein, EXOSC4 - exosome component 4, NOLC1 - nucleolar and coiled-body phosphoprotein 1, EXOSC2 - exosome component 2, EXOSC3 - exosome component 3, GAR…
GO:0035567	non-canonical Wnt signaling pathway	1.73e-07	6.41e-06	2.21	18121	132	2666	43	[PSMD12 - proteasome (prosome, macropain) 26s subunit, non-atpase, 12, PSMD14 - proteasome (prosome, macropain) 26s subunit, non-atpase, 14, PSMD6 - proteasome (prosome, macropain) 26s subunit, non-atpase, 6, PSMD11 - proteasome (prosome, macropain) 26s subunit, non-atpase, 11, PSMD13 - proteasome (prosome, macropain) 26s subunit, non-atpase, 13, PSME2 - proteasome (prosome, macropain) activator …
GO:0097659	nucleic acid-templated transcription	1.78e-07	6.56e-06	1.72	18121	335	2666	85	[NCBP1 - nuclear cap binding protein subunit 1, 80kda, POLR1B - polymerase (rna) i polypeptide b, 128kda, TCOF1 - treacher collins-franceschetti syndrome 1, NELFE - negative elongation factor complex member e, TAF5L - taf5-like rna polymerase ii, p300/cbp-associated factor (pcaf)-associated factor, 65kda, MKI67IP - mki67 (fha domain) interacting nucleolar phosphoprotein, RBMX - rna binding motif …
GO:0072331	signal transduction by p53 class mediator	1.95e-07	7.2e-06	2.31	18121	115	2666	39	[BAX - bcl2-associated x protein, CNOT6 - ccr4-not transcription complex, subunit 6, BOK - bcl2-related ovarian killer, MSH2 - muts homolog 2, colon cancer, nonpolyposis type 1 (e. coli), CDK1 - cyclin-dependent kinase 1, BRCA2 - breast cancer 2, early onset, BRCA1 - breast cancer 1, early onset, TP73 - tumor protein p73, CDC25C - cell division cycle 25c, RQCD1 - rcd1 required for cell differenti…
GO:0062033	positive regulation of mitotic sister chromatid segregation	2.14e-07	7.86e-06	4.33	18121	22	2666	14	[DLGAP5 - discs, large (drosophila) homolog-associated protein 5, ANAPC11 - anaphase promoting complex subunit 11, ANAPC5 - anaphase promoting complex subunit 5, ANAPC7 - anaphase promoting complex subunit 7, RB1 - retinoblastoma 1, AURKB - aurora kinase b, CDT1 - chromatin licensing and dna replication factor 1, SMC5 - structural maintenance of chromosomes 5, CDC27 - cell division cycle 27, HNRN…
GO:0006403	RNA localization	2.14e-07	7.84e-06	4.33	18121	22	2666	14	[DKC1 - dyskeratosis congenita 1, dyskerin, EXOSC10 - exosome component 10, ZNHIT6 - zinc finger, hit-type containing 6, TCP1 - t-complex 1, FBL - fibrillarin, CCT2 - chaperonin containing tcp1, subunit 2 (beta), PIH1D1 - pih1 domain containing 1, CCT4 - chaperonin containing tcp1, subunit 4 (delta), HNRNPU - heterogeneous nuclear ribonucleoprotein u (scaffold attachment factor a), WRAP53 - wd re…
GO:0034475	U4 snRNA 3'-end processing	2.18e-07	7.96e-06	6.8	18121	8	2666	8	[EXOSC8 - exosome component 8, EXOSC9 - exosome component 9, EXOSC7 - exosome component 7, EXOSC4 - exosome component 4, EXOSC5 - exosome component 5, EXOSC2 - exosome component 2, EXOSC3 - exosome component 3, EXOSC6 - exosome component 6]
GO:0006354	DNA-templated transcription, elongation	2.19e-07	7.99e-06	2.53	18121	86	2666	32	[NCBP1 - nuclear cap binding protein subunit 1, 80kda, POLR1B - polymerase (rna) i polypeptide b, 128kda, NELFE - negative elongation factor complex member e, SUPT16H - suppressor of ty 16 homolog (s. cerevisiae), CCNH - cyclin h, ELOF1 - elongation factor 1 homolog (s. cerevisiae), CTR9 - ctr9, paf1/rna polymerase ii complex component, GTF2F2 - general transcription factor iif, polypeptide 2, 30…
GO:0000727	double-strand break repair via break-induced replication	2.32e-07	8.45e-06	5.66	18121	12	2666	10	[MCM4 - minichromosome maintenance complex component 4, MCM3 - minichromosome maintenance complex component 3, MCM6 - minichromosome maintenance complex component 6, MCM5 - minichromosome maintenance complex component 5, MCM7 - minichromosome maintenance complex component 7, MCM2 - minichromosome maintenance complex component 2, CDC45 - cell division cycle 45, CDC7 - cell division cycle 7, GINS2 …
GO:0006760	folic acid-containing compound metabolic process	2.37e-07	8.63e-06	4.08	18121	25	2666	15	[MTRR - 5-methyltetrahydrofolate-homocysteine methyltransferase reductase, MTHFD1L - methylenetetrahydrofolate dehydrogenase (nadp+ dependent) 1-like, SHMT1 - serine hydroxymethyltransferase 1 (soluble), SLC25A32 - solute carrier family 25 (mitochondrial folate carrier), member 32, GGH - gamma-glutamyl hydrolase (conjugase, folylpolygammaglutamyl hydrolase), SHMT2 - serine hydroxymethyltransferas…
GO:0098534	centriole assembly	2.37e-07	8.6e-06	4.08	18121	25	2666	15	[CEP72 - centrosomal protein 72kda, CDK5RAP2 - cdk5 regulatory subunit associated protein 2, RTTN - rotatin, CETN2 - centrin, ef-hand protein, 2, E2F4 - e2f transcription factor 4, p107/p130-binding, PLK4 - polo-like kinase 4, NUP62 - nucleoporin 62kda, RBM14 - rna binding motif protein 14, CENPJ - centromere protein j, CEP152 - centrosomal protein 152kda, WDR62 - wd repeat domain 62, CDK2 - cycl…
GO:0000956	nuclear-transcribed mRNA catabolic process	2.49e-07	9.02e-06	1.99	18121	184	2666	54	[RPL24 - ribosomal protein l24, EXOSC9 - exosome component 9, EXOSC5 - exosome component 5, NCBP1 - nuclear cap binding protein subunit 1, 80kda, EXOSC10 - exosome component 10, MAGOH - mago-nashi homolog, proliferation-associated (drosophila), RPL22 - ribosomal protein l22, PAPD5 - pap associated domain containing 5, GSPT1 - g1 to s phase transition 1, MRTO4 - mrna turnover 4 homolog (s. cerevis…
GO:0002220	innate immune response activating cell surface receptor signaling pathway	2.53e-07	9.12e-06	2.29	18121	116	2666	39	[PSMD14 - proteasome (prosome, macropain) 26s subunit, non-atpase, 14, PSMD12 - proteasome (prosome, macropain) 26s subunit, non-atpase, 12, PSMD6 - proteasome (prosome, macropain) 26s subunit, non-atpase, 6, PSMD11 - proteasome (prosome, macropain) 26s subunit, non-atpase, 11, PSMD13 - proteasome (prosome, macropain) 26s subunit, non-atpase, 13, PSME2 - proteasome (prosome, macropain) activator …
GO:1990542	mitochondrial transmembrane transport	2.6e-07	9.34e-06	2.4	18121	99	2666	35	[TOMM40 - translocase of outer mitochondrial membrane 40 homolog (yeast), PNPT1 - polyribonucleotide nucleotidyltransferase 1, TOMM70A - translocase of outer mitochondrial membrane 70 homolog a (s. cerevisiae), SFXN1 - sideroflexin 1, TIMM17A - translocase of inner mitochondrial membrane 17 homolog a (yeast), TIMM23 - translocase of inner mitochondrial membrane 23 homolog (yeast), TIMM13 - transl…
GO:0070507	regulation of microtubule cytoskeleton organization	2.86e-07	1.03e-05	2	18121	180	2666	53	[CEP85 - centrosomal protein 85kda, MAPRE1 - microtubule-associated protein, rp/eb family, member 1, CCSAP - centriole, cilia and spindle-associated protein, CDK5RAP2 - cdk5 regulatory subunit associated protein 2, BRCA1 - breast cancer 1, early onset, SPAG5 - sperm associated antigen 5, PLK2 - polo-like kinase 2, NUP62 - nucleoporin 62kda, TACC3 - transforming, acidic coiled-coil containing prot…
GO:0051704	multi-organism process	2.96e-07	1.06e-05	1.31	18121	1530	2666	294	[EXOSC5 - exosome component 5, APOBEC3B - apolipoprotein b mrna editing enzyme, catalytic polypeptide-like 3b, G3BP1 - gtpase activating protein (sh3 domain) binding protein 1, NRP1 - neuropilin 1, NRP2 - neuropilin 2, TRIM28 - tripartite motif containing 28, IQGAP1 - iq motif containing gtpase activating protein 1, NUP62 - nucleoporin 62kda, DROSHA - drosha, ribonuclease type iii, BSG - basigin …
GO:0051298	centrosome duplication	3.02e-07	1.08e-05	4.8	18121	17	2666	12	[CKAP5 - cytoskeleton associated protein 5, NDE1 - nude neurodevelopment protein 1, CHORDC1 - cysteine and histidine-rich domain (chord) containing 1, SAC3D1 - sac3 domain containing 1, CEP152 - centrosomal protein 152kda, BRCA2 - breast cancer 2, early onset, STIL - scl/tal1 interrupting locus, ROCK2 - rho-associated, coiled-coil containing protein kinase 2, NDC80 - ndc80 kinetochore complex com…
GO:0044283	small molecule biosynthetic process	3.06e-07	1.09e-05	1.53	18121	574	2666	129	[GSTP1 - glutathione s-transferase pi 1, BRCA1 - breast cancer 1, early onset, HSD17B1 - hydroxysteroid (17-beta) dehydrogenase 1, MIF - macrophage migration inhibitory factor (glycosylation-inhibiting factor), PNPO - pyridoxamine 5'-phosphate oxidase, SAMHD1 - sam domain and hd domain 1, COQ3 - coenzyme q3 methyltransferase, PC - pyruvate carboxylase, MTHFS - 5,10-methenyltetrahydrofolate synthe…
GO:0038093	Fc receptor signaling pathway	3.07e-07	1.09e-05	2.03	18121	171	2666	51	[PSMD6 - proteasome (prosome, macropain) 26s subunit, non-atpase, 6, PPP3R1 - protein phosphatase 3, regulatory subunit b, alpha, PSMA1 - proteasome (prosome, macropain) subunit, alpha type, 1, PSMA2 - proteasome (prosome, macropain) subunit, alpha type, 2, PSMB3 - proteasome (prosome, macropain) subunit, beta type, 3, PSMB2 - proteasome (prosome, macropain) subunit, beta type, 2, PSMB1 - proteas…
GO:0006334	nucleosome assembly	3.13e-07	1.11e-05	2.15	18121	139	2666	44	[CENPA - centromere protein a, HAT1 - histone acetyltransferase 1, MIS18A - mis18 kinetochore protein homolog a (s. pombe), H2AFX - h2a histone family, member x, ITGB3BP - integrin beta 3 binding protein (beta3-endonexin), STRA13 - stimulated by retinoic acid 13, GRWD1 - glutamate-rich wd repeat containing 1, CENPM - centromere protein m, ANP32B - acidic (leucine-rich) nuclear phosphoprotein 32 f…
GO:0031323	regulation of cellular metabolic process	3.19e-07	1.13e-05	1.13	18121	6034	2666	1001	[EXOSC9 - exosome component 9, ZNF239 - zinc finger protein 239, EXOSC10 - exosome component 10, HNRNPA0 - heterogeneous nuclear ribonucleoprotein a0, CBX1 - chromobox homolog 1, TMED2 - transmembrane emp24 domain trafficking protein 2, MLLT11 - myeloid/lymphoid or mixed-lineage leukemia (trithorax homolog, drosophila); translocated to, 11, GCH1 - gtp cyclohydrolase 1, YWHAQ - tyrosine 3-monooxyg…	rming 1, DDX11 - dead/h (asp-glu-ala-asp/his) box helicase 11, WDR18 - wd repeat domain 18, CNOT6 - ccr4-not transcription complex, subunit 6, MCM7 - minichromosome maintenance complex component 7, LRRFIP2 - leucine rich repeat (in flii) interacting protein 2, MDFI - myod family inhibitor, LRRFIP1 - leucine rich repeat (in flii) interacting protein 1, AURKB - aurora kinase b, ZRANB3 - zinc finger…
GO:0045727	positive regulation of translation	3.43e-07	1.21e-05	2.21	18121	126	2666	41	[DHX9 - deah (asp-glu-ala-his) box helicase 9, PASK - pas domain containing serine/threonine kinase, CDC123 - cell division cycle 123, NAT10 - n-acetyltransferase 10 (gcn5-related), TRUB2 - trub pseudouridine (psi) synthase homolog 2 (e. coli), EIF3C - eukaryotic translation initiation factor 3, subunit c, EIF4A3 - eukaryotic translation initiation factor 4a3, DNAJC3 - dnaj (hsp40) homolog, subfa…
GO:0007007	inner mitochondrial membrane organization	3.6e-07	1.27e-05	3.5	18121	35	2666	18	[ATP5J2 - atp synthase, h+ transporting, mitochondrial fo complex, subunit f2, TOMM70A - translocase of outer mitochondrial membrane 70 homolog a (s. cerevisiae), MTX1 - metaxin 1, ATP5I - atp synthase, h+ transporting, mitochondrial fo complex, subunit e, ATP5J - atp synthase, h+ transporting, mitochondrial fo complex, subunit f6, TMEM11 - transmembrane protein 11, ROMO1 - reactive oxygen specie…
GO:0009112	nucleobase metabolic process	3.6e-07	1.27e-05	3.5	18121	35	2666	18	[CAD - carbamoyl-phosphate synthetase 2, aspartate transcarbamylase, and dihydroorotase, PAICS - phosphoribosylaminoimidazole carboxylase, phosphoribosylaminoimidazole succinocarboxamide synthetase, HPRT1 - hypoxanthine phosphoribosyltransferase 1, PRPS1 - phosphoribosyl pyrophosphate synthetase 1, MAPK1 - mitogen-activated protein kinase 1, SHMT1 - serine hydroxymethyltransferase 1 (soluble), GM…
GO:0042440	pigment metabolic process	3.77e-07	1.32e-05	2.83	18121	60	2666	25	[PAICS - phosphoribosylaminoimidazole carboxylase, phosphoribosylaminoimidazole succinocarboxamide synthetase, PRPS1 - phosphoribosyl pyrophosphate synthetase 1, SLC25A39 - solute carrier family 25, member 39, SHMT1 - serine hydroxymethyltransferase 1 (soluble), HMBS - hydroxymethylbilane synthase, SHMT2 - serine hydroxymethyltransferase 2 (mitochondrial), ADA - adenosine deaminase, FXN - frataxi…
GO:0042276	error-prone translesion synthesis	4.12e-07	1.44e-05	4.42	18121	20	2666	13	[PCNA - proliferating cell nuclear antigen, RFC4 - replication factor c (activator 1) 4, 37kda, RFC5 - replication factor c (activator 1) 5, 36.5kda, RFC2 - replication factor c (activator 1) 2, 40kda, RPS27A - ribosomal protein s27a, RFC3 - replication factor c (activator 1) 3, 38kda, RFC1 - replication factor c (activator 1) 1, 145kda, UBB - ubiquitin b, POLE2 - polymerase (dna directed), epsil…
GO:0006356	regulation of transcription by RNA polymerase I	4.16e-07	1.45e-05	3.61	18121	32	2666	17	[POLR2K - polymerase (rna) ii (dna directed) polypeptide k, 7.0kda, POLR2L - polymerase (rna) ii (dna directed) polypeptide l, 7.6kda, DHX33 - deah (asp-glu-ala-his) box polypeptide 33, NCL - nucleolin, UTP15 - utp15, u3 small nucleolar ribonucleoprotein, homolog (s. cerevisiae), HEATR1 - heat repeat containing 1, PIH1D1 - pih1 domain containing 1, LYAR - ly1 antibody reactive, MARS - methionyl-t…
GO:0051053	negative regulation of DNA metabolic process	4.35e-07	1.52e-05	2.11	18121	145	2666	45	[CDC6 - cell division cycle 6, DONSON - downstream neighbor of son, MSH2 - muts homolog 2, colon cancer, nonpolyposis type 1 (e. coli), PINX1 - pin2/terf1 interacting, telomerase inhibitor 1, EXOSC10 - exosome component 10, RTEL1 - regulator of telomere elongation helicase 1, PAPD5 - pap associated domain containing 5, BRCA2 - breast cancer 2, early onset, NAT10 - n-acetyltransferase 10 (gcn5-rel…
GO:0010833	telomere maintenance via telomere lengthening	4.61e-07	1.6e-05	3.75	18121	29	2666	16	[DKC1 - dyskeratosis congenita 1, dyskerin, PINX1 - pin2/terf1 interacting, telomerase inhibitor 1, RFC1 - replication factor c (activator 1) 1, 145kda, HSP90AB1 - heat shock protein 90kda alpha (cytosolic), class b member 1, TERF1 - telomeric repeat binding factor (nima-interacting) 1, RAD51 - rad51 recombinase, HSP90AA1 - heat shock protein 90kda alpha (cytosolic), class a member 1, WRAP53 - wd…
GO:0070129	regulation of mitochondrial translation	4.72e-07	1.64e-05	4.14	18121	23	2666	14	[WBSCR16 - williams-beuren syndrome chromosome region 16, TSFM - ts translation elongation factor, mitochondrial, FASTKD2 - fast kinase domains 2, C1QBP - complement component 1, q subcomponent binding protein, TRUB2 - trub pseudouridine (psi) synthase homolog 2 (e. coli), SHMT2 - serine hydroxymethyltransferase 2 (mitochondrial), MPV17L2 - mpv17 mitochondrial membrane protein-like 2, LRPPRC - le…
GO:0000478	endonucleolytic cleavage involved in rRNA processing	5.27e-07	1.82e-05	4.98	18121	15	2666	11	[BMS1 - bms1 ribosome biogenesis factor, BOP1 - block of proliferation 1, TSR1 - tsr1, 20s rrna accumulation, homolog (s. cerevisiae), RPP40 - ribonuclease p/mrp 40kda subunit, TBL3 - transducin (beta)-like 3, NOP9 - nop9 nucleolar protein, UTP23 - utp23, small subunit (ssu) processome component, homolog (yeast), RRS1 - rrs1 ribosome biogenesis regulator homolog (s. cerevisiae), ABT1 - activator …
GO:0000479	endonucleolytic cleavage of tricistronic rRNA transcript (SSU-rRNA, 5.8S rRNA, LSU-rRNA)	5.27e-07	1.82e-05	4.98	18121	15	2666	11	[BMS1 - bms1 ribosome biogenesis factor, BOP1 - block of proliferation 1, TSR1 - tsr1, 20s rrna accumulation, homolog (s. cerevisiae), RPP40 - ribonuclease p/mrp 40kda subunit, TBL3 - transducin (beta)-like 3, NOP9 - nop9 nucleolar protein, UTP23 - utp23, small subunit (ssu) processome component, homolog (yeast), RRS1 - rrs1 ribosome biogenesis regulator homolog (s. cerevisiae), ABT1 - activator …
GO:0045132	meiotic chromosome segregation	5.27e-07	1.81e-05	4.98	18121	15	2666	11	[NCAPH2 - non-smc condensin ii complex, subunit h2, MLH1 - mutl homolog 1, colon cancer, nonpolyposis type 2 (e. coli), SMC2 - structural maintenance of chromosomes 2, PLK1 - polo-like kinase 1, NUF2 - nuf2, ndc80 kinetochore complex component, SGOL1 - shugoshin-like 1 (s. pombe), ESPL1 - extra spindle pole bodies homolog 1 (s. cerevisiae), SMC4 - structural maintenance of chromosomes 4, PTTG1 - …
GO:0032465	regulation of cytokinesis	5.4e-07	1.86e-05	2.44	18121	89	2666	32	[CDC6 - cell division cycle 6, PRC1 - protein regulator of cytokinesis 1, KIF14 - kinesin family member 14, KIF20B - kinesin family member 20b, BRCA2 - breast cancer 2, early onset, AURKB - aurora kinase b, CETN2 - centrin, ef-hand protein, 2, PIN1 - peptidylprolyl cis/trans isomerase, nima-interacting 1, CDC25B - cell division cycle 25b, RACGAP1 - rac gtpase activating protein 1, CENPV - centrom…
GO:0032206	positive regulation of telomere maintenance	6.06e-07	2.08e-05	2.99	18121	50	2666	22	[CCT6A - chaperonin containing tcp1, subunit 6a (zeta 1), DKC1 - dyskeratosis congenita 1, dyskerin, RTEL1 - regulator of telomere elongation helicase 1, NEK2 - nima-related kinase 2, CCT7 - chaperonin containing tcp1, subunit 7 (eta), CCT3 - chaperonin containing tcp1, subunit 3 (gamma), MAPKAPK5 - mitogen-activated protein kinase-activated protein kinase 5, HNRNPA2B1 - heterogeneous nuclear rib…
GO:1904358	positive regulation of telomere maintenance via telomere lengthening	6.21e-07	2.13e-05	3.4	18121	36	2666	18	[CCT6A - chaperonin containing tcp1, subunit 6a (zeta 1), DKC1 - dyskeratosis congenita 1, dyskerin, RTEL1 - regulator of telomere elongation helicase 1, NEK2 - nima-related kinase 2, CCT3 - chaperonin containing tcp1, subunit 3 (gamma), CCT7 - chaperonin containing tcp1, subunit 7 (eta), MAPKAPK5 - mitogen-activated protein kinase-activated protein kinase 5, CCT8 - chaperonin containing tcp1, su…
GO:0010824	regulation of centrosome duplication	6.58e-07	2.25e-05	3.16	18121	43	2666	20	[CHORDC1 - cysteine and histidine-rich domain (chord) containing 1, CDK5RAP2 - cdk5 regulatory subunit associated protein 2, NPM1 - nucleophosmin (nucleolar phosphoprotein b23, numatrin), CCNF - cyclin f, NAT10 - n-acetyltransferase 10 (gcn5-related), BRCA1 - breast cancer 1, early onset, PLK4 - polo-like kinase 4, ROCK2 - rho-associated, coiled-coil containing protein kinase 2, PLK2 - polo-like …
GO:0042455	ribonucleoside biosynthetic process	7.4e-07	2.52e-05	3.5	18121	33	2666	17	[CAD - carbamoyl-phosphate synthetase 2, aspartate transcarbamylase, and dihydroorotase, MTAP - methylthioadenosine phosphorylase, PRTFDC1 - phosphoribosyl transferase domain containing 1, HPRT1 - hypoxanthine phosphoribosyltransferase 1, ADK - adenosine kinase, NME1 - nme/nm23 nucleoside diphosphate kinase 1, NME2 - nme/nm23 nucleoside diphosphate kinase 2, GMPS - guanine monphosphate synthase, …
GO:0045840	positive regulation of mitotic nuclear division	7.49e-07	2.54e-05	2.81	18121	58	2666	24	[CDCA5 - cell division cycle associated 5, RANBP1 - ran binding protein 1, DLGAP5 - discs, large (drosophila) homolog-associated protein 5, ANAPC11 - anaphase promoting complex subunit 11, ANAPC5 - anaphase promoting complex subunit 5, ANAPC7 - anaphase promoting complex subunit 7, UBE2C - ubiquitin-conjugating enzyme e2c, RB1 - retinoblastoma 1, AURKB - aurora kinase b, CDT1 - chromatin licensin…
GO:0001522	pseudouridine synthesis	7.83e-07	2.66e-05	4.53	18121	18	2666	12	[PUS7 - pseudouridylate synthase 7 homolog (s. cerevisiae), NOP10 - nop10 ribonucleoprotein, DKC1 - dyskeratosis congenita 1, dyskerin, GAR1 - gar1 ribonucleoprotein, PUS1 - pseudouridylate synthase 1, NAF1 - nuclear assembly factor 1 ribonucleoprotein, RPUSD2 - rna pseudouridylate synthase domain containing 2, RPUSD4 - rna pseudouridylate synthase domain containing 4, RPUSD1 - rna pseudouridylat…
GO:0016075	rRNA catabolic process	7.83e-07	2.65e-05	4.53	18121	18	2666	12	[PELO - pelota homolog (drosophila), EXOSC8 - exosome component 8, EXOSC4 - exosome component 4, EXOSC5 - exosome component 5, EXOSC9 - exosome component 9, EXOSC7 - exosome component 7, DROSHA - drosha, ribonuclease type iii, EXOSC10 - exosome component 10, EXOSC2 - exosome component 2, EXOSC3 - exosome component 3, EXOSC6 - exosome component 6, DIS3L - dis3 mitotic control homolog (s. cerevisia…
GO:0045815	positive regulation of gene expression, epigenetic	7.94e-07	2.68e-05	2.74	18121	62	2666	25	[POLR1B - polymerase (rna) i polypeptide b, 128kda, ASF1A - anti-silencing function 1a histone chaperone, ELOF1 - elongation factor 1 homolog (s. cerevisiae), CDCA4 - cell division cycle associated 4, MYBBP1A - myb binding protein (p160) 1a, DDX21 - dead (asp-glu-ala-asp) box helicase 21, POLR1E - polymerase (rna) i polypeptide e, 53kda, BAZ1B - bromodomain adjacent to zinc finger domain, 1b, KAT…
GO:0000726	non-recombinational repair	8.3e-07	2.8e-05	2.57	18121	74	2666	28	[MDC1 - mediator of dna-damage checkpoint 1, C9orf142 - chromosome 9 open reading frame 142, PSMD14 - proteasome (prosome, macropain) 26s subunit, non-atpase, 14, BARD1 - brca1 associated ring domain 1, H2AFX - h2a histone family, member x, REXO4 - rex4, rna exonuclease 4 homolog (s. cerevisiae), BRCA1 - breast cancer 1, early onset, HMGB2 - high mobility group box 2, HMGB1 - high mobility group …
GO:0000077	DNA damage checkpoint	8.33e-07	2.8e-05	2.62	18121	70	2666	27	[RAD1 - rad1 homolog (s. pombe), MDC1 - mediator of dna-damage checkpoint 1, DONSON - downstream neighbor of son, MSH2 - muts homolog 2, colon cancer, nonpolyposis type 1 (e. coli), H2AFX - h2a histone family, member x, CDK1 - cyclin-dependent kinase 1, RFWD3 - ring finger and wd repeat domain 3, FANCD2 - fanconi anemia, complementation group d2, RHNO1 - rad9-hus1-rad1 interacting nuclear orphan …
GO:0009161	ribonucleoside monophosphate metabolic process	8.35e-07	2.8e-05	2.01	18121	162	2666	48	[MYH4 - myosin, heavy chain 4, skeletal muscle, MSH2 - muts homolog 2, colon cancer, nonpolyposis type 1 (e. coli), PGK1 - phosphoglycerate kinase 1, PAICS - phosphoribosylaminoimidazole carboxylase, phosphoribosylaminoimidazole succinocarboxamide synthetase, PRPS2 - phosphoribosyl pyrophosphate synthetase 2, TPI1 - triosephosphate isomerase 1, PRPS1 - phosphoribosyl pyrophosphate synthetase 1, P…
GO:1902751	positive regulation of cell cycle G2/M phase transition	8.53e-07	2.86e-05	3.63	18121	30	2666	16	[CDC25A - cell division cycle 25a, CDK4 - cyclin-dependent kinase 4, NPM1 - nucleophosmin (nucleolar phosphoprotein b23, numatrin), CDK1 - cyclin-dependent kinase 1, RAB11A - rab11a, member ras oncogene family, RAD51C - rad51 paralog c, DTL - denticleless e3 ubiquitin protein ligase homolog (drosophila), CDC25C - cell division cycle 25c, CDC25B - cell division cycle 25b, DBF4B - dbf4 homolog b (s…
GO:0071025	RNA surveillance	8.72e-07	2.91e-05	5.23	18121	13	2666	10	[PELO - pelota homolog (drosophila), EXOSC8 - exosome component 8, EXOSC4 - exosome component 4, EXOSC5 - exosome component 5, EXOSC7 - exosome component 7, EXOSC9 - exosome component 9, EXOSC10 - exosome component 10, EXOSC2 - exosome component 2, EXOSC3 - exosome component 3, EXOSC6 - exosome component 6]
GO:0034404	nucleobase-containing small molecule biosynthetic process	8.92e-07	2.97e-05	2.04	18121	153	2666	46	[PGK1 - phosphoglycerate kinase 1, PDE7A - phosphodiesterase 7a, TPI1 - triosephosphate isomerase 1, TK1 - thymidine kinase 1, soluble, PGAM1 - phosphoglycerate mutase 1 (brain), GPX1 - glutathione peroxidase 1, NME1 - nme/nm23 nucleoside diphosphate kinase 1, ALDOA - aldolase a, fructose-bisphosphate, NME2 - nme/nm23 nucleoside diphosphate kinase 2, NEIL2 - nei endonuclease viii-like 2 (e. coli)…
GO:0008608	attachment of spindle microtubules to kinetochore	9.35e-07	3.11e-05	4.21	18121	21	2666	13	[CHAMP1 - chromosome alignment maintaining phosphoprotein 1, CENPE - centromere protein e, 312kda, SEH1L - seh1-like (s. cerevisiae), RB1 - retinoblastoma 1, AURKB - aurora kinase b, SGOL1 - shugoshin-like 1 (s. pombe), NUF2 - nuf2, ndc80 kinetochore complex component, CDT1 - chromatin licensing and dna replication factor 1, MIS12 - mis12 kinetochore complex component, NDC80 - ndc80 kinetochore c…
GO:0046599	regulation of centriole replication	9.35e-07	3.1e-05	4.21	18121	21	2666	13	[CDK5RAP2 - cdk5 regulatory subunit associated protein 2, NPM1 - nucleophosmin (nucleolar phosphoprotein b23, numatrin), BRCA1 - breast cancer 1, early onset, PLK4 - polo-like kinase 4, PLK2 - polo-like kinase 2, NUP62 - nucleoporin 62kda, CEP76 - centrosomal protein 76kda, RBM14 - rna binding motif protein 14, CENPJ - centromere protein j, STIL - scl/tal1 interrupting locus, CEP120 - centrosomal…
GO:1903578	regulation of ATP metabolic process	9.59e-07	3.18e-05	2.21	18121	117	2666	38	[NUP188 - nucleoporin 188kda, NUP205 - nucleoporin 205kda, RANBP2 - ran binding protein 2, CDK1 - cyclin-dependent kinase 1, SEH1L - seh1-like (s. cerevisiae), NUP133 - nucleoporin 133kda, PGAM1 - phosphoglycerate mutase 1 (brain), NUP107 - nucleoporin 107kda, SHMT2 - serine hydroxymethyltransferase 2 (mitochondrial), NUP88 - nucleoporin 88kda, NUP98 - nucleoporin 98kda, JMJD8 - jumonji domain co…
GO:0042254	ribosome biogenesis	9.8e-07	3.24e-05	3.96	18121	24	2666	14	[DDX31 - dead (asp-glu-ala-asp) box polypeptide 31, BYSL - bystin-like, C8orf59 - chromosome 8 open reading frame 59, NAF1 - nuclear assembly factor 1 ribonucleoprotein, AATF - apoptosis antagonizing transcription factor, XPO1 - exportin 1 (crm1 homolog, yeast), PWP1 - pwp1 homolog (s. cerevisiae), MYBBP1A - myb binding protein (p160) 1a, BOP1 - block of proliferation 1, DROSHA - drosha, ribonucl…
GO:0000027	ribosomal large subunit assembly	9.8e-07	3.23e-05	3.96	18121	24	2666	14	[RPL24 - ribosomal protein l24, NOP2 - nop2 nucleolar protein, FASTKD2 - fast kinase domains 2, DDX28 - dead (asp-glu-ala-asp) box polypeptide 28, MRPL20 - mitochondrial ribosomal protein l20, RRS1 - rrs1 ribosome biogenesis regulator homolog (s. cerevisiae), DHX30 - deah (asp-glu-ala-his) box helicase 30, BRIX1 - brx1, biogenesis of ribosomes, homolog (s. cerevisiae), MRTO4 - mrna turnover 4 hom…
GO:0051130	positive regulation of cellular component organization	1e-06	3.3e-05	1.33	18121	1215	2666	238	[BOK - bcl2-related ovarian killer, MAPRE1 - microtubule-associated protein, rp/eb family, member 1, G3BP1 - gtpase activating protein (sh3 domain) binding protein 1, BRD7 - bromodomain containing 7, DHX33 - deah (asp-glu-ala-his) box polypeptide 33, BRCA1 - breast cancer 1, early onset, NAF1 - nuclear assembly factor 1 ribonucleoprotein, CDT1 - chromatin licensing and dna replication factor 1, C…
GO:0019538	protein metabolic process	1.01e-06	3.33e-05	1.16	18121	3966	2666	679	[RSRC1 - arginine/serine-rich coiled-coil 1, PDIA4 - protein disulfide isomerase family a, member 4, SEC61B - sec61 beta subunit, ABCF1 - atp-binding cassette, sub-family f (gcn20), member 1, NUP62 - nucleoporin 62kda, ALG10 - alg10, alpha-1,2-glucosyltransferase, GCSH - glycine cleavage system protein h (aminomethyl carrier), LGALS1 - lectin, galactoside-binding, soluble, 1, CLPP - clpp caseinol…	U - phosphatidylinositol glycan anchor biosynthesis, class u, SGK223 - homolog of rat pragma of rnd2, CHUK - conserved helix-loop-helix ubiquitous kinase, CORIN - corin, serine peptidase, NAA50 - n(alpha)-acetyltransferase 50, nate catalytic subunit]
GO:0032886	regulation of microtubule-based process	1.02e-06	3.33e-05	1.87	18121	211	2666	58	[CCSAP - centriole, cilia and spindle-associated protein, MAPRE1 - microtubule-associated protein, rp/eb family, member 1, CEP85 - centrosomal protein 85kda, CDK5RAP2 - cdk5 regulatory subunit associated protein 2, CATSPER1 - cation channel, sperm associated 1, BRCA1 - breast cancer 1, early onset, SPAG5 - sperm associated antigen 5, PLK2 - polo-like kinase 2, NUP62 - nucleoporin 62kda, TACC3 - t…
GO:0006296	nucleotide-excision repair, DNA incision, 5'-to lesion	1.04e-06	3.41e-05	3.31	18121	37	2666	18	[PCNA - proliferating cell nuclear antigen, RFC4 - replication factor c (activator 1) 4, 37kda, RFC5 - replication factor c (activator 1) 5, 36.5kda, RFC2 - replication factor c (activator 1) 2, 40kda, RPS27A - ribosomal protein s27a, RFC3 - replication factor c (activator 1) 3, 38kda, RFC1 - replication factor c (activator 1) 1, 145kda, UBB - ubiquitin b, DDB2 - damage-specific dna binding prote…
GO:0046390	ribose phosphate biosynthetic process	1.06e-06	3.47e-05	1.93	18121	187	2666	53	[PGK1 - phosphoglycerate kinase 1, PAICS - phosphoribosylaminoimidazole carboxylase, phosphoribosylaminoimidazole succinocarboxamide synthetase, PGAM1 - phosphoglycerate mutase 1 (brain), NME1 - nme/nm23 nucleoside diphosphate kinase 1, NME2 - nme/nm23 nucleoside diphosphate kinase 2, ADSS - adenylosuccinate synthase, ADSL - adenylosuccinate lyase, ATIC - 5-aminoimidazole-4-carboxamide ribonucleo…
GO:0051649	establishment of localization in cell	1.12e-06	3.65e-05	1.27	18121	1686	2666	316	[RSRC1 - arginine/serine-rich coiled-coil 1, EMP2 - epithelial membrane protein 2, FAM83D - family with sequence similarity 83, member d, NCBP1 - nuclear cap binding protein subunit 1, 80kda, CCDC64 - coiled-coil domain containing 64, TTC26 - tetratricopeptide repeat domain 26, SPDL1 - spindle apparatus coiled-coil protein 1, SEC61B - sec61 beta subunit, TOMM34 - translocase of outer mitochondria…
GO:0006402	mRNA catabolic process	1.16e-06	3.76e-05	1.88	18121	202	2666	56	[RPL24 - ribosomal protein l24, EXOSC9 - exosome component 9, EXOSC5 - exosome component 5, NCBP1 - nuclear cap binding protein subunit 1, 80kda, EXOSC10 - exosome component 10, RPL22 - ribosomal protein l22, MAGOH - mago-nashi homolog, proliferation-associated (drosophila), PAPD5 - pap associated domain containing 5, GSPT1 - g1 to s phase transition 1, MRTO4 - mrna turnover 4 homolog (s. cerevis…
GO:0090307	mitotic spindle assembly	1.28e-06	4.14e-05	3.4	18121	34	2666	17	[SMC1A - structural maintenance of chromosomes 1a, CDC20 - cell division cycle 20, NEK2 - nima-related kinase 2, TPX2 - tpx2, microtubule-associated, RAB11A - rab11a, member ras oncogene family, KPNB1 - karyopherin (importin) beta 1, KIF2A - kinesin heavy chain member 2a, SMC3 - structural maintenance of chromosomes 3, CHEK2 - checkpoint kinase 2, MYBL2 - v-myb avian myeloblastosis viral oncogene…
GO:0071027	nuclear RNA surveillance	1.32e-06	4.28e-05	5.56	18121	11	2666	9	[EXOSC8 - exosome component 8, EXOSC5 - exosome component 5, EXOSC4 - exosome component 4, EXOSC7 - exosome component 7, EXOSC9 - exosome component 9, EXOSC10 - exosome component 10, EXOSC2 - exosome component 2, EXOSC3 - exosome component 3, EXOSC6 - exosome component 6]
GO:0052697	xenobiotic glucuronidation	1.32e-06	4.27e-05	5.56	18121	11	2666	9	[UGT1A3 - udp glucuronosyltransferase 1 family, polypeptide a3, UGT1A1 - udp glucuronosyltransferase 1 family, polypeptide a1, UGT1A4 - udp glucuronosyltransferase 1 family, polypeptide a4, UGT1A6 - udp glucuronosyltransferase 1 family, polypeptide a6, UGT1A5 - udp glucuronosyltransferase 1 family, polypeptide a5, UGT1A8 - udp glucuronosyltransferase 1 family, polypeptide a8, UGT1A7 - udp glucuro…
GO:0010569	regulation of double-strand break repair via homologous recombination	1.34e-06	4.33e-05	3.15	18121	41	2666	19	[CHEK1 - checkpoint kinase 1, RIF1 - rap1 interacting factor homolog (yeast), RTEL1 - regulator of telomere elongation helicase 1, FIGNL1 - fidgetin-like 1, SMCHD1 - structural maintenance of chromosomes flexible hinge domain containing 1, PARPBP - parp1 binding protein, TIMELESS - timeless circadian clock, FUS - fused in sarcoma, PARP1 - poly (adp-ribose) polymerase 1, RAD51 - rad51 recombinase,…
GO:0002200	somatic diversification of immune receptors	1.34e-06	4.32e-05	3.15	18121	41	2666	19	[MSH2 - muts homolog 2, colon cancer, nonpolyposis type 1 (e. coli), VPRBP - vpr (hiv-1) binding protein, RNF168 - ring finger protein 168, e3 ubiquitin protein ligase, CTNNBL1 - catenin, beta like 1, HSPD1 - heat shock 60kda protein 1 (chaperonin), HMGB2 - high mobility group box 2, PRKDC - protein kinase, dna-activated, catalytic polypeptide, HMGB1 - high mobility group box 1, SAMHD1 - sam doma…
GO:0007098	centrosome cycle	1.34e-06	4.31e-05	3.15	18121	41	2666	19	[HAUS8 - haus augmin-like complex, subunit 8, CKAP5 - cytoskeleton associated protein 5, PLK1 - polo-like kinase 1, CDK5RAP2 - cdk5 regulatory subunit associated protein 2, HAUS5 - haus augmin-like complex, subunit 5, NPM1 - nucleophosmin (nucleolar phosphoprotein b23, numatrin), CDK1 - cyclin-dependent kinase 1, HAUS3 - haus augmin-like complex, subunit 3, BRCA1 - breast cancer 1, early onset, H…
GO:0043470	regulation of carbohydrate catabolic process	1.35e-06	4.31e-05	2.39	18121	88	2666	31	[NUP188 - nucleoporin 188kda, RANBP2 - ran binding protein 2, NUP205 - nucleoporin 205kda, NUP133 - nucleoporin 133kda, SEH1L - seh1-like (s. cerevisiae), PGAM1 - phosphoglycerate mutase 1 (brain), HMGB1 - high mobility group box 1, NUP107 - nucleoporin 107kda, NUP88 - nucleoporin 88kda, JMJD8 - jumonji domain containing 8, NUP98 - nucleoporin 98kda, NUP62 - nucleoporin 62kda, NUP50 - nucleoporin…
GO:0019083	viral transcription	1.35e-06	4.32e-05	2.21	18121	114	2666	37	[DHX9 - deah (asp-glu-ala-his) box helicase 9, RPL24 - ribosomal protein l24, NUP188 - nucleoporin 188kda, RPS27A - ribosomal protein s27a, RPL22 - ribosomal protein l22, RANBP2 - ran binding protein 2, NUP205 - nucleoporin 205kda, RPS25 - ribosomal protein s25, SEH1L - seh1-like (s. cerevisiae), NUP133 - nucleoporin 133kda, RPS17 - ribosomal protein s17, RPL14 - ribosomal protein l14, RPS16 - ri…
GO:0099116	tRNA 5'-end processing	1.46e-06	4.65e-05	4.67	18121	16	2666	11	[POP1 - processing of precursor 1, ribonuclease p/mrp subunit (s. cerevisiae), RPP30 - ribonuclease p/mrp 30kda subunit, POP7 - processing of precursor 7, ribonuclease p/mrp subunit (s. cerevisiae), KIAA0391 - kiaa0391, POP5 - processing of precursor 5, ribonuclease p/mrp subunit (s. cerevisiae), TRMT10C - trna methyltransferase 10 homolog c (s. cerevisiae), RPP40 - ribonuclease p/mrp 40kda subun…
GO:0043633	polyadenylation-dependent RNA catabolic process	1.48e-06	4.71e-05	6.8	18121	7	2666	7	[EXOSC8 - exosome component 8, EXOSC7 - exosome component 7, EXOSC9 - exosome component 9, EXOSC10 - exosome component 10, PNPT1 - polyribonucleotide nucleotidyltransferase 1, EXOSC2 - exosome component 2, EXOSC3 - exosome component 3]
GO:0000056	ribosomal small subunit export from nucleus	1.48e-06	4.7e-05	6.8	18121	7	2666	7	[LTV1 - ltv1 homolog (s. cerevisiae), NUP88 - nucleoporin 88kda, RAN - ran, member ras oncogene family, NPM1 - nucleophosmin (nucleolar phosphoprotein b23, numatrin), RPS15 - ribosomal protein s15, NOP9 - nop9 nucleolar protein, XPO1 - exportin 1 (crm1 homolog, yeast)]
GO:0010212	response to ionizing radiation	1.49e-06	4.72e-05	2.08	18121	137	2666	42	[KARS - lysyl-trna synthetase, BAX - bcl2-associated x protein, RAD1 - rad1 homolog (s. pombe), MSH2 - muts homolog 2, colon cancer, nonpolyposis type 1 (e. coli), EEF1D - eukaryotic translation elongation factor 1 delta (guanine nucleotide exchange protein), H2AFX - h2a histone family, member x, BRCA2 - breast cancer 2, early onset, RAD54L - rad54-like (s. cerevisiae), RFWD3 - ring finger and wd…
GO:0042558	pteridine-containing compound metabolic process	1.52e-06	4.81e-05	3.51	18121	31	2666	16	[MTRR - 5-methyltetrahydrofolate-homocysteine methyltransferase reductase, MTHFD1L - methylenetetrahydrofolate dehydrogenase (nadp+ dependent) 1-like, SHMT1 - serine hydroxymethyltransferase 1 (soluble), SLC25A32 - solute carrier family 25 (mitochondrial folate carrier), member 32, GGH - gamma-glutamyl hydrolase (conjugase, folylpolygammaglutamyl hydrolase), SHMT2 - serine hydroxymethyltransferas…
GO:0000018	regulation of DNA recombination	1.53e-06	4.83e-05	2.31	18121	97	2666	33	[MSH2 - muts homolog 2, colon cancer, nonpolyposis type 1 (e. coli), RTEL1 - regulator of telomere elongation helicase 1, SMCHD1 - structural maintenance of chromosomes flexible hinge domain containing 1, ZRANB3 - zinc finger, ran-binding domain containing 3, FUS - fused in sarcoma, MLH1 - mutl homolog 1, colon cancer, nonpolyposis type 2 (e. coli), TFRC - transferrin receptor (p90, cd71), KDM1A …
GO:0006220	pyrimidine nucleotide metabolic process	1.56e-06	4.91e-05	2.72	18121	60	2666	24	[CAD - carbamoyl-phosphate synthetase 2, aspartate transcarbamylase, and dihydroorotase, DUT - deoxyuridine triphosphatase, CMPK2 - cytidine monophosphate (ump-cmp) kinase 2, mitochondrial, AGPAT9 - 1-acylglycerol-3-phosphate o-acyltransferase 9, PRPS1 - phosphoribosyl pyrophosphate synthetase 1, NME1 - nme/nm23 nucleoside diphosphate kinase 1, GPAM - glycerol-3-phosphate acyltransferase, mitocho…

## Sheet: bottom
GO Term	Description	P-value	FDR q-value	Enrichment	N	B	n	b	Genes
GO:0016042	lipid catabolic process	4.44e-08	0.000684	2.02	18118	289	1921	62	[HSD17B14 - hydroxysteroid (17-beta) dehydrogenase 14, NAPEPLD - n-acyl phosphatidylethanolamine phospholipase d, FUCA1 - fucosidase, alpha-l- 1, tissue, CYP2W1 - cytochrome p450, family 2, subfamily w, polypeptide 1, AMACR - alpha-methylacyl-coa racemase, MCEE - methylmalonyl coa epimerase, BDH2 - 3-hydroxybutyrate dehydrogenase, type 2, BCO2 - beta-carotene oxygenase 2, PLCB1 - phospholipase c,…
GO:0044242	cellular lipid catabolic process	4.82e-08	0.000371	2.25	18118	201	1921	48	[NEU1 - sialidase 1 (lysosomal sialidase), CEL - carboxyl ester lipase, LPIN3 - lipin 3, ACOX3 - acyl-coa oxidase 3, pristanoyl, NAPEPLD - n-acyl phosphatidylethanolamine phospholipase d, CYP4F3 - cytochrome p450, family 4, subfamily f, polypeptide 3, DAGLA - diacylglycerol lipase, alpha, LRP1 - low density lipoprotein receptor-related protein 1, FUCA1 - fucosidase, alpha-l- 1, tissue, LPIN1 - li…
GO:0044255	cellular lipid metabolic process	6.51e-08	0.000334	1.53	18118	920	1921	149	[GSTM2 - glutathione s-transferase mu 2 (muscle), SLC27A1 - solute carrier family 27 (fatty acid transporter), member 1, LMF1 - lipase maturation factor 1, GSTM4 - glutathione s-transferase mu 4, PSAP - prosaposin, CYP2W1 - cytochrome p450, family 2, subfamily w, polypeptide 1, AMACR - alpha-methylacyl-coa racemase, GSTA1 - glutathione s-transferase alpha 1, ABCA2 - atp-binding cassette, sub-fami…
GO:0006357	regulation of transcription by RNA polymerase II	4.43e-07	0.0017	1.27	18118	2569	1921	346	[EMX1 - empty spiracles homeobox 1, HSF4 - heat shock transcription factor 4, CASZ1 - castor zinc finger 1, PHF21A - phd finger protein 21a, TRAK1 - trafficking protein, kinesin binding 1, TSC22D4 - tsc22 domain family, member 4, FLCN - folliculin, ABCA2 - atp-binding cassette, sub-family a (abc1), member 2, ELK3 - elk3, ets-domain protein (srf accessory protein 2), AASS - aminoadipate-semialdehy…
GO:0044282	small molecule catabolic process	4.97e-07	0.00153	1.76	18118	419	1921	78	[XDH - xanthine dehydrogenase, MCCC1 - methylcrotonoyl-coa carboxylase 1 (alpha), NUDT16 - nudix (nucleoside diphosphate linked moiety x)-type motif 16, SLC9A1 - solute carrier family 9, subfamily a (nhe1, cation proton antiporter 1), member 1, ABAT - 4-aminobutyrate aminotransferase, AMACR - alpha-methylacyl-coa racemase, CYP2W1 - cytochrome p450, family 2, subfamily w, polypeptide 1, MCEE - met…
GO:0006629	lipid metabolic process	8.09e-07	0.00207	1.42	18118	1156	1921	174	[GSTM2 - glutathione s-transferase mu 2 (muscle), SLC27A1 - solute carrier family 27 (fatty acid transporter), member 1, LGMN - legumain, LMF1 - lipase maturation factor 1, GSTM4 - glutathione s-transferase mu 4, HSD17B3 - hydroxysteroid (17-beta) dehydrogenase 3, HSD11B2 - hydroxysteroid (11-beta) dehydrogenase 2, PSAP - prosaposin, AMACR - alpha-methylacyl-coa racemase, CYP2W1 - cytochrome p450…
GO:0032868	response to insulin	9.76e-07	0.00215	2.3	18118	152	1921	37	[LPIN3 - lipin 3, ICAM1 - intercellular adhesion molecule 1, SLC27A1 - solute carrier family 27 (fatty acid transporter), member 1, SESN3 - sestrin 3, KLF15 - kruppel-like factor 15, TSC1 - tuberous sclerosis 1, VPS13C - vacuolar protein sorting 13 homolog c (s. cerevisiae), SLC9A1 - solute carrier family 9, subfamily a (nhe1, cation proton antiporter 1), member 1, GPT - glutamic-pyruvate transam…
GO:0016054	organic acid catabolic process	1.16e-06	0.00224	1.96	18118	255	1921	53	[MCCC1 - methylcrotonoyl-coa carboxylase 1 (alpha), SLC9A1 - solute carrier family 9, subfamily a (nhe1, cation proton antiporter 1), member 1, ABAT - 4-aminobutyrate aminotransferase, CYP2W1 - cytochrome p450, family 2, subfamily w, polypeptide 1, AMACR - alpha-methylacyl-coa racemase, MCEE - methylmalonyl coa epimerase, AASS - aminoadipate-semialdehyde synthase, BDH2 - 3-hydroxybutyrate dehydro…
GO:0046395	carboxylic acid catabolic process	1.16e-06	0.00199	1.96	18118	255	1921	53	[MCCC1 - methylcrotonoyl-coa carboxylase 1 (alpha), SLC9A1 - solute carrier family 9, subfamily a (nhe1, cation proton antiporter 1), member 1, ABAT - 4-aminobutyrate aminotransferase, CYP2W1 - cytochrome p450, family 2, subfamily w, polypeptide 1, AMACR - alpha-methylacyl-coa racemase, MCEE - methylmalonyl coa epimerase, AASS - aminoadipate-semialdehyde synthase, BDH2 - 3-hydroxybutyrate dehydro…
GO:0006355	regulation of transcription, DNA-templated	2.81e-06	0.00433	1.21	18118	3409	1921	437	[PHF21A - phd finger protein 21a, ABCA2 - atp-binding cassette, sub-family a (abc1), member 2, NCOR2 - nuclear receptor corepressor 2, PML - promyelocytic leukemia, ZNF566 - zinc finger protein 566, NCOA3 - nuclear receptor coactivator 3, ZNF233 - zinc finger protein 233, LOXL2 - lysyl oxidase-like 2, WBP2 - ww domain binding protein 2, ZNF527 - zinc finger protein 527, ATF6B - activating transcr…
GO:1903506	regulation of nucleic acid-templated transcription	2.9e-06	0.00406	1.21	18118	3410	1921	437	[PHF21A - phd finger protein 21a, ABCA2 - atp-binding cassette, sub-family a (abc1), member 2, NCOR2 - nuclear receptor corepressor 2, PML - promyelocytic leukemia, ZNF566 - zinc finger protein 566, NCOA3 - nuclear receptor coactivator 3, ZNF233 - zinc finger protein 233, LOXL2 - lysyl oxidase-like 2, WBP2 - ww domain binding protein 2, ZNF527 - zinc finger protein 527, ATF6B - activating transcr…
GO:2001141	regulation of RNA biosynthetic process	3.87e-06	0.00496	1.21	18118	3419	1921	437	[PHF21A - phd finger protein 21a, ABCA2 - atp-binding cassette, sub-family a (abc1), member 2, NCOR2 - nuclear receptor corepressor 2, PML - promyelocytic leukemia, ZNF566 - zinc finger protein 566, NCOA3 - nuclear receptor coactivator 3, ZNF233 - zinc finger protein 233, LOXL2 - lysyl oxidase-like 2, WBP2 - ww domain binding protein 2, ZNF527 - zinc finger protein 527, ATF6B - activating transcr…
GO:0046337	phosphatidylethanolamine metabolic process	4.54e-06	0.00537	4.35	18118	26	1921	12	[LPIN3 - lipin 3, SLC27A1 - solute carrier family 27 (fatty acid transporter), member 1, NAPEPLD - n-acyl phosphatidylethanolamine phospholipase d, ALOX15 - arachidonate 15-lipoxygenase, RARRES3 - retinoic acid receptor responder (tazarotene induced) 3, PLA2G2A - phospholipase a2, group iia (platelets, synovial fluid), CHKB - choline kinase beta, CHKA - choline kinase alpha, LPIN1 - lipin 1, ETNK…
GO:0009056	catabolic process	7.4e-06	0.00813	1.28	18118	1911	1921	260	[MYLIP - myosin regulatory light chain interacting protein, DNAJB2 - dnaj (hsp40) homolog, subfamily b, member 2, BNIP3L - bcl2/adenovirus e1b 19kda interacting protein 3-like, MCCC1 - methylcrotonoyl-coa carboxylase 1 (alpha), TRIM24 - tripartite motif containing 24, ABAT - 4-aminobutyrate aminotransferase, AMACR - alpha-methylacyl-coa racemase, CYP2W1 - cytochrome p450, family 2, subfamily w, p…
GO:0043436	oxoacid metabolic process	8.53e-06	0.00875	1.42	18118	951	1921	143	[GSTM2 - glutathione s-transferase mu 2 (muscle), SLC27A1 - solute carrier family 27 (fatty acid transporter), member 1, MCCC1 - methylcrotonoyl-coa carboxylase 1 (alpha), GSTM4 - glutathione s-transferase mu 4, ABAT - 4-aminobutyrate aminotransferase, BPHL - biphenyl hydrolase-like (serine hydrolase), CYP2W1 - cytochrome p450, family 2, subfamily w, polypeptide 1, AMACR - alpha-methylacyl-coa ra…
GO:0006082	organic acid metabolic process	1.13e-05	0.0108	1.41	18118	972	1921	145	[GSTM2 - glutathione s-transferase mu 2 (muscle), SLC27A1 - solute carrier family 27 (fatty acid transporter), member 1, MCCC1 - methylcrotonoyl-coa carboxylase 1 (alpha), GSTM4 - glutathione s-transferase mu 4, ABAT - 4-aminobutyrate aminotransferase, BPHL - biphenyl hydrolase-like (serine hydrolase), CYP2W1 - cytochrome p450, family 2, subfamily w, polypeptide 1, AMACR - alpha-methylacyl-coa ra…
GO:0019752	carboxylic acid metabolic process	1.29e-05	0.0117	1.43	18118	863	1921	131	[GSTM2 - glutathione s-transferase mu 2 (muscle), SLC27A1 - solute carrier family 27 (fatty acid transporter), member 1, MCCC1 - methylcrotonoyl-coa carboxylase 1 (alpha), GSTM4 - glutathione s-transferase mu 4, BPHL - biphenyl hydrolase-like (serine hydrolase), ABAT - 4-aminobutyrate aminotransferase, CYP2W1 - cytochrome p450, family 2, subfamily w, polypeptide 1, AMACR - alpha-methylacyl-coa ra…
GO:0072329	monocarboxylic acid catabolic process	1.37e-05	0.0117	2.3	18118	119	1921	29	[CEL - carboxyl ester lipase, LPIN3 - lipin 3, ACOX3 - acyl-coa oxidase 3, pristanoyl, CYP4F3 - cytochrome p450, family 4, subfamily f, polypeptide 3, LPIN1 - lipin 1, ABAT - 4-aminobutyrate aminotransferase, AMACR - alpha-methylacyl-coa racemase, CYP2W1 - cytochrome p450, family 2, subfamily w, polypeptide 1, MCEE - methylmalonyl coa epimerase, BDH2 - 3-hydroxybutyrate dehydrogenase, type 2, AUH…
GO:0006644	phospholipid metabolic process	1.72e-05	0.0139	1.68	18118	371	1921	66	[SLC27A1 - solute carrier family 27 (fatty acid transporter), member 1, NAPEPLD - n-acyl phosphatidylethanolamine phospholipase d, MPPE1 - metallophosphoesterase 1, CYP2W1 - cytochrome p450, family 2, subfamily w, polypeptide 1, ABCA2 - atp-binding cassette, sub-family a (abc1), member 2, SERINC5 - serine incorporator 5, ABCA3 - atp-binding cassette, sub-family a (abc1), member 3, PIK3R3 - phosph…
GO:0051252	regulation of RNA metabolic process	2.36e-05	0.0181	1.18	18118	3674	1921	459	[RBM39 - rna binding motif protein 39, PHF21A - phd finger protein 21a, FAM46A - family with sequence similarity 46, member a, ABCA2 - atp-binding cassette, sub-family a (abc1), member 2, NCOR2 - nuclear receptor corepressor 2, PML - promyelocytic leukemia, ZNF566 - zinc finger protein 566, NCOA3 - nuclear receptor coactivator 3, ZNF233 - zinc finger protein 233, LOXL2 - lysyl oxidase-like 2, WBP…
GO:0032787	monocarboxylic acid metabolic process	3.49e-05	0.0256	1.55	18118	506	1921	83	[SCPEP1 - serine carboxypeptidase 1, GSTM2 - glutathione s-transferase mu 2 (muscle), SLC27A1 - solute carrier family 27 (fatty acid transporter), member 1, MCCC1 - methylcrotonoyl-coa carboxylase 1 (alpha), GSTM4 - glutathione s-transferase mu 4, ACCS - 1-aminocyclopropane-1-carboxylate synthase homolog (arabidopsis)(non-functional), ABAT - 4-aminobutyrate aminotransferase, CYP2W1 - cytochrome p…
GO:0044281	small molecule metabolic process	3.63e-05	0.0254	1.28	18118	1690	1921	229	[MCCC1 - methylcrotonoyl-coa carboxylase 1 (alpha), HSD17B3 - hydroxysteroid (17-beta) dehydrogenase 3, BPHL - biphenyl hydrolase-like (serine hydrolase), ABAT - 4-aminobutyrate aminotransferase, AMACR - alpha-methylacyl-coa racemase, CYP2W1 - cytochrome p450, family 2, subfamily w, polypeptide 1, ABCA2 - atp-binding cassette, sub-family a (abc1), member 2, AASS - aminoadipate-semialdehyde syntha…
GO:0031323	regulation of cellular metabolic process	4.61e-05	0.0309	1.12	18118	6032	1921	717	[RBM39 - rna binding motif protein 39, PHF21A - phd finger protein 21a, DAPK2 - death-associated protein kinase 2, FAM46A - family with sequence similarity 46, member a, SPTBN4 - spectrin, beta, non-erythrocytic 4, ABCA2 - atp-binding cassette, sub-family a (abc1), member 2, NCOR2 - nuclear receptor corepressor 2, PML - promyelocytic leukemia, ZNF566 - zinc finger protein 566, ACACB - acetyl-coa …	M150A - transmembrane protein 150a, TRIM45 - tripartite motif containing 45, TP53INP1 - tumor protein p53 inducible nuclear protein 1, KDM4A - lysine (k)-specific demethylase 4a, FOSL2 - fos-like antigen 2, NNT - nicotinamide nucleotide transhydrogenase, NFAT5 - nuclear factor of activated t-cells 5, tonicity-responsive, TIA1 - tia1 cytotoxic granule-associated rna binding protein, ZNF432 - zinc …
GO:0006631	fatty acid metabolic process	4.7e-05	0.0301	1.7	18118	310	1921	56	[GSTM2 - glutathione s-transferase mu 2 (muscle), SLC27A1 - solute carrier family 27 (fatty acid transporter), member 1, GSTM4 - glutathione s-transferase mu 4, AMACR - alpha-methylacyl-coa racemase, GSTA1 - glutathione s-transferase alpha 1, MCEE - methylmalonyl coa epimerase, BDH2 - 3-hydroxybutyrate dehydrogenase, type 2, ELOVL7 - elovl fatty acid elongase 7, ABCD4 - atp-binding cassette, sub-…
GO:1901575	organic substance catabolic process	5.15e-05	0.0317	1.28	18118	1640	1921	222	[MYLIP - myosin regulatory light chain interacting protein, DNAJB2 - dnaj (hsp40) homolog, subfamily b, member 2, BNIP3L - bcl2/adenovirus e1b 19kda interacting protein 3-like, MCCC1 - methylcrotonoyl-coa carboxylase 1 (alpha), TRIM24 - tripartite motif containing 24, ABAT - 4-aminobutyrate aminotransferase, AMACR - alpha-methylacyl-coa racemase, CYP2W1 - cytochrome p450, family 2, subfamily w, p…
GO:0030258	lipid modification	8.29e-05	0.0491	1.83	18118	217	1921	42	[CYP4V2 - cytochrome p450, family 4, subfamily v, polypeptide 2, ACOX3 - acyl-coa oxidase 3, pristanoyl, ALOX15 - arachidonate 15-lipoxygenase, CYP2E1 - cytochrome p450, family 2, subfamily e, polypeptide 1, PI4KB - phosphatidylinositol 4-kinase, catalytic, beta, PTEN - phosphatase and tensin homolog, PIK3R2 - phosphoinositide-3-kinase, regulatory subunit 2 (beta), CYP3A5 - cytochrome p450, famil…
