# Supplementary material for: Escape from G1 arrest during acute MEK inhibition drives the acquisition of drug resistance
Source: NAR Cancer. 2022 Oct 17;4(4):zcac032. doi: 10.1093/narcan/zcac032 (PMC9575185; doi:10.1093/narcan/zcac032)
Supplement: zcac032_Supplemental_Files [file zcac032_supplemental_files.zip › Table S6 GO table for Fig S2E.xlsx]

## Sheet: top
GO Term	Description	P-value	FDR q-value	Enrichment	N	B	n	b	Genes
GO:0000082	G1/S transition of mitotic cell cycle	4.39e-21	6.75e-17	16.74	18044	98	242	22	[CDC6 - cell division cycle 6, POLA2 - polymerase (dna directed), alpha 2, accessory subunit, CDC25A - cell division cycle 25a, MCM7 - minichromosome maintenance complex component 7, CCNE2 - cyclin e2, PLK3 - polo-like kinase 3, ORC1 - origin recognition complex, subunit 1, CCNE1 - cyclin e1, CDT1 - chromatin licensing and dna replication factor 1, E2F1 - e2f transcription factor 1, PRIM1 - prima…
GO:0044843	cell cycle G1/S phase transition	7.07e-21	5.43e-17	16.4	18044	100	242	22	[CDC6 - cell division cycle 6, POLA2 - polymerase (dna directed), alpha 2, accessory subunit, CDC25A - cell division cycle 25a, MCM7 - minichromosome maintenance complex component 7, CCNE2 - cyclin e2, PLK3 - polo-like kinase 3, ORC1 - origin recognition complex, subunit 1, CCNE1 - cyclin e1, CDT1 - chromatin licensing and dna replication factor 1, E2F1 - e2f transcription factor 1, PRIM1 - prima…
GO:0006260	DNA replication	1.18e-20	6.02e-17	12.68	18044	147	242	25	[CDC6 - cell division cycle 6, FAM111B - family with sequence similarity 111, member b, RFC4 - replication factor c (activator 1) 4, 37kda, MCM7 - minichromosome maintenance complex component 7, RFC5 - replication factor c (activator 1) 5, 36.5kda, ORC1 - origin recognition complex, subunit 1, DTL - denticleless e3 ubiquitin protein ligase homolog (drosophila), CHAF1B - chromatin assembly factor …
GO:0006270	DNA replication initiation	7.82e-20	3e-16	32.89	18044	34	242	15	[CDC6 - cell division cycle 6, POLA2 - polymerase (dna directed), alpha 2, accessory subunit, MCM7 - minichromosome maintenance complex component 7, CCNE2 - cyclin e2, ORC1 - origin recognition complex, subunit 1, CCNE1 - cyclin e1, PRIM1 - primase, dna, polypeptide 1 (49kda), MCM4 - minichromosome maintenance complex component 4, MCM3 - minichromosome maintenance complex component 3, MCM10 - min…
GO:0044770	cell cycle phase transition	1.89e-15	5.79e-12	7.37	18044	263	242	26	[CDC6 - cell division cycle 6, CDC25A - cell division cycle 25a, MCM7 - minichromosome maintenance complex component 7, CCNE2 - cyclin e2, PLK3 - polo-like kinase 3, ORC1 - origin recognition complex, subunit 1, CCNE1 - cyclin e1, CDT1 - chromatin licensing and dna replication factor 1, PRIM1 - primase, dna, polypeptide 1 (49kda), MCM10 - minichromosome maintenance complex component 10, GMNN - ge…
GO:0044772	mitotic cell cycle phase transition	8.19e-15	2.1e-11	7.31	18044	255	242	25	[CDC6 - cell division cycle 6, CDC25A - cell division cycle 25a, MCM7 - minichromosome maintenance complex component 7, CCNE2 - cyclin e2, PLK3 - polo-like kinase 3, ORC1 - origin recognition complex, subunit 1, CCNE1 - cyclin e1, CDT1 - chromatin licensing and dna replication factor 1, PRIM1 - primase, dna, polypeptide 1 (49kda), MCM10 - minichromosome maintenance complex component 10, GMNN - ge…
GO:0006259	DNA metabolic process	4.17e-13	9.16e-10	3.84	18044	757	242	39	[CDC6 - cell division cycle 6, FAM111B - family with sequence similarity 111, member b, RFC4 - replication factor c (activator 1) 4, 37kda, MCM7 - minichromosome maintenance complex component 7, RFC5 - replication factor c (activator 1) 5, 36.5kda, CCNE2 - cyclin e2, ORC1 - origin recognition complex, subunit 1, CCNE1 - cyclin e1, NME1 - nme/nm23 nucleoside diphosphate kinase 1, DTL - denticleles…
GO:0000727	double-strand break repair via break-induced replication	4.41e-13	8.46e-10	49.71	18044	12	242	8	[MCM4 - minichromosome maintenance complex component 4, MCM3 - minichromosome maintenance complex component 3, MCM6 - minichromosome maintenance complex component 6, MCM5 - minichromosome maintenance complex component 5, MCM7 - minichromosome maintenance complex component 7, MCM2 - minichromosome maintenance complex component 2, CDC45 - cell division cycle 45, GINS2 - gins complex subunit 2 (psf2…
GO:1903047	mitotic cell cycle process	1.14e-12	1.94e-09	4.23	18044	600	242	34	[CDC6 - cell division cycle 6, CDC25A - cell division cycle 25a, MCM7 - minichromosome maintenance complex component 7, CCNE2 - cyclin e2, PLK3 - polo-like kinase 3, ORC1 - origin recognition complex, subunit 1, CCNE1 - cyclin e1, CDT1 - chromatin licensing and dna replication factor 1, E2F8 - e2f transcription factor 8, PRIM1 - primase, dna, polypeptide 1 (49kda), PLK2 - polo-like kinase 2, GMNN…
GO:0006974	cellular response to DNA damage stimulus	2.59e-12	3.97e-09	3.79	18044	727	242	37	[RFC4 - replication factor c (activator 1) 4, 37kda, RFC5 - replication factor c (activator 1) 5, 36.5kda, MCM7 - minichromosome maintenance complex component 7, PLK3 - polo-like kinase 3, WDR76 - wd repeat domain 76, UHRF1 - ubiquitin-like with phd and ring finger domains 1, DTL - denticleless e3 ubiquitin protein ligase homolog (drosophila), AEN - apoptosis enhancing nuclease, E2F8 - e2f transc…
GO:0022402	cell cycle process	1.22e-11	1.7e-08	3.3	18044	925	242	41	[CDC6 - cell division cycle 6, RFC4 - replication factor c (activator 1) 4, 37kda, CDC25A - cell division cycle 25a, RFC5 - replication factor c (activator 1) 5, 36.5kda, MCM7 - minichromosome maintenance complex component 7, CCNE2 - cyclin e2, PLK3 - polo-like kinase 3, ORC1 - origin recognition complex, subunit 1, CCNE1 - cyclin e1, CDT1 - chromatin licensing and dna replication factor 1, E2F8 …
GO:1902299	pre-replicative complex assembly involved in cell cycle DNA replication	1.5e-10	1.92e-07	55.92	18044	8	242	6	[MCM4 - minichromosome maintenance complex component 4, MCM3 - minichromosome maintenance complex component 3, MCM6 - minichromosome maintenance complex component 6, MCM7 - minichromosome maintenance complex component 7, MCM5 - minichromosome maintenance complex component 5, MCM2 - minichromosome maintenance complex component 2]
GO:0036388	pre-replicative complex assembly	1.5e-10	1.77e-07	55.92	18044	8	242	6	[MCM4 - minichromosome maintenance complex component 4, MCM3 - minichromosome maintenance complex component 3, MCM6 - minichromosome maintenance complex component 6, MCM5 - minichromosome maintenance complex component 5, MCM7 - minichromosome maintenance complex component 7, MCM2 - minichromosome maintenance complex component 2]
GO:0006267	pre-replicative complex assembly involved in nuclear cell cycle DNA replication	1.5e-10	1.64e-07	55.92	18044	8	242	6	[MCM4 - minichromosome maintenance complex component 4, MCM3 - minichromosome maintenance complex component 3, MCM6 - minichromosome maintenance complex component 6, MCM5 - minichromosome maintenance complex component 5, MCM7 - minichromosome maintenance complex component 7, MCM2 - minichromosome maintenance complex component 2]
GO:0006725	cellular aromatic compound metabolic process	2.64e-10	2.71e-07	2.02	18044	2836	242	77	[CDC6 - cell division cycle 6, FAM111B - family with sequence similarity 111, member b, RFC4 - replication factor c (activator 1) 4, 37kda, TCN1 - transcobalamin i (vitamin b12 binding protein, r binder family), RFC5 - replication factor c (activator 1) 5, 36.5kda, PAICS - phosphoribosylaminoimidazole carboxylase, phosphoribosylaminoimidazole succinocarboxamide synthetase, CCNE2 - cyclin e2, ORC1…
GO:0034645	cellular macromolecule biosynthetic process	6.12e-10	5.87e-07	3.13	18044	880	242	37	[CDC6 - cell division cycle 6, FAM111B - family with sequence similarity 111, member b, RFC4 - replication factor c (activator 1) 4, 37kda, RFC5 - replication factor c (activator 1) 5, 36.5kda, MCM7 - minichromosome maintenance complex component 7, ORC1 - origin recognition complex, subunit 1, DTL - denticleless e3 ubiquitin protein ligase homolog (drosophila), CHAF1B - chromatin assembly factor …
GO:1901360	organic cyclic compound metabolic process	6.22e-10	5.62e-07	1.95	18044	3059	242	80	[CDC6 - cell division cycle 6, FAM111B - family with sequence similarity 111, member b, RFC4 - replication factor c (activator 1) 4, 37kda, TCN1 - transcobalamin i (vitamin b12 binding protein, r binder family), RFC5 - replication factor c (activator 1) 5, 36.5kda, PAICS - phosphoribosylaminoimidazole carboxylase, phosphoribosylaminoimidazole succinocarboxamide synthetase, CCNE2 - cyclin e2, ORC1…
GO:0044249	cellular biosynthetic process	2.81e-09	2.4e-06	2.15	18044	2149	242	62	[CDC6 - cell division cycle 6, FAM111B - family with sequence similarity 111, member b, RFC4 - replication factor c (activator 1) 4, 37kda, RFC5 - replication factor c (activator 1) 5, 36.5kda, PAICS - phosphoribosylaminoimidazole carboxylase, phosphoribosylaminoimidazole succinocarboxamide synthetase, ORC1 - origin recognition complex, subunit 1, HSD17B2 - hydroxysteroid (17-beta) dehydrogenase …
GO:0060249	anatomical structure homeostasis	2.91e-09	2.35e-06	5.09	18044	293	242	20	[POLA2 - polymerase (dna directed), alpha 2, accessory subunit, PCNA - proliferating cell nuclear antigen, RFC4 - replication factor c (activator 1) 4, 37kda, RFC5 - replication factor c (activator 1) 5, 36.5kda, CALB2 - calbindin 2, CORO1A - coronin, actin binding protein, 1a, CCNE2 - cyclin e2, SERPINA3 - serpin peptidase inhibitor, clade a (alpha-1 antiproteinase, antitrypsin), member 3, CCNE1…
GO:0046483	heterocycle metabolic process	5.04e-09	3.87e-06	1.95	18044	2791	242	73	[CDC6 - cell division cycle 6, FAM111B - family with sequence similarity 111, member b, RFC4 - replication factor c (activator 1) 4, 37kda, TCN1 - transcobalamin i (vitamin b12 binding protein, r binder family), RFC5 - replication factor c (activator 1) 5, 36.5kda, PAICS - phosphoribosylaminoimidazole carboxylase, phosphoribosylaminoimidazole succinocarboxamide synthetase, CCNE2 - cyclin e2, ORC1…
GO:0006281	DNA repair	7.01e-09	5.13e-06	3.9	18044	478	242	25	[RFC4 - replication factor c (activator 1) 4, 37kda, MCM7 - minichromosome maintenance complex component 7, RFC5 - replication factor c (activator 1) 5, 36.5kda, DTL - denticleless e3 ubiquitin protein ligase homolog (drosophila), UHRF1 - ubiquitin-like with phd and ring finger domains 1, CHAF1B - chromatin assembly factor 1, subunit b (p60), WDHD1 - wd repeat and hmg-box dna binding protein 1, C…
GO:0006310	DNA recombination	8.18e-09	5.71e-06	6.15	18044	194	242	16	[MCM7 - minichromosome maintenance complex component 7, HSPD1 - heat shock 60kda protein 1 (chaperonin), RAD51 - rad51 recombinase, MCM4 - minichromosome maintenance complex component 4, MCM3 - minichromosome maintenance complex component 3, MCM6 - minichromosome maintenance complex component 6, MCM5 - minichromosome maintenance complex component 5, XRCC2 - x-ray repair complementing defective re…
GO:0006139	nucleobase-containing compound metabolic process	1.25e-08	8.34e-06	1.96	18044	2622	242	69	[CDC6 - cell division cycle 6, FAM111B - family with sequence similarity 111, member b, RFC4 - replication factor c (activator 1) 4, 37kda, RFC5 - replication factor c (activator 1) 5, 36.5kda, PAICS - phosphoribosylaminoimidazole carboxylase, phosphoribosylaminoimidazole succinocarboxamide synthetase, CCNE2 - cyclin e2, ORC1 - origin recognition complex, subunit 1, NME1 - nme/nm23 nucleoside dip…
GO:0000083	regulation of transcription involved in G1/S transition of mitotic cell cycle	1.25e-08	8.02e-06	17.54	18044	34	242	8	[CDC6 - cell division cycle 6, PCNA - proliferating cell nuclear antigen, E2F7 - e2f transcription factor 7, ORC1 - origin recognition complex, subunit 1, CDC45 - cell division cycle 45, CCNE1 - cyclin e1, CDT1 - chromatin licensing and dna replication factor 1, E2F1 - e2f transcription factor 1]
GO:0009058	biosynthetic process	1.57e-08	9.64e-06	2.04	18044	2302	242	63	[CDC6 - cell division cycle 6, FAM111B - family with sequence similarity 111, member b, RFC4 - replication factor c (activator 1) 4, 37kda, RFC5 - replication factor c (activator 1) 5, 36.5kda, PAICS - phosphoribosylaminoimidazole carboxylase, phosphoribosylaminoimidazole succinocarboxamide synthetase, ORC1 - origin recognition complex, subunit 1, HSD17B2 - hydroxysteroid (17-beta) dehydrogenase …
GO:0009059	macromolecule biosynthetic process	1.62e-08	9.56e-06	2.64	18044	1131	242	40	[CDC6 - cell division cycle 6, FAM111B - family with sequence similarity 111, member b, RFC4 - replication factor c (activator 1) 4, 37kda, RFC5 - replication factor c (activator 1) 5, 36.5kda, MCM7 - minichromosome maintenance complex component 7, ORC1 - origin recognition complex, subunit 1, DTL - denticleless e3 ubiquitin protein ligase homolog (drosophila), PRIM1 - primase, dna, polypeptide 1…
GO:0090329	regulation of DNA-dependent DNA replication	1.88e-08	1.07e-05	13.42	18044	50	242	9	[PCNA - proliferating cell nuclear antigen, GMNN - geminin, dna replication inhibitor, RFC4 - replication factor c (activator 1) 4, 37kda, E2F7 - e2f transcription factor 7, RFC5 - replication factor c (activator 1) 5, 36.5kda, TIPIN - timeless interacting protein, DSCC1 - dna replication and sister chromatid cohesion 1, CDT1 - chromatin licensing and dna replication factor 1, E2F8 - e2f transcri…
GO:0032201	telomere maintenance via semi-conservative replication	2.8e-08	1.54e-05	20.88	18044	25	242	7	[POLA2 - polymerase (dna directed), alpha 2, accessory subunit, PCNA - proliferating cell nuclear antigen, POLE2 - polymerase (dna directed), epsilon 2, accessory subunit, RFC4 - replication factor c (activator 1) 4, 37kda, RFC5 - replication factor c (activator 1) 5, 36.5kda, FEN1 - flap structure-specific endonuclease 1, PRIM1 - primase, dna, polypeptide 1 (49kda)]
GO:1901576	organic substance biosynthetic process	4.14e-08	2.19e-05	2.02	18044	2251	242	61	[CDC6 - cell division cycle 6, FAM111B - family with sequence similarity 111, member b, RFC4 - replication factor c (activator 1) 4, 37kda, RFC5 - replication factor c (activator 1) 5, 36.5kda, PAICS - phosphoribosylaminoimidazole carboxylase, phosphoribosylaminoimidazole succinocarboxamide synthetase, ORC1 - origin recognition complex, subunit 1, HSD17B2 - hydroxysteroid (17-beta) dehydrogenase …
GO:0033554	cellular response to stress	4.33e-08	2.22e-05	2.29	18044	1565	242	48	[RFC4 - replication factor c (activator 1) 4, 37kda, MCM7 - minichromosome maintenance complex component 7, RFC5 - replication factor c (activator 1) 5, 36.5kda, PLK3 - polo-like kinase 3, WDR76 - wd repeat domain 76, UHRF1 - ubiquitin-like with phd and ring finger domains 1, DTL - denticleless e3 ubiquitin protein ligase homolog (drosophila), AEN - apoptosis enhancing nuclease, DERL3 - derlin 3,…
GO:0000076	DNA replication checkpoint	5.98e-08	2.96e-05	26.32	18044	17	242	6	[CDC6 - cell division cycle 6, CLSPN - claspin, TIPIN - timeless interacting protein, ORC1 - origin recognition complex, subunit 1, CDC45 - cell division cycle 45, CDT1 - chromatin licensing and dna replication factor 1]
GO:0051276	chromosome organization	8.7e-08	4.18e-05	3.97	18044	394	242	21	[POLA2 - polymerase (dna directed), alpha 2, accessory subunit, PCNA - proliferating cell nuclear antigen, RFC4 - replication factor c (activator 1) 4, 37kda, RFC5 - replication factor c (activator 1) 5, 36.5kda, MCM7 - minichromosome maintenance complex component 7, CCNE2 - cyclin e2, CCNE1 - cyclin e1, CDT1 - chromatin licensing and dna replication factor 1, PRIM1 - primase, dna, polypeptide 1 …
GO:0006271	DNA strand elongation involved in DNA replication	8.87e-08	4.13e-05	24.85	18044	18	242	6	[MCM4 - minichromosome maintenance complex component 4, MCM3 - minichromosome maintenance complex component 3, PCNA - proliferating cell nuclear antigen, RFC4 - replication factor c (activator 1) 4, 37kda, MCM7 - minichromosome maintenance complex component 7, GINS2 - gins complex subunit 2 (psf2 homolog)]
GO:0000724	double-strand break repair via homologous recombination	9.97e-08	4.51e-05	8.2	18044	100	242	11	[RAD51 - rad51 recombinase, MCM4 - minichromosome maintenance complex component 4, MCM3 - minichromosome maintenance complex component 3, MCM6 - minichromosome maintenance complex component 6, MCM5 - minichromosome maintenance complex component 5, MCM7 - minichromosome maintenance complex component 7, XRCC2 - x-ray repair complementing defective repair in chinese hamster cells 2, MCM2 - minichrom…
GO:0034641	cellular nitrogen compound metabolic process	1.2e-07	5.27e-05	1.79	18044	3127	242	75	[CDC6 - cell division cycle 6, FAM111B - family with sequence similarity 111, member b, RFC4 - replication factor c (activator 1) 4, 37kda, RFC5 - replication factor c (activator 1) 5, 36.5kda, PAICS - phosphoribosylaminoimidazole carboxylase, phosphoribosylaminoimidazole succinocarboxamide synthetase, CCNE2 - cyclin e2, ORC1 - origin recognition complex, subunit 1, PSAT1 - phosphoserine aminotra…
GO:0000725	recombinational repair	1.23e-07	5.23e-05	8.04	18044	102	242	11	[RAD51 - rad51 recombinase, MCM4 - minichromosome maintenance complex component 4, MCM3 - minichromosome maintenance complex component 3, MCM6 - minichromosome maintenance complex component 6, MCM5 - minichromosome maintenance complex component 5, MCM7 - minichromosome maintenance complex component 7, XRCC2 - x-ray repair complementing defective repair in chinese hamster cells 2, MCM2 - minichrom…
GO:0000723	telomere maintenance	1.65e-07	6.87e-05	7.81	18044	105	242	11	[RAD51 - rad51 recombinase, POLA2 - polymerase (dna directed), alpha 2, accessory subunit, PCNA - proliferating cell nuclear antigen, HSP90AA1 - heat shock protein 90kda alpha (cytosolic), class a member 1, POLE2 - polymerase (dna directed), epsilon 2, accessory subunit, RFC4 - replication factor c (activator 1) 4, 37kda, RFC5 - replication factor c (activator 1) 5, 36.5kda, CCNE2 - cyclin e2, CC…
GO:0006950	response to stress	2e-07	8.08e-05	1.8	18044	2987	242	72	[RFC4 - replication factor c (activator 1) 4, 37kda, RFC5 - replication factor c (activator 1) 5, 36.5kda, SERPINA3 - serpin peptidase inhibitor, clade a (alpha-1 antiproteinase, antitrypsin), member 3, CD83 - cd83 molecule, WDR76 - wd repeat domain 76, UHRF1 - ubiquitin-like with phd and ring finger domains 1, DTL - denticleless e3 ubiquitin protein ligase homolog (drosophila), ULBP3 - ul16 bind…
GO:0090304	nucleic acid metabolic process	3.59e-07	0.000141	1.98	18044	2111	242	56	[CDC6 - cell division cycle 6, FAM111B - family with sequence similarity 111, member b, RFC4 - replication factor c (activator 1) 4, 37kda, RFC5 - replication factor c (activator 1) 5, 36.5kda, CCNE2 - cyclin e2, ORC1 - origin recognition complex, subunit 1, NME1 - nme/nm23 nucleoside diphosphate kinase 1, UHRF1 - ubiquitin-like with phd and ring finger domains 1, MRTO4 - mrna turnover 4 homolog …
GO:0022616	DNA strand elongation	4.56e-07	0.000175	19.45	18044	23	242	6	[MCM4 - minichromosome maintenance complex component 4, MCM3 - minichromosome maintenance complex component 3, PCNA - proliferating cell nuclear antigen, RFC4 - replication factor c (activator 1) 4, 37kda, MCM7 - minichromosome maintenance complex component 7, GINS2 - gins complex subunit 2 (psf2 homolog)]
GO:0051716	cellular response to stimulus	4.61e-07	0.000173	1.81	18044	2755	242	67	[CDC6 - cell division cycle 6, CDC25A - cell division cycle 25a, RFC4 - replication factor c (activator 1) 4, 37kda, RFC5 - replication factor c (activator 1) 5, 36.5kda, WDR76 - wd repeat domain 76, NME1 - nme/nm23 nucleoside diphosphate kinase 1, UHRF1 - ubiquitin-like with phd and ring finger domains 1, DTL - denticleless e3 ubiquitin protein ligase homolog (drosophila), AEN - apoptosis enhanc…
GO:0032200	telomere organization	5.45e-07	0.000199	6.95	18044	118	242	11	[RAD51 - rad51 recombinase, POLA2 - polymerase (dna directed), alpha 2, accessory subunit, PCNA - proliferating cell nuclear antigen, POLE2 - polymerase (dna directed), epsilon 2, accessory subunit, HSP90AA1 - heat shock protein 90kda alpha (cytosolic), class a member 1, RFC4 - replication factor c (activator 1) 4, 37kda, RFC5 - replication factor c (activator 1) 5, 36.5kda, CCNE2 - cyclin e2, CC…
GO:0009987	cellular process	6.38e-07	0.000228	1.17	18044	13605	242	213	[EMP1 - epithelial membrane protein 1, RFC4 - replication factor c (activator 1) 4, 37kda, RFC5 - replication factor c (activator 1) 5, 36.5kda, SERPINA3 - serpin peptidase inhibitor, clade a (alpha-1 antiproteinase, antitrypsin), member 3, EMP3 - epithelial membrane protein 3, HSD17B2 - hydroxysteroid (17-beta) dehydrogenase 2, WDR76 - wd repeat domain 76, CDT1 - chromatin licensing and dna repl…
GO:0000075	cell cycle checkpoint	7.02e-07	0.000245	6.78	18044	121	242	11	[CLSPN - claspin, CDC6 - cell division cycle 6, CHEK1 - checkpoint kinase 1, PLK2 - polo-like kinase 2, TIPIN - timeless interacting protein, PLK3 - polo-like kinase 3, ORC1 - origin recognition complex, subunit 1, CDC45 - cell division cycle 45, CCND1 - cyclin d1, CDT1 - chromatin licensing and dna replication factor 1, E2F1 - e2f transcription factor 1]
GO:0031570	DNA integrity checkpoint	9.87e-07	0.000337	8.6	18044	78	242	9	[CLSPN - claspin, CDC6 - cell division cycle 6, CHEK1 - checkpoint kinase 1, TIPIN - timeless interacting protein, ORC1 - origin recognition complex, subunit 1, CDC45 - cell division cycle 45, CCND1 - cyclin d1, CDT1 - chromatin licensing and dna replication factor 1, E2F1 - e2f transcription factor 1]
GO:0006268	DNA unwinding involved in DNA replication	1.12e-06	0.000374	24.85	18044	15	242	5	[RAD51 - rad51 recombinase, MCM4 - minichromosome maintenance complex component 4, MCM6 - minichromosome maintenance complex component 6, MCM7 - minichromosome maintenance complex component 7, MCM2 - minichromosome maintenance complex component 2]
GO:0032508	DNA duplex unwinding	1.13e-06	0.00037	7.31	18044	102	242	10	[MCM4 - minichromosome maintenance complex component 4, RAD51 - rad51 recombinase, MCM3 - minichromosome maintenance complex component 3, MCM6 - minichromosome maintenance complex component 6, RFC4 - replication factor c (activator 1) 4, 37kda, MCM5 - minichromosome maintenance complex component 5, MCM7 - minichromosome maintenance complex component 7, RFC5 - replication factor c (activator 1) 5,…
GO:0032392	DNA geometric change	1.92e-06	0.000614	6.9	18044	108	242	10	[MCM4 - minichromosome maintenance complex component 4, RAD51 - rad51 recombinase, MCM3 - minichromosome maintenance complex component 3, MCM6 - minichromosome maintenance complex component 6, RFC4 - replication factor c (activator 1) 4, 37kda, MCM5 - minichromosome maintenance complex component 5, MCM7 - minichromosome maintenance complex component 7, RFC5 - replication factor c (activator 1) 5,…
GO:0006275	regulation of DNA replication	2.09e-06	0.000654	6.84	18044	109	242	10	[CDC6 - cell division cycle 6, PCNA - proliferating cell nuclear antigen, GMNN - geminin, dna replication inhibitor, RFC4 - replication factor c (activator 1) 4, 37kda, E2F7 - e2f transcription factor 7, RFC5 - replication factor c (activator 1) 5, 36.5kda, TIPIN - timeless interacting protein, DSCC1 - dna replication and sister chromatid cohesion 1, CDT1 - chromatin licensing and dna replication…
GO:0071163	DNA replication preinitiation complex assembly	2.38e-06	0.000732	74.56	18044	3	242	3	[GMNN - geminin, dna replication inhibitor, CDC45 - cell division cycle 45, CDT1 - chromatin licensing and dna replication factor 1]
GO:0006807	nitrogen compound metabolic process	2.92e-06	0.00088	1.4	18044	6574	242	123	[CDC6 - cell division cycle 6, CDC25A - cell division cycle 25a, RFC4 - replication factor c (activator 1) 4, 37kda, TCN1 - transcobalamin i (vitamin b12 binding protein, r binder family), RFC5 - replication factor c (activator 1) 5, 36.5kda, PAICS - phosphoribosylaminoimidazole carboxylase, phosphoribosylaminoimidazole succinocarboxamide synthetase, ORC1 - origin recognition complex, subunit 1, …
GO:0072422	signal transduction involved in DNA damage checkpoint	3.07e-06	0.000908	8.9	18044	67	242	8	[PCNA - proliferating cell nuclear antigen, CHEK1 - checkpoint kinase 1, PLK2 - polo-like kinase 2, E2F7 - e2f transcription factor 7, PLK3 - polo-like kinase 3, DTL - denticleless e3 ubiquitin protein ligase homolog (drosophila), E2F1 - e2f transcription factor 1, E2F8 - e2f transcription factor 8]
GO:0072401	signal transduction involved in DNA integrity checkpoint	3.07e-06	0.000891	8.9	18044	67	242	8	[PCNA - proliferating cell nuclear antigen, CHEK1 - checkpoint kinase 1, PLK2 - polo-like kinase 2, E2F7 - e2f transcription factor 7, PLK3 - polo-like kinase 3, DTL - denticleless e3 ubiquitin protein ligase homolog (drosophila), E2F1 - e2f transcription factor 1, E2F8 - e2f transcription factor 8]
GO:0051726	regulation of cell cycle	3.24e-06	0.000923	2.31	18044	1132	242	35	[CDC6 - cell division cycle 6, CDC25A - cell division cycle 25a, FOSL1 - fos-like antigen 1, RANBP1 - ran binding protein 1, CCNE2 - cyclin e2, PLK3 - polo-like kinase 3, ORC1 - origin recognition complex, subunit 1, WDR76 - wd repeat domain 76, CCNE1 - cyclin e1, CDT1 - chromatin licensing and dna replication factor 1, BTG3 - btg family, member 3, DTL - denticleless e3 ubiquitin protein ligase h…
GO:1900264	positive regulation of DNA-directed DNA polymerase activity	3.77e-06	0.00105	33.14	18044	9	242	4	[PCNA - proliferating cell nuclear antigen, RFC4 - replication factor c (activator 1) 4, 37kda, RFC5 - replication factor c (activator 1) 5, 36.5kda, DSCC1 - dna replication and sister chromatid cohesion 1]
GO:1900262	regulation of DNA-directed DNA polymerase activity	3.77e-06	0.00103	33.14	18044	9	242	4	[PCNA - proliferating cell nuclear antigen, RFC4 - replication factor c (activator 1) 4, 37kda, RFC5 - replication factor c (activator 1) 5, 36.5kda, DSCC1 - dna replication and sister chromatid cohesion 1]
GO:0072395	signal transduction involved in cell cycle checkpoint	4.3e-06	0.00116	8.52	18044	70	242	8	[PCNA - proliferating cell nuclear antigen, CHEK1 - checkpoint kinase 1, PLK2 - polo-like kinase 2, E2F7 - e2f transcription factor 7, PLK3 - polo-like kinase 3, DTL - denticleless e3 ubiquitin protein ligase homolog (drosophila), E2F1 - e2f transcription factor 1, E2F8 - e2f transcription factor 8]
GO:0042455	ribonucleoside biosynthetic process	4.47e-06	0.00118	13.56	18044	33	242	6	[HPRT1 - hypoxanthine phosphoribosyltransferase 1, AMD1 - adenosylmethionine decarboxylase 1, IMPDH1 - imp (inosine 5'-monophosphate) dehydrogenase 1, CTPS1 - ctp synthase 1, UPP1 - uridine phosphorylase 1, NME1 - nme/nm23 nucleoside diphosphate kinase 1]
GO:0065009	regulation of molecular function	4.94e-06	0.00129	1.69	18044	3004	242	68	[CDC6 - cell division cycle 6, CDC25A - cell division cycle 25a, RFC4 - replication factor c (activator 1) 4, 37kda, RFC5 - replication factor c (activator 1) 5, 36.5kda, CCNE2 - cyclin e2, SERPINA3 - serpin peptidase inhibitor, clade a (alpha-1 antiproteinase, antitrypsin), member 3, CDT1 - chromatin licensing and dna replication factor 1, NME1 - nme/nm23 nucleoside diphosphate kinase 1, UHRF1 -…
GO:0071704	organic substance metabolic process	5.99e-06	0.00153	1.34	18044	7375	242	133	[CDC6 - cell division cycle 6, CDC25A - cell division cycle 25a, RFC4 - replication factor c (activator 1) 4, 37kda, TCN1 - transcobalamin i (vitamin b12 binding protein, r binder family), RFC5 - replication factor c (activator 1) 5, 36.5kda, PAICS - phosphoribosylaminoimidazole carboxylase, phosphoribosylaminoimidazole succinocarboxamide synthetase, ORC1 - origin recognition complex, subunit 1, …
GO:0010948	negative regulation of cell cycle process	6.05e-06	0.00152	3.78	18044	316	242	16	[CLSPN - claspin, CDC6 - cell division cycle 6, PCNA - proliferating cell nuclear antigen, CHEK1 - checkpoint kinase 1, E2F7 - e2f transcription factor 7, PLK3 - polo-like kinase 3, ORC1 - origin recognition complex, subunit 1, CDT1 - chromatin licensing and dna replication factor 1, LIF - leukemia inhibitory factor, DTL - denticleless e3 ubiquitin protein ligase homolog (drosophila), E2F1 - e2f …
GO:0050896	response to stimulus	6.12e-06	0.00152	1.45	18044	5343	242	104	[CDC6 - cell division cycle 6, CDC25A - cell division cycle 25a, RFC4 - replication factor c (activator 1) 4, 37kda, RFC5 - replication factor c (activator 1) 5, 36.5kda, SERPINA3 - serpin peptidase inhibitor, clade a (alpha-1 antiproteinase, antitrypsin), member 3, CD83 - cd83 molecule, HSD17B2 - hydroxysteroid (17-beta) dehydrogenase 2, WDR76 - wd repeat domain 76, CDT1 - chromatin licensing an…
GO:0050790	regulation of catalytic activity	6.8e-06	0.00166	1.79	18044	2376	242	57	[CDC6 - cell division cycle 6, CDC25A - cell division cycle 25a, RFC4 - replication factor c (activator 1) 4, 37kda, RFC5 - replication factor c (activator 1) 5, 36.5kda, CCNE2 - cyclin e2, SERPINA3 - serpin peptidase inhibitor, clade a (alpha-1 antiproteinase, antitrypsin), member 3, UHRF1 - ubiquitin-like with phd and ring finger domains 1, STMN3 - stathmin-like 3, ARHGAP10 - rho gtpase activat…
GO:0045930	negative regulation of mitotic cell cycle	8.48e-06	0.00203	3.88	18044	288	242	15	[CDC6 - cell division cycle 6, CLSPN - claspin, PCNA - proliferating cell nuclear antigen, CHEK1 - checkpoint kinase 1, E2F7 - e2f transcription factor 7, PLK3 - polo-like kinase 3, ORC1 - origin recognition complex, subunit 1, CDT1 - chromatin licensing and dna replication factor 1, BTG3 - btg family, member 3, E2F1 - e2f transcription factor 1, E2F8 - e2f transcription factor 8, PLK2 - polo-lik…
GO:0044238	primary metabolic process	1.03e-05	0.00244	1.35	18044	7009	242	127	[CDC6 - cell division cycle 6, CDC25A - cell division cycle 25a, RFC4 - replication factor c (activator 1) 4, 37kda, RFC5 - replication factor c (activator 1) 5, 36.5kda, PAICS - phosphoribosylaminoimidazole carboxylase, phosphoribosylaminoimidazole succinocarboxamide synthetase, ORC1 - origin recognition complex, subunit 1, KLK10 - kallikrein-related peptidase 10, HSD17B2 - hydroxysteroid (17-be…
GO:0071103	DNA conformation change	1.08e-05	0.00251	5.13	18044	160	242	11	[RAD51 - rad51 recombinase, MCM4 - minichromosome maintenance complex component 4, MCM3 - minichromosome maintenance complex component 3, MCM6 - minichromosome maintenance complex component 6, RFC4 - replication factor c (activator 1) 4, 37kda, MCM5 - minichromosome maintenance complex component 5, MCM7 - minichromosome maintenance complex component 7, RFC5 - replication factor c (activator 1) 5,…
GO:0045786	negative regulation of cell cycle	1.19e-05	0.00274	2.92	18044	536	242	21	[CLSPN - claspin, CDC6 - cell division cycle 6, CHEK1 - checkpoint kinase 1, PCNA - proliferating cell nuclear antigen, E2F7 - e2f transcription factor 7, PLK3 - polo-like kinase 3, ORC1 - origin recognition complex, subunit 1, CDT1 - chromatin licensing and dna replication factor 1, BTG3 - btg family, member 3, LIF - leukemia inhibitory factor, DTL - denticleless e3 ubiquitin protein ligase homo…
GO:1901988	negative regulation of cell cycle phase transition	1.2e-05	0.0027	4.29	18044	226	242	13	[CDC6 - cell division cycle 6, CLSPN - claspin, PCNA - proliferating cell nuclear antigen, CHEK1 - checkpoint kinase 1, E2F7 - e2f transcription factor 7, PLK3 - polo-like kinase 3, ORC1 - origin recognition complex, subunit 1, DTL - denticleless e3 ubiquitin protein ligase homolog (drosophila), E2F1 - e2f transcription factor 1, E2F8 - e2f transcription factor 8, PLK2 - polo-like kinase 2, BCL2 …
GO:0009163	nucleoside biosynthetic process	1.23e-05	0.00274	11.47	18044	39	242	6	[HPRT1 - hypoxanthine phosphoribosyltransferase 1, AMD1 - adenosylmethionine decarboxylase 1, IMPDH1 - imp (inosine 5'-monophosphate) dehydrogenase 1, CTPS1 - ctp synthase 1, UPP1 - uridine phosphorylase 1, NME1 - nme/nm23 nucleoside diphosphate kinase 1]
GO:0042127	regulation of cell proliferation	1.59e-05	0.00349	1.99	18044	1536	242	41	[CDC6 - cell division cycle 6, FOSL1 - fos-like antigen 1, CCNE1 - cyclin e1, BTG3 - btg family, member 3, NME1 - nme/nm23 nucleoside diphosphate kinase 1, LIF - leukemia inhibitory factor, UHRF1 - ubiquitin-like with phd and ring finger domains 1, TNFRSF21 - tumor necrosis factor receptor superfamily, member 21, CDCA7 - cell division cycle associated 7, NRP2 - neuropilin 2, IKZF3 - ikaros family…
GO:0051338	regulation of transferase activity	1.71e-05	0.0037	2.31	18044	969	242	30	[CDC6 - cell division cycle 6, RFC4 - replication factor c (activator 1) 4, 37kda, CDC25A - cell division cycle 25a, RFC5 - replication factor c (activator 1) 5, 36.5kda, CCNE2 - cyclin e2, CCNE1 - cyclin e1, SPRED1 - sprouty-related, evh1 domain containing 1, AXL - axl receptor tyrosine kinase, COX11 - cytochrome c oxidase assembly homolog 11 (yeast), TLR4 - toll-like receptor 4, BAG2 - bcl2-ass…
GO:0048523	negative regulation of cellular process	1.9e-05	0.00405	1.48	18044	4598	242	91	[CDC6 - cell division cycle 6, SERPINA3 - serpin peptidase inhibitor, clade a (alpha-1 antiproteinase, antitrypsin), member 3, ORC1 - origin recognition complex, subunit 1, NKD2 - naked cuticle homolog 2 (drosophila), CDT1 - chromatin licensing and dna replication factor 1, BTG3 - btg family, member 3, NME1 - nme/nm23 nucleoside diphosphate kinase 1, UHRF1 - ubiquitin-like with phd and ring finge…
GO:1901659	glycosyl compound biosynthetic process	2.2e-05	0.00463	10.4	18044	43	242	6	[HPRT1 - hypoxanthine phosphoribosyltransferase 1, AMD1 - adenosylmethionine decarboxylase 1, IMPDH1 - imp (inosine 5'-monophosphate) dehydrogenase 1, CTPS1 - ctp synthase 1, UPP1 - uridine phosphorylase 1, NME1 - nme/nm23 nucleoside diphosphate kinase 1]
GO:0007093	mitotic cell cycle checkpoint	3.04e-05	0.00631	6.55	18044	91	242	8	[CLSPN - claspin, CDC6 - cell division cycle 6, CHEK1 - checkpoint kinase 1, PLK2 - polo-like kinase 2, TIPIN - timeless interacting protein, PLK3 - polo-like kinase 3, ORC1 - origin recognition complex, subunit 1, CCND1 - cyclin d1]
GO:1901991	negative regulation of mitotic cell cycle phase transition	3.19e-05	0.00653	4.2	18044	213	242	12	[CLSPN - claspin, CDC6 - cell division cycle 6, CHEK1 - checkpoint kinase 1, PCNA - proliferating cell nuclear antigen, PLK2 - polo-like kinase 2, E2F7 - e2f transcription factor 7, BCL2 - b-cell cll/lymphoma 2, PLK3 - polo-like kinase 3, ORC1 - origin recognition complex, subunit 1, CCND1 - cyclin d1, E2F1 - e2f transcription factor 1, E2F8 - e2f transcription factor 8]
GO:1901990	regulation of mitotic cell cycle phase transition	3.31e-05	0.0067	3.15	18044	403	242	17	[CLSPN - claspin, CDC6 - cell division cycle 6, CHEK1 - checkpoint kinase 1, PCNA - proliferating cell nuclear antigen, TUBA4A - tubulin, alpha 4a, CDC25A - cell division cycle 25a, E2F7 - e2f transcription factor 7, PLK3 - polo-like kinase 3, ORC1 - origin recognition complex, subunit 1, CDT1 - chromatin licensing and dna replication factor 1, DTL - denticleless e3 ubiquitin protein ligase homol…
GO:0018130	heterocycle biosynthetic process	4.15e-05	0.00828	2.2	18044	1016	242	30	[RFC4 - replication factor c (activator 1) 4, 37kda, RFC5 - replication factor c (activator 1) 5, 36.5kda, PAICS - phosphoribosylaminoimidazole carboxylase, phosphoribosylaminoimidazole succinocarboxamide synthetase, AGPAT9 - 1-acylglycerol-3-phosphate o-acyltransferase 9, PSAT1 - phosphoserine aminotransferase 1, NME1 - nme/nm23 nucleoside diphosphate kinase 1, DTL - denticleless e3 ubiquitin pr…
GO:0008152	metabolic process	4.43e-05	0.00873	1.29	18044	7779	242	135	[CDC6 - cell division cycle 6, CDC25A - cell division cycle 25a, RFC4 - replication factor c (activator 1) 4, 37kda, TCN1 - transcobalamin i (vitamin b12 binding protein, r binder family), RFC5 - replication factor c (activator 1) 5, 36.5kda, PAICS - phosphoribosylaminoimidazole carboxylase, phosphoribosylaminoimidazole succinocarboxamide synthetase, ORC1 - origin recognition complex, subunit 1, …
GO:0042770	signal transduction in response to DNA damage	4.48e-05	0.00871	6.21	18044	96	242	8	[PCNA - proliferating cell nuclear antigen, CHEK1 - checkpoint kinase 1, PLK2 - polo-like kinase 2, E2F7 - e2f transcription factor 7, PLK3 - polo-like kinase 3, DTL - denticleless e3 ubiquitin protein ligase homolog (drosophila), E2F1 - e2f transcription factor 1, E2F8 - e2f transcription factor 8]
GO:0006261	DNA-dependent DNA replication	4.51e-05	0.00866	12.43	18044	30	242	5	[POLE2 - polymerase (dna directed), epsilon 2, accessory subunit, MCM6 - minichromosome maintenance complex component 6, RFC4 - replication factor c (activator 1) 4, 37kda, RFC5 - replication factor c (activator 1) 5, 36.5kda, WDHD1 - wd repeat and hmg-box dna binding protein 1]
GO:1902975	mitotic DNA replication initiation	4.63e-05	0.00877	37.28	18044	6	242	3	[MCM4 - minichromosome maintenance complex component 4, MCM3 - minichromosome maintenance complex component 3, MCM2 - minichromosome maintenance complex component 2]
GO:1902315	nuclear cell cycle DNA replication initiation	4.63e-05	0.00867	37.28	18044	6	242	3	[MCM4 - minichromosome maintenance complex component 4, MCM3 - minichromosome maintenance complex component 3, MCM2 - minichromosome maintenance complex component 2]
GO:1902292	cell cycle DNA replication initiation	4.63e-05	0.00856	37.28	18044	6	242	3	[MCM4 - minichromosome maintenance complex component 4, MCM3 - minichromosome maintenance complex component 3, MCM2 - minichromosome maintenance complex component 2]
GO:0051052	regulation of DNA metabolic process	4.64e-05	0.00848	3.06	18044	414	242	17	[CDC6 - cell division cycle 6, CHEK1 - checkpoint kinase 1, PCNA - proliferating cell nuclear antigen, RFC4 - replication factor c (activator 1) 4, 37kda, E2F7 - e2f transcription factor 7, RFC5 - replication factor c (activator 1) 5, 36.5kda, CDT1 - chromatin licensing and dna replication factor 1, E2F8 - e2f transcription factor 8, RAD51 - rad51 recombinase, ANXA3 - annexin a3, GMNN - geminin, …
GO:0042113	B cell activation	4.69e-05	0.00848	4.81	18044	155	242	10	[IKZF3 - ikaros family zinc finger 3 (aiolos), LAT2 - linker for activation of t cells family, member 2, BCL2 - b-cell cll/lymphoma 2, TLR4 - toll-like receptor 4, UNG - uracil-dna glycosylase, CTPS1 - ctp synthase 1, HSPD1 - heat shock 60kda protein 1 (chaperonin), HHEX - hematopoietically expressed homeobox, MSH6 - muts homolog 6 (e. coli), EXO1 - exonuclease 1]
GO:0019438	aromatic compound biosynthetic process	4.71e-05	0.0084	2.19	18044	1023	242	30	[RFC4 - replication factor c (activator 1) 4, 37kda, RFC5 - replication factor c (activator 1) 5, 36.5kda, PAICS - phosphoribosylaminoimidazole carboxylase, phosphoribosylaminoimidazole succinocarboxamide synthetase, AGPAT9 - 1-acylglycerol-3-phosphate o-acyltransferase 9, PSAT1 - phosphoserine aminotransferase 1, NME1 - nme/nm23 nucleoside diphosphate kinase 1, DTL - denticleless e3 ubiquitin pr…
GO:0010564	regulation of cell cycle process	5.08e-05	0.00896	2.45	18044	731	242	24	[CLSPN - claspin, CDC6 - cell division cycle 6, GPR3 - g protein-coupled receptor 3, CHEK1 - checkpoint kinase 1, PCNA - proliferating cell nuclear antigen, CDC25A - cell division cycle 25a, TUBA4A - tubulin, alpha 4a, E2F7 - e2f transcription factor 7, RANBP1 - ran binding protein 1, PLK3 - polo-like kinase 3, ORC1 - origin recognition complex, subunit 1, CDT1 - chromatin licensing and dna repli…
GO:0044237	cellular metabolic process	5.4e-05	0.00943	1.31	18044	7151	242	126	[CDC6 - cell division cycle 6, CDC25A - cell division cycle 25a, RFC4 - replication factor c (activator 1) 4, 37kda, TCN1 - transcobalamin i (vitamin b12 binding protein, r binder family), RFC5 - replication factor c (activator 1) 5, 36.5kda, PAICS - phosphoribosylaminoimidazole carboxylase, phosphoribosylaminoimidazole succinocarboxamide synthetase, ORC1 - origin recognition complex, subunit 1, …
GO:0046649	lymphocyte activation	5.47e-05	0.00944	3.31	18044	338	242	15	[LAT2 - linker for activation of t cells family, member 2, CORO1A - coronin, actin binding protein, 1a, HPRT1 - hypoxanthine phosphoribosyltransferase 1, HSPD1 - heat shock 60kda protein 1 (chaperonin), LAT - linker for activation of t cells, ULBP3 - ul16 binding protein 3, AXL - axl receptor tyrosine kinase, IKZF3 - ikaros family zinc finger 3 (aiolos), BCL2 - b-cell cll/lymphoma 2, UNG - uracil…
GO:2000134	negative regulation of G1/S transition of mitotic cell cycle	5.59e-05	0.00953	6.03	18044	99	242	8	[PCNA - proliferating cell nuclear antigen, PLK2 - polo-like kinase 2, E2F7 - e2f transcription factor 7, BCL2 - b-cell cll/lymphoma 2, PLK3 - polo-like kinase 3, CCND1 - cyclin d1, E2F1 - e2f transcription factor 1, E2F8 - e2f transcription factor 8]
GO:0048519	negative regulation of biological process	5.69e-05	0.00961	1.41	18044	5128	242	97	[CDC6 - cell division cycle 6, SERPINA3 - serpin peptidase inhibitor, clade a (alpha-1 antiproteinase, antitrypsin), member 3, ORC1 - origin recognition complex, subunit 1, CD83 - cd83 molecule, CDT1 - chromatin licensing and dna replication factor 1, BTG3 - btg family, member 3, LIF - leukemia inhibitory factor, UHRF1 - ubiquitin-like with phd and ring finger domains 1, STMN3 - stathmin-like 3, …
GO:0048522	positive regulation of cellular process	6.12e-05	0.0102	1.41	18044	5137	242	97	[CDC6 - cell division cycle 6, CDC25A - cell division cycle 25a, RFC4 - replication factor c (activator 1) 4, 37kda, RFC5 - replication factor c (activator 1) 5, 36.5kda, CD83 - cd83 molecule, CDT1 - chromatin licensing and dna replication factor 1, LIF - leukemia inhibitory factor, UHRF1 - ubiquitin-like with phd and ring finger domains 1, KLK6 - kallikrein-related peptidase 6, NRP2 - neuropilin…
GO:0006302	double-strand break repair	6.13e-05	0.0101	4.25	18044	193	242	11	[RAD51 - rad51 recombinase, MCM4 - minichromosome maintenance complex component 4, MCM3 - minichromosome maintenance complex component 3, MCM6 - minichromosome maintenance complex component 6, MCM5 - minichromosome maintenance complex component 5, MCM7 - minichromosome maintenance complex component 7, XRCC2 - x-ray repair complementing defective repair in chinese hamster cells 2, MCM2 - minichrom…
GO:1902807	negative regulation of cell cycle G1/S phase transition	6.44e-05	0.0105	5.91	18044	101	242	8	[PCNA - proliferating cell nuclear antigen, PLK2 - polo-like kinase 2, E2F7 - e2f transcription factor 7, BCL2 - b-cell cll/lymphoma 2, PLK3 - polo-like kinase 3, CCND1 - cyclin d1, E2F1 - e2f transcription factor 1, E2F8 - e2f transcription factor 8]
GO:0044093	positive regulation of molecular function	6.46e-05	0.0104	1.85	18044	1689	242	42	[CDC6 - cell division cycle 6, RFC4 - replication factor c (activator 1) 4, 37kda, FOSL1 - fos-like antigen 1, RFC5 - replication factor c (activator 1) 5, 36.5kda, RANBP1 - ran binding protein 1, CDT1 - chromatin licensing and dna replication factor 1, NME1 - nme/nm23 nucleoside diphosphate kinase 1, UHRF1 - ubiquitin-like with phd and ring finger domains 1, ARHGAP10 - rho gtpase activating prot…
GO:0010033	response to organic substance	6.52e-05	0.0104	1.76	18044	2033	242	48	[CDC6 - cell division cycle 6, MCM7 - minichromosome maintenance complex component 7, FOSL1 - fos-like antigen 1, CD83 - cd83 molecule, HSD17B2 - hydroxysteroid (17-beta) dehydrogenase 2, CDT1 - chromatin licensing and dna replication factor 1, NME1 - nme/nm23 nucleoside diphosphate kinase 1, DERL3 - derlin 3, TNFRSF21 - tumor necrosis factor receptor superfamily, member 21, NRP2 - neuropilin 2, …
GO:0002208	somatic diversification of immunoglobulins involved in immune response	6.55e-05	0.0104	17.54	18044	17	242	4	[UNG - uracil-dna glycosylase, HSPD1 - heat shock 60kda protein 1 (chaperonin), MSH6 - muts homolog 6 (e. coli), EXO1 - exonuclease 1]
GO:0002204	somatic recombination of immunoglobulin genes involved in immune response	6.55e-05	0.0103	17.54	18044	17	242	4	[UNG - uracil-dna glycosylase, HSPD1 - heat shock 60kda protein 1 (chaperonin), MSH6 - muts homolog 6 (e. coli), EXO1 - exonuclease 1]
GO:0045190	isotype switching	6.55e-05	0.0102	17.54	18044	17	242	4	[UNG - uracil-dna glycosylase, HSPD1 - heat shock 60kda protein 1 (chaperonin), MSH6 - muts homolog 6 (e. coli), EXO1 - exonuclease 1]
GO:0008283	cell proliferation	7.61e-05	0.0117	2.94	18044	431	242	17	[EPHA2 - eph receptor a2, CDC25A - cell division cycle 25a, TGFBI - transforming growth factor, beta-induced, 68kda, MCM7 - minichromosome maintenance complex component 7, HPRT1 - hypoxanthine phosphoribosyltransferase 1, LGR5 - leucine-rich repeat containing g protein-coupled receptor 5, RASGRF1 - ras protein-specific guanine nucleotide-releasing factor 1, HSPD1 - heat shock 60kda protein 1 (cha…
GO:0034654	nucleobase-containing compound biosynthetic process	7.72e-05	0.0117	2.2	18044	949	242	28	[RFC4 - replication factor c (activator 1) 4, 37kda, RFC5 - replication factor c (activator 1) 5, 36.5kda, PAICS - phosphoribosylaminoimidazole carboxylase, phosphoribosylaminoimidazole succinocarboxamide synthetase, AGPAT9 - 1-acylglycerol-3-phosphate o-acyltransferase 9, NME1 - nme/nm23 nucleoside diphosphate kinase 1, DTL - denticleless e3 ubiquitin protein ligase homolog (drosophila), PRIM1 -…
GO:0006977	DNA damage response, signal transduction by p53 class mediator resulting in cell cycle arrest	8.25e-05	0.0124	8.28	18044	54	242	6	[PCNA - proliferating cell nuclear antigen, PLK2 - polo-like kinase 2, E2F7 - e2f transcription factor 7, PLK3 - polo-like kinase 3, E2F1 - e2f transcription factor 1, E2F8 - e2f transcription factor 8]
GO:1901987	regulation of cell cycle phase transition	8.52e-05	0.0127	2.91	18044	435	242	17	[CLSPN - claspin, CDC6 - cell division cycle 6, CHEK1 - checkpoint kinase 1, PCNA - proliferating cell nuclear antigen, TUBA4A - tubulin, alpha 4a, CDC25A - cell division cycle 25a, E2F7 - e2f transcription factor 7, PLK3 - polo-like kinase 3, ORC1 - origin recognition complex, subunit 1, CDT1 - chromatin licensing and dna replication factor 1, DTL - denticleless e3 ubiquitin protein ligase homol…
GO:1902400	intracellular signal transduction involved in G1 DNA damage checkpoint	9.15e-05	0.0135	8.13	18044	55	242	6	[PCNA - proliferating cell nuclear antigen, PLK2 - polo-like kinase 2, E2F7 - e2f transcription factor 7, PLK3 - polo-like kinase 3, E2F1 - e2f transcription factor 1, E2F8 - e2f transcription factor 8]
GO:1902403	signal transduction involved in mitotic DNA integrity checkpoint	9.15e-05	0.0134	8.13	18044	55	242	6	[PCNA - proliferating cell nuclear antigen, PLK2 - polo-like kinase 2, E2F7 - e2f transcription factor 7, PLK3 - polo-like kinase 3, E2F1 - e2f transcription factor 1, E2F8 - e2f transcription factor 8]
GO:1902402	signal transduction involved in mitotic DNA damage checkpoint	9.15e-05	0.0133	8.13	18044	55	242	6	[PCNA - proliferating cell nuclear antigen, PLK2 - polo-like kinase 2, E2F7 - e2f transcription factor 7, PLK3 - polo-like kinase 3, E2F1 - e2f transcription factor 1, E2F8 - e2f transcription factor 8]
GO:0072431	signal transduction involved in mitotic G1 DNA damage checkpoint	9.15e-05	0.0131	8.13	18044	55	242	6	[PCNA - proliferating cell nuclear antigen, PLK2 - polo-like kinase 2, E2F7 - e2f transcription factor 7, PLK3 - polo-like kinase 3, E2F1 - e2f transcription factor 1, E2F8 - e2f transcription factor 8]
GO:0009411	response to UV	0.000103	0.0147	4.86	18044	138	242	9	[CHEK1 - checkpoint kinase 1, PCNA - proliferating cell nuclear antigen, CDC25A - cell division cycle 25a, BCL2 - b-cell cll/lymphoma 2, TIPIN - timeless interacting protein, FEN1 - flap structure-specific endonuclease 1, CCND1 - cyclin d1, DTL - denticleless e3 ubiquitin protein ligase homolog (drosophila), MSH6 - muts homolog 6 (e. coli)]
GO:0030277	maintenance of gastrointestinal epithelium	0.000104	0.0147	15.7	18044	19	242	4	[RBP4 - retinol binding protein 4, plasma, SERPINA3 - serpin peptidase inhibitor, clade a (alpha-1 antiproteinase, antitrypsin), member 3, TLR4 - toll-like receptor 4, TFF2 - trefoil factor 2]
GO:0090068	positive regulation of cell cycle process	0.00011	0.0153	3.46	18044	280	242	13	[CDC6 - cell division cycle 6, PCNA - proliferating cell nuclear antigen, CDC25A - cell division cycle 25a, E2F7 - e2f transcription factor 7, RANBP1 - ran binding protein 1, PLK3 - polo-like kinase 3, CDT1 - chromatin licensing and dna replication factor 1, DTL - denticleless e3 ubiquitin protein ligase homolog (drosophila), E2F1 - e2f transcription factor 1, E2F8 - e2f transcription factor 8, P…
GO:0072413	signal transduction involved in mitotic cell cycle checkpoint	0.000112	0.0155	7.85	18044	57	242	6	[PCNA - proliferating cell nuclear antigen, PLK2 - polo-like kinase 2, E2F7 - e2f transcription factor 7, PLK3 - polo-like kinase 3, E2F1 - e2f transcription factor 1, E2F8 - e2f transcription factor 8]
GO:0065004	protein-DNA complex assembly	0.000125	0.0171	3.92	18044	209	242	11	[MCM4 - minichromosome maintenance complex component 4, RAD51 - rad51 recombinase, CHAF1B - chromatin assembly factor 1, subunit b (p60), MCM3 - minichromosome maintenance complex component 3, MCM6 - minichromosome maintenance complex component 6, GMNN - geminin, dna replication inhibitor, MCM5 - minichromosome maintenance complex component 5, MCM7 - minichromosome maintenance complex component 7…
GO:0042276	error-prone translesion synthesis	0.000129	0.0176	14.91	18044	20	242	4	[PCNA - proliferating cell nuclear antigen, POLE2 - polymerase (dna directed), epsilon 2, accessory subunit, RFC4 - replication factor c (activator 1) 4, 37kda, RFC5 - replication factor c (activator 1) 5, 36.5kda]
GO:2000045	regulation of G1/S transition of mitotic cell cycle	0.000136	0.0183	4.69	18044	143	242	9	[CDC6 - cell division cycle 6, PCNA - proliferating cell nuclear antigen, PLK2 - polo-like kinase 2, E2F7 - e2f transcription factor 7, BCL2 - b-cell cll/lymphoma 2, PLK3 - polo-like kinase 3, CCND1 - cyclin d1, E2F1 - e2f transcription factor 1, E2F8 - e2f transcription factor 8]
GO:0045787	positive regulation of cell cycle	0.000137	0.0183	3.05	18044	367	242	15	[CDC6 - cell division cycle 6, PCNA - proliferating cell nuclear antigen, CHEK1 - checkpoint kinase 1, CDC25A - cell division cycle 25a, FOSL1 - fos-like antigen 1, E2F7 - e2f transcription factor 7, RANBP1 - ran binding protein 1, PLK3 - polo-like kinase 3, CDT1 - chromatin licensing and dna replication factor 1, DTL - denticleless e3 ubiquitin protein ligase homolog (drosophila), E2F1 - e2f tra…
GO:0042451	purine nucleoside biosynthetic process	0.000158	0.0209	14.2	18044	21	242	4	[HPRT1 - hypoxanthine phosphoribosyltransferase 1, AMD1 - adenosylmethionine decarboxylase 1, IMPDH1 - imp (inosine 5'-monophosphate) dehydrogenase 1, NME1 - nme/nm23 nucleoside diphosphate kinase 1]
GO:0046129	purine ribonucleoside biosynthetic process	0.000158	0.0207	14.2	18044	21	242	4	[HPRT1 - hypoxanthine phosphoribosyltransferase 1, AMD1 - adenosylmethionine decarboxylase 1, IMPDH1 - imp (inosine 5'-monophosphate) dehydrogenase 1, NME1 - nme/nm23 nucleoside diphosphate kinase 1]
GO:0072331	signal transduction by p53 class mediator	0.000161	0.0209	5.19	18044	115	242	8	[PCNA - proliferating cell nuclear antigen, PLK2 - polo-like kinase 2, E2F7 - e2f transcription factor 7, PLK3 - polo-like kinase 3, E2F1 - e2f transcription factor 1, AEN - apoptosis enhancing nuclease, E2F8 - e2f transcription factor 8, E2F2 - e2f transcription factor 2]
GO:0006458	'de novo' protein folding	0.000165	0.0213	9.56	18044	39	242	5	[SDF2L1 - stromal cell-derived factor 2-like 1, HSPD1 - heat shock 60kda protein 1 (chaperonin), HSPE1 - heat shock 10kda protein 1 (chaperonin 10), HSPH1 - heat shock 105kda/110kda protein 1, HSPA8 - heat shock 70kda protein 8]
GO:1901362	organic cyclic compound biosynthetic process	0.000174	0.0222	2	18044	1154	242	31	[RFC4 - replication factor c (activator 1) 4, 37kda, RFC5 - replication factor c (activator 1) 5, 36.5kda, PAICS - phosphoribosylaminoimidazole carboxylase, phosphoribosylaminoimidazole succinocarboxamide synthetase, AGPAT9 - 1-acylglycerol-3-phosphate o-acyltransferase 9, HSD17B2 - hydroxysteroid (17-beta) dehydrogenase 2, PSAT1 - phosphoserine aminotransferase 1, NME1 - nme/nm23 nucleoside diph…
GO:0032877	positive regulation of DNA endoreduplication	0.000179	0.0227	74.56	18044	2	242	2	[E2F7 - e2f transcription factor 7, E2F8 - e2f transcription factor 8]
GO:0019985	translesion synthesis	0.000187	0.0235	9.32	18044	40	242	5	[PCNA - proliferating cell nuclear antigen, POLE2 - polymerase (dna directed), epsilon 2, accessory subunit, RFC4 - replication factor c (activator 1) 4, 37kda, RFC5 - replication factor c (activator 1) 5, 36.5kda, DTL - denticleless e3 ubiquitin protein ligase homolog (drosophila)]
GO:0007346	regulation of mitotic cell cycle	0.000191	0.0239	2.47	18044	603	242	20	[CLSPN - claspin, CDC6 - cell division cycle 6, CHEK1 - checkpoint kinase 1, PCNA - proliferating cell nuclear antigen, CDC25A - cell division cycle 25a, TUBA4A - tubulin, alpha 4a, E2F7 - e2f transcription factor 7, RANBP1 - ran binding protein 1, PLK3 - polo-like kinase 3, ORC1 - origin recognition complex, subunit 1, CDT1 - chromatin licensing and dna replication factor 1, BTG3 - btg family, m…
GO:0043542	endothelial cell migration	0.000196	0.0243	7.1	18044	63	242	6	[TDGF1 - teratocarcinoma-derived growth factor 1, ID1 - inhibitor of dna binding 1, dominant negative helix-loop-helix protein, PLXND1 - plexin d1, S100A2 - s100 calcium binding protein a2, NOS3 - nitric oxide synthase 3 (endothelial cell), EFNB2 - ephrin-b2]
GO:0016447	somatic recombination of immunoglobulin gene segments	0.000229	0.0281	12.97	18044	23	242	4	[UNG - uracil-dna glycosylase, HSPD1 - heat shock 60kda protein 1 (chaperonin), MSH6 - muts homolog 6 (e. coli), EXO1 - exonuclease 1]
GO:0007049	cell cycle	0.00024	0.0293	2.77	18044	430	242	16	[CDC6 - cell division cycle 6, TUBA4A - tubulin, alpha 4a, PLK3 - polo-like kinase 3, KLK10 - kallikrein-related peptidase 10, CDT1 - chromatin licensing and dna replication factor 1, UHRF1 - ubiquitin-like with phd and ring finger domains 1, E2F8 - e2f transcription factor 8, E2F2 - e2f transcription factor 2, RAD51 - rad51 recombinase, CHAF1B - chromatin assembly factor 1, subunit b (p60), PLK2…
GO:0006986	response to unfolded protein	0.000254	0.0307	6.78	18044	66	242	6	[HSP90AA1 - heat shock protein 90kda alpha (cytosolic), class a member 1, MANF - mesencephalic astrocyte-derived neurotrophic factor, HSPD1 - heat shock 60kda protein 1 (chaperonin), HSPE1 - heat shock 10kda protein 1 (chaperonin 10), HSPH1 - heat shock 105kda/110kda protein 1, HSPA8 - heat shock 70kda protein 8]
GO:0043549	regulation of kinase activity	0.000261	0.0313	2.15	18044	865	242	25	[CDC6 - cell division cycle 6, CDC25A - cell division cycle 25a, CCNE2 - cyclin e2, CCNE1 - cyclin e1, SPRED1 - sprouty-related, evh1 domain containing 1, AXL - axl receptor tyrosine kinase, COX11 - cytochrome c oxidase assembly homolog 11 (yeast), TLR4 - toll-like receptor 4, LRP8 - low density lipoprotein receptor-related protein 8, apolipoprotein e receptor, ADCY3 - adenylate cyclase 3, CLSPN …
GO:0033314	mitotic DNA replication checkpoint	0.000267	0.0318	22.37	18044	10	242	3	[CDC6 - cell division cycle 6, CLSPN - claspin, ORC1 - origin recognition complex, subunit 1]
GO:2000105	positive regulation of DNA-dependent DNA replication	0.000267	0.0315	22.37	18044	10	242	3	[E2F7 - e2f transcription factor 7, CDT1 - chromatin licensing and dna replication factor 1, E2F8 - e2f transcription factor 8]
GO:0042221	response to chemical	0.00028	0.0328	1.6	18044	2524	242	54	[CDC6 - cell division cycle 6, CD83 - cd83 molecule, HSD17B2 - hydroxysteroid (17-beta) dehydrogenase 2, CDT1 - chromatin licensing and dna replication factor 1, CHRNA5 - cholinergic receptor, nicotinic, alpha 5 (neuronal), NME1 - nme/nm23 nucleoside diphosphate kinase 1, DERL3 - derlin 3, NRP2 - neuropilin 2, SLC16A1 - solute carrier family 16 (monocarboxylate transporter), member 1, NOS3 - nitr…
GO:1902806	regulation of cell cycle G1/S phase transition	0.000301	0.035	4.22	18044	159	242	9	[CDC6 - cell division cycle 6, PCNA - proliferating cell nuclear antigen, PLK2 - polo-like kinase 2, E2F7 - e2f transcription factor 7, BCL2 - b-cell cll/lymphoma 2, PLK3 - polo-like kinase 3, CCND1 - cyclin d1, E2F1 - e2f transcription factor 1, E2F8 - e2f transcription factor 8]
GO:0006796	phosphate-containing compound metabolic process	0.000311	0.0359	1.7	18044	1932	242	44	[CDC25A - cell division cycle 25a, PAICS - phosphoribosylaminoimidazole carboxylase, phosphoribosylaminoimidazole succinocarboxamide synthetase, AGPAT9 - 1-acylglycerol-3-phosphate o-acyltransferase 9, PLK3 - polo-like kinase 3, CCNE1 - cyclin e1, NME1 - nme/nm23 nucleoside diphosphate kinase 1, LIF - leukemia inhibitory factor, FABP5 - fatty acid binding protein 5 (psoriasis-associated), SPRED1 …
GO:0048583	regulation of response to stimulus	0.000329	0.0378	1.43	18044	4009	242	77	[RFC4 - replication factor c (activator 1) 4, 37kda, RFC5 - replication factor c (activator 1) 5, 36.5kda, WDR76 - wd repeat domain 76, NKD2 - naked cuticle homolog 2 (drosophila), ULBP3 - ul16 binding protein 3, LIF - leukemia inhibitory factor, KLK6 - kallikrein-related peptidase 6, DERL3 - derlin 3, FABP5 - fatty acid binding protein 5 (psoriasis-associated), ARHGAP10 - rho gtpase activating p…
GO:0070373	negative regulation of ERK1 and ERK2 cascade	0.00035	0.0398	6.39	18044	70	242	6	[SPRED1 - sprouty-related, evh1 domain containing 1, DUSP4 - dual specificity phosphatase 4, SPRY4 - sprouty homolog 4 (drosophila), DUSP6 - dual specificity phosphatase 6, TLR4 - toll-like receptor 4, LIF - leukemia inhibitory factor]
GO:0044271	cellular nitrogen compound biosynthetic process	0.000353	0.0398	1.88	18044	1312	242	33	[RFC4 - replication factor c (activator 1) 4, 37kda, RFC5 - replication factor c (activator 1) 5, 36.5kda, PAICS - phosphoribosylaminoimidazole carboxylase, phosphoribosylaminoimidazole succinocarboxamide synthetase, AGPAT9 - 1-acylglycerol-3-phosphate o-acyltransferase 9, PSAT1 - phosphoserine aminotransferase 1, NME1 - nme/nm23 nucleoside diphosphate kinase 1, DTL - denticleless e3 ubiquitin pr…
GO:0044260	cellular macromolecule metabolic process	0.000353	0.0395	1.4	18044	4483	242	84	[CDC6 - cell division cycle 6, FAM111B - family with sequence similarity 111, member b, RFC4 - replication factor c (activator 1) 4, 37kda, CDC25A - cell division cycle 25a, RFC5 - replication factor c (activator 1) 5, 36.5kda, CCNE2 - cyclin e2, ORC1 - origin recognition complex, subunit 1, NME1 - nme/nm23 nucleoside diphosphate kinase 1, UHRF1 - ubiquitin-like with phd and ring finger domains 1…
GO:0002312	B cell activation involved in immune response	0.000364	0.0406	8.1	18044	46	242	5	[TLR4 - toll-like receptor 4, UNG - uracil-dna glycosylase, HSPD1 - heat shock 60kda protein 1 (chaperonin), MSH6 - muts homolog 6 (e. coli), EXO1 - exonuclease 1]
GO:0010669	epithelial structure maintenance	0.000374	0.0413	11.47	18044	26	242	4	[RBP4 - retinol binding protein 4, plasma, SERPINA3 - serpin peptidase inhibitor, clade a (alpha-1 antiproteinase, antitrypsin), member 3, TLR4 - toll-like receptor 4, TFF2 - trefoil factor 2]
GO:0000188	inactivation of MAPK activity	0.000374	0.041	11.47	18044	26	242	4	[SPRED1 - sprouty-related, evh1 domain containing 1, DUSP4 - dual specificity phosphatase 4, DUSP5 - dual specificity phosphatase 5, DUSP6 - dual specificity phosphatase 6]
GO:0050794	regulation of cellular process	0.000406	0.0442	1.18	18044	10384	242	165	[CDC6 - cell division cycle 6, CDC25A - cell division cycle 25a, RFC4 - replication factor c (activator 1) 4, 37kda, RFC5 - replication factor c (activator 1) 5, 36.5kda, SERPINA3 - serpin peptidase inhibitor, clade a (alpha-1 antiproteinase, antitrypsin), member 3, CD83 - cd83 molecule, ORC1 - origin recognition complex, subunit 1, WDR76 - wd repeat domain 76, CDT1 - chromatin licensing and dna …
GO:0006793	phosphorus metabolic process	0.000424	0.0458	1.67	18044	1960	242	44	[CDC25A - cell division cycle 25a, PAICS - phosphoribosylaminoimidazole carboxylase, phosphoribosylaminoimidazole succinocarboxamide synthetase, AGPAT9 - 1-acylglycerol-3-phosphate o-acyltransferase 9, PLK3 - polo-like kinase 3, CCNE1 - cyclin e1, NME1 - nme/nm23 nucleoside diphosphate kinase 1, LIF - leukemia inhibitory factor, FABP5 - fatty acid binding protein 5 (psoriasis-associated), SPRED1 …
GO:0000278	mitotic cell cycle	0.000433	0.0465	4.48	18044	133	242	8	[CDC6 - cell division cycle 6, PLK2 - polo-like kinase 2, TUBA4A - tubulin, alpha 4a, XRCC2 - x-ray repair complementing defective repair in chinese hamster cells 2, WDHD1 - wd repeat and hmg-box dna binding protein 1, PLK3 - polo-like kinase 3, CDT1 - chromatin licensing and dna replication factor 1, E2F8 - e2f transcription factor 8]
GO:0009893	positive regulation of metabolic process	0.000434	0.0463	1.46	18044	3520	242	69	[CDC6 - cell division cycle 6, RFC4 - replication factor c (activator 1) 4, 37kda, RFC5 - replication factor c (activator 1) 5, 36.5kda, NKD2 - naked cuticle homolog 2 (drosophila), CDT1 - chromatin licensing and dna replication factor 1, LIF - leukemia inhibitory factor, DTL - denticleless e3 ubiquitin protein ligase homolog (drosophila), UHRF1 - ubiquitin-like with phd and ring finger domains 1…
GO:0044774	mitotic DNA integrity checkpoint	0.000445	0.0472	7.77	18044	48	242	5	[CLSPN - claspin, CDC6 - cell division cycle 6, TIPIN - timeless interacting protein, ORC1 - origin recognition complex, subunit 1, CCND1 - cyclin d1]
GO:0071156	regulation of cell cycle arrest	0.000448	0.0472	5.12	18044	102	242	7	[PCNA - proliferating cell nuclear antigen, PLK2 - polo-like kinase 2, E2F7 - e2f transcription factor 7, PLK3 - polo-like kinase 3, CCND1 - cyclin d1, E2F1 - e2f transcription factor 1, E2F8 - e2f transcription factor 8]
GO:0016446	somatic hypermutation of immunoglobulin genes	0.000479	0.0501	18.64	18044	12	242	3	[UNG - uracil-dna glycosylase, MSH6 - muts homolog 6 (e. coli), EXO1 - exonuclease 1]
GO:1901070	guanosine-containing compound biosynthetic process	0.000479	0.0498	18.64	18044	12	242	3	[HPRT1 - hypoxanthine phosphoribosyltransferase 1, IMPDH1 - imp (inosine 5'-monophosphate) dehydrogenase 1, NME1 - nme/nm23 nucleoside diphosphate kinase 1]
GO:0060707	trophoblast giant cell differentiation	0.000479	0.0494	18.64	18044	12	242	3	[E2F7 - e2f transcription factor 7, LIF - leukemia inhibitory factor, E2F8 - e2f transcription factor 8]

## Sheet: middle
GO Term	Description	P-value	FDR q-value	Enrichment	N	B	n	b	Genes
GO:1903047	mitotic cell cycle process	1.39e-100	2.14e-96	14.2	18044	600	233	110	[CDC20 - cell division cycle 20, CDK1 - cyclin-dependent kinase 1, BRCA2 - breast cancer 2, early onset, SGOL1 - shugoshin-like 1 (s. pombe), SPDL1 - spindle apparatus coiled-coil protein 1, GINS3 - gins complex subunit 3 (psf3 homolog), GSG2 - germ cell associated 2 (haspin), CEP55 - centrosomal protein 55kda, ANLN - anillin, actin binding protein, CDC25C - cell division cycle 25c, SAPCD2 - supp…
GO:0022402	cell cycle process	4.95e-95	3.8e-91	10.21	18044	925	233	122	[CDC20 - cell division cycle 20, CDK1 - cyclin-dependent kinase 1, RFC3 - replication factor c (activator 1) 3, 38kda, KIF20B - kinesin family member 20b, BRCA2 - breast cancer 2, early onset, SGOL1 - shugoshin-like 1 (s. pombe), GINS3 - gins complex subunit 3 (psf3 homolog), SPDL1 - spindle apparatus coiled-coil protein 1, CDC25C - cell division cycle 25c, ANLN - anillin, actin binding protein, …
GO:0051301	cell division	3.54e-74	1.81e-70	15.97	18044	383	233	79	[CCSAP - centriole, cilia and spindle-associated protein, FAM83D - family with sequence similarity 83, member d, CDC20 - cell division cycle 20, CCNB2 - cyclin b2, BIRC5 - baculoviral iap repeat containing 5, CDK1 - cyclin-dependent kinase 1, KIF20B - kinesin family member 20b, NUF2 - nuf2, ndc80 kinetochore complex component, SGOL1 - shugoshin-like 1 (s. pombe), SPDL1 - spindle apparatus coiled-…
GO:0007059	chromosome segregation	7.09e-51	2.72e-47	30.53	18044	104	233	41	[NDE1 - nude neurodevelopment protein 1, MIS18A - mis18 kinetochore protein homolog a (s. pombe), NEK2 - nima-related kinase 2, BIRC5 - baculoviral iap repeat containing 5, DLGAP5 - discs, large (drosophila) homolog-associated protein 5, CENPE - centromere protein e, 312kda, NUF2 - nuf2, ndc80 kinetochore complex component, SGOL1 - shugoshin-like 1 (s. pombe), KIF18A - kinesin family member 18a, …
GO:0051276	chromosome organization	4.99e-46	1.53e-42	11.6	18044	394	233	59	[CDC20 - cell division cycle 20, RFC3 - replication factor c (activator 1) 3, 38kda, BRCA2 - breast cancer 2, early onset, NUF2 - nuf2, ndc80 kinetochore complex component, SGOL1 - shugoshin-like 1 (s. pombe), HMGB3 - high mobility group box 3, HMGB2 - high mobility group box 2, GSG2 - germ cell associated 2 (haspin), HIST1H3G - histone cluster 1, h3g, SPAG5 - sperm associated antigen 5, NCAPH - …
GO:0010564	regulation of cell cycle process	6.54e-46	1.67e-42	7.84	18044	731	233	74	[HSPA1A - heat shock 70kda protein 1a, CCSAP - centriole, cilia and spindle-associated protein, FAM83D - family with sequence similarity 83, member d, CDC20 - cell division cycle 20, CDK1 - cyclin-dependent kinase 1, KIF20B - kinesin family member 20b, BRCA2 - breast cancer 2, early onset, SPDL1 - spindle apparatus coiled-coil protein 1, ANLN - anillin, actin binding protein, CDC25C - cell divisi…
GO:0051726	regulation of cell cycle	6.86e-46	1.51e-42	6.02	18044	1132	233	88	[HSPA1A - heat shock 70kda protein 1a, CCSAP - centriole, cilia and spindle-associated protein, FAM83D - family with sequence similarity 83, member d, CDC20 - cell division cycle 20, CCNB2 - cyclin b2, BIRC5 - baculoviral iap repeat containing 5, CDK1 - cyclin-dependent kinase 1, KIF20B - kinesin family member 20b, BRCA2 - breast cancer 2, early onset, SPDL1 - spindle apparatus coiled-coil protei…
GO:0007346	regulation of mitotic cell cycle	1.07e-41	2.06e-38	8.35	18044	603	233	65	[HSPA1A - heat shock 70kda protein 1a, CCSAP - centriole, cilia and spindle-associated protein, CDC20 - cell division cycle 20, CDK1 - cyclin-dependent kinase 1, KIF20B - kinesin family member 20b, BRCA2 - breast cancer 2, early onset, SPDL1 - spindle apparatus coiled-coil protein 1, CDC25C - cell division cycle 25c, ANLN - anillin, actin binding protein, GTSE1 - g-2 and s-phase expressed 1, DBF4…
GO:0006996	organelle organization	3.89e-41	6.63e-38	3.83	18044	2282	233	113	[HSPA1A - heat shock 70kda protein 1a, CDC20 - cell division cycle 20, RFC3 - replication factor c (activator 1) 3, 38kda, CDK1 - cyclin-dependent kinase 1, BRCA2 - breast cancer 2, early onset, SGOL1 - shugoshin-like 1 (s. pombe), SPDL1 - spindle apparatus coiled-coil protein 1, ANLN - anillin, actin binding protein, GSG2 - germ cell associated 2 (haspin), SAPCD2 - suppressor apc domain containi…
GO:0000226	microtubule cytoskeleton organization	1.04e-40	1.6e-37	10.98	18044	381	233	54	[CCSAP - centriole, cilia and spindle-associated protein, CDC20 - cell division cycle 20, CCNB2 - cyclin b2, CDK1 - cyclin-dependent kinase 1, NUF2 - nuf2, ndc80 kinetochore complex component, SPDL1 - spindle apparatus coiled-coil protein 1, SAPCD2 - suppressor apc domain containing 2, SPAG5 - sperm associated antigen 5, SUN2 - sad1 and unc84 domain containing 2, TACC3 - transforming, acidic coil…
GO:0007017	microtubule-based process	6.42e-39	8.97e-36	7.91	18044	617	233	63	[CCSAP - centriole, cilia and spindle-associated protein, CDC20 - cell division cycle 20, CCNB2 - cyclin b2, CDK1 - cyclin-dependent kinase 1, KIF20B - kinesin family member 20b, NUF2 - nuf2, ndc80 kinetochore complex component, SPDL1 - spindle apparatus coiled-coil protein 1, GTSE1 - g-2 and s-phase expressed 1, SAPCD2 - suppressor apc domain containing 2, SPAG5 - sperm associated antigen 5, RAC…
GO:1902850	microtubule cytoskeleton organization involved in mitosis	9.76e-39	1.25e-35	25.08	18044	105	233	34	[CENPA - centromere protein a, NDE1 - nude neurodevelopment protein 1, CKAP5 - cytoskeleton associated protein 5, CDC20 - cell division cycle 20, NEK2 - nima-related kinase 2, DLGAP5 - discs, large (drosophila) homolog-associated protein 5, CENPE - centromere protein e, 312kda, AURKB - aurora kinase b, NUF2 - nuf2, ndc80 kinetochore complex component, SPDL1 - spindle apparatus coiled-coil protein…
GO:0007051	spindle organization	2.87e-36	3.39e-33	20.38	18044	133	233	35	[CKAP5 - cytoskeleton associated protein 5, CDC20 - cell division cycle 20, NEK2 - nima-related kinase 2, DLGAP5 - discs, large (drosophila) homolog-associated protein 5, CCNB2 - cyclin b2, CENPE - centromere protein e, 312kda, TUBB - tubulin, beta class i, AURKB - aurora kinase b, NUF2 - nuf2, ndc80 kinetochore complex component, SPAG5 - sperm associated antigen 5, MYBL2 - v-myb avian myeloblast…
GO:0098813	nuclear chromosome segregation	4.05e-36	4.44e-33	43.02	18044	45	233	25	[NEK2 - nima-related kinase 2, KIF18A - kinesin family member 18a, SGOL1 - shugoshin-like 1 (s. pombe), NUF2 - nuf2, ndc80 kinetochore complex component, CENPK - centromere protein k, SPAG5 - sperm associated antigen 5, BUB3 - bub3 mitotic checkpoint protein, SMC2 - structural maintenance of chromosomes 2, INCENP - inner centromere protein antigens 135/155kda, TOP2A - topoisomerase (dna) ii alpha…
GO:0007049	cell cycle	1.32e-35	1.35e-32	9.37	18044	430	233	52	[CCSAP - centriole, cilia and spindle-associated protein, GSG2 - germ cell associated 2 (haspin), DBF4B - dbf4 homolog b (s. cerevisiae), PBK - pdz binding kinase, SUN2 - sad1 and unc84 domain containing 2, MKI67 - antigen identified by monoclonal antibody ki-67, CDCA3 - cell division cycle associated 3, SUV39H1 - suppressor of variegation 3-9 homolog 1 (drosophila), CIT - citron (rho-interacting…
GO:0007088	regulation of mitotic nuclear division	3.4e-33	3.26e-30	16.94	18044	160	233	35	[HSPA1A - heat shock 70kda protein 1a, CCSAP - centriole, cilia and spindle-associated protein, CDC20 - cell division cycle 20, NEK2 - nima-related kinase 2, DLGAP5 - discs, large (drosophila) homolog-associated protein 5, CENPE - centromere protein e, 312kda, KIF20B - kinesin family member 20b, AURKB - aurora kinase b, CENPF - centromere protein f, 350/400kda, SPDL1 - spindle apparatus coiled-co…
GO:0051983	regulation of chromosome segregation	4.26e-32	3.85e-29	21.71	18044	107	233	30	[CDC20 - cell division cycle 20, DLGAP5 - discs, large (drosophila) homolog-associated protein 5, NEK2 - nima-related kinase 2, CENPE - centromere protein e, 312kda, CENPF - centromere protein f, 350/400kda, AURKB - aurora kinase b, SPDL1 - spindle apparatus coiled-coil protein 1, SPAG5 - sperm associated antigen 5, RACGAP1 - rac gtpase activating protein 1, BUB3 - bub3 mitotic checkpoint protein…
GO:0051783	regulation of nuclear division	4.27e-32	3.65e-29	14.99	18044	186	233	36	[HSPA1A - heat shock 70kda protein 1a, CCSAP - centriole, cilia and spindle-associated protein, CDC20 - cell division cycle 20, NEK2 - nima-related kinase 2, DLGAP5 - discs, large (drosophila) homolog-associated protein 5, CENPE - centromere protein e, 312kda, KIF20B - kinesin family member 20b, CENPF - centromere protein f, 350/400kda, AURKB - aurora kinase b, SPDL1 - spindle apparatus coiled-co…
GO:1901987	regulation of cell cycle phase transition	4.82e-32	3.9e-29	8.72	18044	435	233	49	[FAM83D - family with sequence similarity 83, member d, CDC20 - cell division cycle 20, CDK1 - cyclin-dependent kinase 1, SPDL1 - spindle apparatus coiled-coil protein 1, CDC25C - cell division cycle 25c, ANLN - anillin, actin binding protein, GTSE1 - g-2 and s-phase expressed 1, DBF4B - dbf4 homolog b (s. cerevisiae), ZWINT - zw10 interacting kinetochore protein, ESPL1 - extra spindle pole bodie…
GO:0000819	sister chromatid segregation	1.7e-31	1.3e-28	46.47	18044	35	233	21	[PLK1 - polo-like kinase 1, NEK2 - nima-related kinase 2, TUBG1 - tubulin, gamma 1, KIF18A - kinesin family member 18a, SGOL1 - shugoshin-like 1 (s. pombe), NUSAP1 - nucleolar and spindle associated protein 1, NDC80 - ndc80 kinetochore complex component, CENPK - centromere protein k, SGOL2 - shugoshin-like 2 (s. pombe), SPAG5 - sperm associated antigen 5, BUB3 - bub3 mitotic checkpoint protein, K…
GO:0000070	mitotic sister chromatid segregation	1.43e-30	1.05e-27	48.4	18044	32	233	20	[PLK1 - polo-like kinase 1, NEK2 - nima-related kinase 2, TUBG1 - tubulin, gamma 1, SGOL1 - shugoshin-like 1 (s. pombe), KIF18A - kinesin family member 18a, NUSAP1 - nucleolar and spindle associated protein 1, NDC80 - ndc80 kinetochore complex component, CENPK - centromere protein k, SGOL2 - shugoshin-like 2 (s. pombe), SPAG5 - sperm associated antigen 5, BUB3 - bub3 mitotic checkpoint protein, K…
GO:0007052	mitotic spindle organization	2.42e-30	1.69e-27	26.15	18044	77	233	26	[CKAP5 - cytoskeleton associated protein 5, CDC20 - cell division cycle 20, NEK2 - nima-related kinase 2, DLGAP5 - discs, large (drosophila) homolog-associated protein 5, CENPE - centromere protein e, 312kda, NUF2 - nuf2, ndc80 kinetochore complex component, AURKB - aurora kinase b, MYBL2 - v-myb avian myeloblastosis viral oncogene homolog-like 2, SUN2 - sad1 and unc84 domain containing 2, CENPH …
GO:1901990	regulation of mitotic cell cycle phase transition	2.56e-30	1.71e-27	8.84	18044	403	233	46	[KIF14 - kinesin family member 14, CKAP5 - cytoskeleton associated protein 5, NDE1 - nude neurodevelopment protein 1, CDC20 - cell division cycle 20, NEK2 - nima-related kinase 2, DLGAP5 - discs, large (drosophila) homolog-associated protein 5, CDK1 - cyclin-dependent kinase 1, CENPE - centromere protein e, 312kda, TUBB - tubulin, beta class i, CENPF - centromere protein f, 350/400kda, AURKB - au…
GO:0000278	mitotic cell cycle	5.69e-29	3.64e-26	17.47	18044	133	233	30	[NEK2 - nima-related kinase 2, CENPE - centromere protein e, 312kda, TUBA1B - tubulin, alpha 1b, TUBB - tubulin, beta class i, CENPF - centromere protein f, 350/400kda, KIF15 - kinesin family member 15, GSG2 - germ cell associated 2 (haspin), SKA2 - spindle and kinetochore associated complex subunit 2, MYBL2 - v-myb avian myeloblastosis viral oncogene homolog-like 2, PBK - pdz binding kinase, TUB…
GO:0007010	cytoskeleton organization	2.4e-27	1.47e-24	5.41	18044	844	233	59	[CCSAP - centriole, cilia and spindle-associated protein, CDC20 - cell division cycle 20, CCNB2 - cyclin b2, CDK1 - cyclin-dependent kinase 1, NUF2 - nuf2, ndc80 kinetochore complex component, SPDL1 - spindle apparatus coiled-coil protein 1, ANLN - anillin, actin binding protein, SAPCD2 - suppressor apc domain containing 2, DIAPH3 - diaphanous-related formin 3, SPAG5 - sperm associated antigen 5,…
GO:0016043	cellular component organization	4.41e-27	2.61e-24	2.21	18044	5006	233	143	[HSPA1A - heat shock 70kda protein 1a, ANP32E - acidic (leucine-rich) nuclear phosphoprotein 32 family, member e, CDC20 - cell division cycle 20, CDK1 - cyclin-dependent kinase 1, RFC3 - replication factor c (activator 1) 3, 38kda, KIF20B - kinesin family member 20b, BRCA2 - breast cancer 2, early onset, SGOL1 - shugoshin-like 1 (s. pombe), SPDL1 - spindle apparatus coiled-coil protein 1, GSG2 - …
GO:0071840	cellular component organization or biogenesis	1.21e-26	6.91e-24	2.19	18044	5052	233	143	[HSPA1A - heat shock 70kda protein 1a, ANP32E - acidic (leucine-rich) nuclear phosphoprotein 32 family, member e, CDC20 - cell division cycle 20, CDK1 - cyclin-dependent kinase 1, RFC3 - replication factor c (activator 1) 3, 38kda, KIF20B - kinesin family member 20b, BRCA2 - breast cancer 2, early onset, SGOL1 - shugoshin-like 1 (s. pombe), SPDL1 - spindle apparatus coiled-coil protein 1, GSG2 - …
GO:0010965	regulation of mitotic sister chromatid separation	2.2e-26	1.21e-23	27.48	18044	62	233	22	[BUB1 - bub1 mitotic checkpoint serine/threonine kinase, TRIP13 - thyroid hormone receptor interactor 13, BUB1B - bub1 mitotic checkpoint serine/threonine kinase b, CDC20 - cell division cycle 20, PLK1 - polo-like kinase 1, DLGAP5 - discs, large (drosophila) homolog-associated protein 5, MAD2L1 - mad2 mitotic arrest deficient-like 1 (yeast), CENPE - centromere protein e, 312kda, UBE2C - ubiquitin…
GO:0044772	mitotic cell cycle phase transition	7.12e-26	3.77e-23	10.63	18044	255	233	35	[NDE1 - nude neurodevelopment protein 1, CKAP5 - cytoskeleton associated protein 5, NEK2 - nima-related kinase 2, CCNB2 - cyclin b2, CDK1 - cyclin-dependent kinase 1, TUBB - tubulin, beta class i, CCNF - cyclin f, CDC25C - cell division cycle 25c, TUBB4B - tubulin, beta 4b class ivb, FOXM1 - forkhead box m1, TACC3 - transforming, acidic coiled-coil containing protein 3, UBE2S - ubiquitin-conjugat…
GO:0044770	cell cycle phase transition	2.08e-25	1.06e-22	10.31	18044	263	233	35	[NDE1 - nude neurodevelopment protein 1, CKAP5 - cytoskeleton associated protein 5, NEK2 - nima-related kinase 2, CCNB2 - cyclin b2, CDK1 - cyclin-dependent kinase 1, TUBB - tubulin, beta class i, CCNF - cyclin f, CDC25C - cell division cycle 25c, TUBB4B - tubulin, beta 4b class ivb, FOXM1 - forkhead box m1, TACC3 - transforming, acidic coiled-coil containing protein 3, UBE2S - ubiquitin-conjugat…
GO:1905818	regulation of chromosome separation	3.49e-25	1.73e-22	24.69	18044	69	233	22	[BUB1 - bub1 mitotic checkpoint serine/threonine kinase, TRIP13 - thyroid hormone receptor interactor 13, BUB1B - bub1 mitotic checkpoint serine/threonine kinase b, CDC20 - cell division cycle 20, PLK1 - polo-like kinase 1, DLGAP5 - discs, large (drosophila) homolog-associated protein 5, MAD2L1 - mad2 mitotic arrest deficient-like 1 (yeast), CENPE - centromere protein e, 312kda, UBE2C - ubiquitin…
GO:0033047	regulation of mitotic sister chromatid segregation	7.22e-25	3.47e-22	24	18044	71	233	22	[BUB1 - bub1 mitotic checkpoint serine/threonine kinase, BUB1B - bub1 mitotic checkpoint serine/threonine kinase b, TRIP13 - thyroid hormone receptor interactor 13, CDC20 - cell division cycle 20, PLK1 - polo-like kinase 1, DLGAP5 - discs, large (drosophila) homolog-associated protein 5, MAD2L1 - mad2 mitotic arrest deficient-like 1 (yeast), CENPE - centromere protein e, 312kda, UBE2C - ubiquitin…
GO:0033045	regulation of sister chromatid segregation	1.5e-24	6.99e-22	21.2	18044	84	233	23	[CDCA5 - cell division cycle associated 5, BUB1 - bub1 mitotic checkpoint serine/threonine kinase, BUB1B - bub1 mitotic checkpoint serine/threonine kinase b, TRIP13 - thyroid hormone receptor interactor 13, CDC20 - cell division cycle 20, PLK1 - polo-like kinase 1, DLGAP5 - discs, large (drosophila) homolog-associated protein 5, MAD2L1 - mad2 mitotic arrest deficient-like 1 (yeast), CENPE - centr…
GO:0006259	DNA metabolic process	1.62e-24	7.33e-22	5.42	18044	757	233	53	[APOBEC3B - apolipoprotein b mrna editing enzyme, catalytic polypeptide-like 3b, RFC3 - replication factor c (activator 1) 3, 38kda, CDK1 - cyclin-dependent kinase 1, BRCA2 - breast cancer 2, early onset, TK1 - thymidine kinase 1, soluble, HMGB3 - high mobility group box 3, HMGB2 - high mobility group box 2, GINS3 - gins complex subunit 3 (psf3 homolog), TRAIP - traf interacting protein, FANCD2 -…
GO:0030071	regulation of mitotic metaphase/anaphase transition	8.71e-24	3.82e-21	26.7	18044	58	233	20	[BUB1 - bub1 mitotic checkpoint serine/threonine kinase, TRIP13 - thyroid hormone receptor interactor 13, BUB1B - bub1 mitotic checkpoint serine/threonine kinase b, CDC20 - cell division cycle 20, PLK1 - polo-like kinase 1, DLGAP5 - discs, large (drosophila) homolog-associated protein 5, MAD2L1 - mad2 mitotic arrest deficient-like 1 (yeast), CENPE - centromere protein e, 312kda, UBE2C - ubiquitin…
GO:1902099	regulation of metaphase/anaphase transition of cell cycle	2.84e-23	1.21e-20	25.39	18044	61	233	20	[BUB1 - bub1 mitotic checkpoint serine/threonine kinase, TRIP13 - thyroid hormone receptor interactor 13, BUB1B - bub1 mitotic checkpoint serine/threonine kinase b, CDC20 - cell division cycle 20, PLK1 - polo-like kinase 1, DLGAP5 - discs, large (drosophila) homolog-associated protein 5, MAD2L1 - mad2 mitotic arrest deficient-like 1 (yeast), CENPE - centromere protein e, 312kda, UBE2C - ubiquitin…
GO:1903046	meiotic cell cycle process	4.35e-22	1.8e-19	13.42	18044	150	233	26	[CCNB2 - cyclin b2, BRCA2 - breast cancer 2, early onset, KIF18A - kinesin family member 18a, SGOL1 - shugoshin-like 1 (s. pombe), NUF2 - nuf2, ndc80 kinetochore complex component, RAD54L - rad54-like (s. cerevisiae), NCAPD2 - non-smc condensin i complex, subunit d2, SMC2 - structural maintenance of chromosomes 2, FANCD2 - fanconi anemia, complementation group d2, TOP2A - topoisomerase (dna) ii a…
GO:0045787	positive regulation of cell cycle	1.56e-20	6.3e-18	7.39	18044	367	233	35	[KIF14 - kinesin family member 14, FAM83D - family with sequence similarity 83, member d, DLGAP5 - discs, large (drosophila) homolog-associated protein 5, CDK1 - cyclin-dependent kinase 1, KIF20B - kinesin family member 20b, BRCA2 - breast cancer 2, early onset, AURKB - aurora kinase b, CDC25C - cell division cycle 25c, GTSE1 - g-2 and s-phase expressed 1, RACGAP1 - rac gtpase activating protein …
GO:0033046	negative regulation of sister chromatid segregation	2.48e-20	9.77e-18	35.2	18044	33	233	15	[BUB1 - bub1 mitotic checkpoint serine/threonine kinase, CDC20 - cell division cycle 20, PLK1 - polo-like kinase 1, BUB1B - bub1 mitotic checkpoint serine/threonine kinase b, TRIP13 - thyroid hormone receptor interactor 13, MAD2L1 - mad2 mitotic arrest deficient-like 1 (yeast), AURKB - aurora kinase b, CENPF - centromere protein f, 350/400kda, SPDL1 - spindle apparatus coiled-coil protein 1, TTK …
GO:0090068	positive regulation of cell cycle process	3.6e-20	1.38e-17	8.57	18044	280	233	31	[KIF14 - kinesin family member 14, FAM83D - family with sequence similarity 83, member d, DLGAP5 - discs, large (drosophila) homolog-associated protein 5, CDK1 - cyclin-dependent kinase 1, KIF20B - kinesin family member 20b, AURKB - aurora kinase b, CDC25C - cell division cycle 25c, GTSE1 - g-2 and s-phase expressed 1, RACGAP1 - rac gtpase activating protein 1, SPAG5 - sperm associated antigen 5,…
GO:0051985	negative regulation of chromosome segregation	7.6e-20	2.85e-17	33.19	18044	35	233	15	[BUB1 - bub1 mitotic checkpoint serine/threonine kinase, CDC20 - cell division cycle 20, PLK1 - polo-like kinase 1, BUB1B - bub1 mitotic checkpoint serine/threonine kinase b, TRIP13 - thyroid hormone receptor interactor 13, MAD2L1 - mad2 mitotic arrest deficient-like 1 (yeast), AURKB - aurora kinase b, CENPF - centromere protein f, 350/400kda, SPDL1 - spindle apparatus coiled-coil protein 1, TTK …
GO:2000816	negative regulation of mitotic sister chromatid separation	8.27e-20	3.02e-17	38.72	18044	28	233	14	[BUB1 - bub1 mitotic checkpoint serine/threonine kinase, CDC20 - cell division cycle 20, PLK1 - polo-like kinase 1, BUB1B - bub1 mitotic checkpoint serine/threonine kinase b, TRIP13 - thyroid hormone receptor interactor 13, MAD2L1 - mad2 mitotic arrest deficient-like 1 (yeast), AURKB - aurora kinase b, CENPF - centromere protein f, 350/400kda, SPDL1 - spindle apparatus coiled-coil protein 1, TTK …
GO:0007093	mitotic cell cycle checkpoint	2.12e-19	7.58e-17	17.02	18044	91	233	20	[BUB1 - bub1 mitotic checkpoint serine/threonine kinase, TRIP13 - thyroid hormone receptor interactor 13, BUB1B - bub1 mitotic checkpoint serine/threonine kinase b, CDC20 - cell division cycle 20, PLK1 - polo-like kinase 1, MAD2L1 - mad2 mitotic arrest deficient-like 1 (yeast), CDK1 - cyclin-dependent kinase 1, CENPF - centromere protein f, 350/400kda, AURKB - aurora kinase b, BLM - bloom syndrom…
GO:1905819	negative regulation of chromosome separation	2.93e-19	1.02e-16	36.14	18044	30	233	14	[BUB1 - bub1 mitotic checkpoint serine/threonine kinase, CDC20 - cell division cycle 20, PLK1 - polo-like kinase 1, BUB1B - bub1 mitotic checkpoint serine/threonine kinase b, TRIP13 - thyroid hormone receptor interactor 13, MAD2L1 - mad2 mitotic arrest deficient-like 1 (yeast), CENPF - centromere protein f, 350/400kda, AURKB - aurora kinase b, SPDL1 - spindle apparatus coiled-coil protein 1, TTK …
GO:0033048	negative regulation of mitotic sister chromatid segregation	5.28e-19	1.8e-16	34.97	18044	31	233	14	[BUB1 - bub1 mitotic checkpoint serine/threonine kinase, CDC20 - cell division cycle 20, PLK1 - polo-like kinase 1, BUB1B - bub1 mitotic checkpoint serine/threonine kinase b, TRIP13 - thyroid hormone receptor interactor 13, MAD2L1 - mad2 mitotic arrest deficient-like 1 (yeast), CENPF - centromere protein f, 350/400kda, AURKB - aurora kinase b, SPDL1 - spindle apparatus coiled-coil protein 1, TTK …
GO:0051383	kinetochore organization	7.53e-19	2.51e-16	48.91	18044	19	233	12	[CENPA - centromere protein a, CENPH - centromere protein h, SMC2 - structural maintenance of chromosomes 2, CENPN - centromere protein n, DLGAP5 - discs, large (drosophila) homolog-associated protein 5, CENPE - centromere protein e, 312kda, CENPF - centromere protein f, 350/400kda, NUF2 - nuf2, ndc80 kinetochore complex component, CENPW - centromere protein w, SMC4 - structural maintenance of ch…
GO:0006974	cellular response to DNA damage stimulus	1.09e-18	3.57e-16	4.79	18044	727	233	45	[BARD1 - brca1 associated ring domain 1, H2AFX - h2a histone family, member x, RNASEH2A - ribonuclease h2, subunit a, CDK1 - cyclin-dependent kinase 1, RFC3 - replication factor c (activator 1) 3, 38kda, BRCA2 - breast cancer 2, early onset, RAD54L - rad54-like (s. cerevisiae), HMGB2 - high mobility group box 2, CDC25C - cell division cycle 25c, TRAIP - traf interacting protein, GTSE1 - g-2 and s…
GO:0051303	establishment of chromosome localization	1.39e-18	4.45e-16	21.58	18044	61	233	17	[CDCA5 - cell division cycle associated 5, KIF14 - kinesin family member 14, FAM83D - family with sequence similarity 83, member d, NDE1 - nude neurodevelopment protein 1, PSRC1 - proline/serine-rich coiled-coil 1, DLGAP5 - discs, large (drosophila) homolog-associated protein 5, CENPE - centromere protein e, 312kda, KIF18A - kinesin family member 18a, CENPF - centromere protein f, 350/400kda, SPD…
GO:0045841	negative regulation of mitotic metaphase/anaphase transition	1.78e-18	5.57e-16	38.72	18044	26	233	13	[BUB1 - bub1 mitotic checkpoint serine/threonine kinase, CDC20 - cell division cycle 20, PLK1 - polo-like kinase 1, BUB1B - bub1 mitotic checkpoint serine/threonine kinase b, TRIP13 - thyroid hormone receptor interactor 13, MAD2L1 - mad2 mitotic arrest deficient-like 1 (yeast), CENPF - centromere protein f, 350/400kda, AURKB - aurora kinase b, SPDL1 - spindle apparatus coiled-coil protein 1, TTK …
GO:0034080	CENP-A containing nucleosome assembly	3.23e-18	9.94e-16	27.01	18044	43	233	15	[CENPA - centromere protein a, MIS18A - mis18 kinetochore protein homolog a (s. pombe), CENPM - centromere protein m, OIP5 - opa interacting protein 5, CENPK - centromere protein k, CASC5 - cancer susceptibility candidate 5, CENPH - centromere protein h, CENPN - centromere protein n, CENPI - centromere protein i, MLF1IP - mlf1 interacting protein, CENPO - centromere protein o, CENPW - centromere …
GO:0050000	chromosome localization	3.45e-18	1.04e-15	20.57	18044	64	233	17	[CDCA5 - cell division cycle associated 5, KIF14 - kinesin family member 14, FAM83D - family with sequence similarity 83, member d, NDE1 - nude neurodevelopment protein 1, PSRC1 - proline/serine-rich coiled-coil 1, DLGAP5 - discs, large (drosophila) homolog-associated protein 5, CENPE - centromere protein e, 312kda, KIF18A - kinesin family member 18a, CENPF - centromere protein f, 350/400kda, SPD…
GO:0006336	DNA replication-independent nucleosome assembly	3.46e-18	1.02e-15	23.38	18044	53	233	16	[ASF1B - anti-silencing function 1b histone chaperone, CENPA - centromere protein a, MIS18A - mis18 kinetochore protein homolog a (s. pombe), OIP5 - opa interacting protein 5, CENPM - centromere protein m, CENPK - centromere protein k, CASC5 - cancer susceptibility candidate 5, CENPH - centromere protein h, CENPN - centromere protein n, CENPI - centromere protein i, MLF1IP - mlf1 interacting prot…
GO:1902749	regulation of cell cycle G2/M phase transition	3.54e-18	1.02e-15	9.5	18044	212	233	26	[KIF14 - kinesin family member 14, NDE1 - nude neurodevelopment protein 1, CKAP5 - cytoskeleton associated protein 5, NEK2 - nima-related kinase 2, CDK1 - cyclin-dependent kinase 1, TUBB - tubulin, beta class i, AURKB - aurora kinase b, CENPF - centromere protein f, 350/400kda, CDC25C - cell division cycle 25c, GTSE1 - g-2 and s-phase expressed 1, DBF4B - dbf4 homolog b (s. cerevisiae), FBXO5 - f…
GO:0000075	cell cycle checkpoint	4.7e-18	1.34e-15	13.44	18044	121	233	21	[BUB1 - bub1 mitotic checkpoint serine/threonine kinase, TRIP13 - thyroid hormone receptor interactor 13, BUB1B - bub1 mitotic checkpoint serine/threonine kinase b, CDC20 - cell division cycle 20, PLK1 - polo-like kinase 1, H2AFX - h2a histone family, member x, MAD2L1 - mad2 mitotic arrest deficient-like 1 (yeast), CDK1 - cyclin-dependent kinase 1, CENPF - centromere protein f, 350/400kda, AURKB …
GO:0034724	DNA replication-independent nucleosome organization	4.86e-18	1.36e-15	22.95	18044	54	233	16	[ASF1B - anti-silencing function 1b histone chaperone, CENPA - centromere protein a, MIS18A - mis18 kinetochore protein homolog a (s. pombe), OIP5 - opa interacting protein 5, CENPM - centromere protein m, CENPK - centromere protein k, CASC5 - cancer susceptibility candidate 5, CENPH - centromere protein h, CENPN - centromere protein n, CENPI - centromere protein i, MLF1IP - mlf1 interacting prot…
GO:1902100	negative regulation of metaphase/anaphase transition of cell cycle	6.26e-18	1.72e-15	35.96	18044	28	233	13	[BUB1 - bub1 mitotic checkpoint serine/threonine kinase, CDC20 - cell division cycle 20, PLK1 - polo-like kinase 1, BUB1B - bub1 mitotic checkpoint serine/threonine kinase b, TRIP13 - thyroid hormone receptor interactor 13, MAD2L1 - mad2 mitotic arrest deficient-like 1 (yeast), AURKB - aurora kinase b, CENPF - centromere protein f, 350/400kda, SPDL1 - spindle apparatus coiled-coil protein 1, TTK …
GO:0045786	negative regulation of cell cycle	8.59e-18	2.32e-15	5.49	18044	536	233	38	[CDC20 - cell division cycle 20, BARD1 - brca1 associated ring domain 1, NEK2 - nima-related kinase 2, H2AFX - h2a histone family, member x, CDK1 - cyclin-dependent kinase 1, KIF20B - kinesin family member 20b, CCNF - cyclin f, CENPF - centromere protein f, 350/400kda, AURKB - aurora kinase b, SPDL1 - spindle apparatus coiled-coil protein 1, CDC25C - cell division cycle 25c, GTSE1 - g-2 and s-pha…
GO:0045930	negative regulation of mitotic cell cycle	8.66e-18	2.29e-15	7.8	18044	288	233	29	[CDC20 - cell division cycle 20, CDK1 - cyclin-dependent kinase 1, AURKB - aurora kinase b, CENPF - centromere protein f, 350/400kda, SPDL1 - spindle apparatus coiled-coil protein 1, CDC25C - cell division cycle 25c, GTSE1 - g-2 and s-phase expressed 1, BUB3 - bub3 mitotic checkpoint protein, FANCD2 - fanconi anemia, complementation group d2, FBXO5 - f-box protein 5, ZWINT - zw10 interacting kine…
GO:0071103	DNA conformation change	9.19e-18	2.39e-15	11.13	18044	160	233	23	[NCAPG - non-smc condensin i complex, subunit g, CDCA5 - cell division cycle associated 5, RECQL4 - recq protein-like 4, ERCC6L - excision repair cross-complementing rodent repair deficiency, complementation group 6-like, RFC3 - replication factor c (activator 1) 3, 38kda, NCAPD3 - non-smc condensin ii complex, subunit d3, CHTF18 - ctf18, chromosome transmission fidelity factor 18 homolog (s. cer…
GO:0006281	DNA repair	9.99e-18	2.56e-15	5.83	18044	478	233	36	[BARD1 - brca1 associated ring domain 1, H2AFX - h2a histone family, member x, RNASEH2A - ribonuclease h2, subunit a, CDK1 - cyclin-dependent kinase 1, RFC3 - replication factor c (activator 1) 3, 38kda, BRCA2 - breast cancer 2, early onset, RAD54L - rad54-like (s. cerevisiae), HMGB2 - high mobility group box 2, ESCO2 - establishment of sister chromatid cohesion n-acetyltransferase 2, FANCD2 - fa…
GO:0010948	negative regulation of cell cycle process	1.18e-17	2.98e-15	7.35	18044	316	233	30	[CDC20 - cell division cycle 20, NEK2 - nima-related kinase 2, CDK1 - cyclin-dependent kinase 1, CCNF - cyclin f, AURKB - aurora kinase b, CENPF - centromere protein f, 350/400kda, SPDL1 - spindle apparatus coiled-coil protein 1, CDC25C - cell division cycle 25c, GTSE1 - g-2 and s-phase expressed 1, BUB3 - bub3 mitotic checkpoint protein, FBXO5 - f-box protein 5, ZWINT - zw10 interacting kinetoch…
GO:0031055	chromatin remodeling at centromere	1.53e-17	3.8e-15	24.72	18044	47	233	15	[CENPA - centromere protein a, MIS18A - mis18 kinetochore protein homolog a (s. pombe), CENPM - centromere protein m, OIP5 - opa interacting protein 5, CENPK - centromere protein k, CASC5 - cancer susceptibility candidate 5, CENPH - centromere protein h, CENPN - centromere protein n, CENPI - centromere protein i, MLF1IP - mlf1 interacting protein, CENPO - centromere protein o, CENPW - centromere …
GO:0051640	organelle localization	1.58e-17	3.85e-15	5.56	18044	515	233	37	[KIF14 - kinesin family member 14, CENPA - centromere protein a, CKAP5 - cytoskeleton associated protein 5, FAM83D - family with sequence similarity 83, member d, NDE1 - nude neurodevelopment protein 1, NEK2 - nima-related kinase 2, DLGAP5 - discs, large (drosophila) homolog-associated protein 5, CDK1 - cyclin-dependent kinase 1, CENPE - centromere protein e, 312kda, TUBB - tubulin, beta class i,…
GO:0043486	histone exchange	1.76e-17	4.22e-15	21.36	18044	58	233	16	[CENPA - centromere protein a, ANP32E - acidic (leucine-rich) nuclear phosphoprotein 32 family, member e, MIS18A - mis18 kinetochore protein homolog a (s. pombe), OIP5 - opa interacting protein 5, CENPM - centromere protein m, CENPK - centromere protein k, CASC5 - cancer susceptibility candidate 5, CENPH - centromere protein h, CENPN - centromere protein n, CENPI - centromere protein i, MLF1IP - …
GO:0006333	chromatin assembly or disassembly	3.22e-17	7.62e-15	14.71	18044	100	233	19	[ASF1B - anti-silencing function 1b histone chaperone, CENPA - centromere protein a, MIS18A - mis18 kinetochore protein homolog a (s. pombe), SUV39H2 - suppressor of variegation 3-9 homolog 2 (drosophila), OIP5 - opa interacting protein 5, CENPM - centromere protein m, HIST1H3G - histone cluster 1, h3g, CENPK - centromere protein k, CASC5 - cancer susceptibility candidate 5, CENPH - centromere pr…
GO:0000086	G2/M transition of mitotic cell cycle	3.56e-17	8.29e-15	12.23	18044	133	233	21	[NDE1 - nude neurodevelopment protein 1, CKAP5 - cytoskeleton associated protein 5, PLK1 - polo-like kinase 1, CEP78 - centrosomal protein 78kda, NEK2 - nima-related kinase 2, CCNB2 - cyclin b2, CDK1 - cyclin-dependent kinase 1, TUBG1 - tubulin, gamma 1, TUBB - tubulin, beta class i, PKMYT1 - protein kinase, membrane associated tyrosine/threonine 1, PLK4 - polo-like kinase 4, CDC25C - cell divisi…
GO:0071173	spindle assembly checkpoint	3.82e-17	8.75e-15	38.72	18044	24	233	12	[BUB3 - bub3 mitotic checkpoint protein, BUB1 - bub1 mitotic checkpoint serine/threonine kinase, PLK1 - polo-like kinase 1, CDC20 - cell division cycle 20, BUB1B - bub1 mitotic checkpoint serine/threonine kinase b, TRIP13 - thyroid hormone receptor interactor 13, MAD2L1 - mad2 mitotic arrest deficient-like 1 (yeast), ZWINT - zw10 interacting kinetochore protein, CENPF - centromere protein f, 350/…
GO:0071174	mitotic spindle checkpoint	3.82e-17	8.62e-15	38.72	18044	24	233	12	[BUB3 - bub3 mitotic checkpoint protein, BUB1 - bub1 mitotic checkpoint serine/threonine kinase, PLK1 - polo-like kinase 1, CDC20 - cell division cycle 20, BUB1B - bub1 mitotic checkpoint serine/threonine kinase b, TRIP13 - thyroid hormone receptor interactor 13, MAD2L1 - mad2 mitotic arrest deficient-like 1 (yeast), ZWINT - zw10 interacting kinetochore protein, CENPF - centromere protein f, 350/…
GO:0007094	mitotic spindle assembly checkpoint	3.82e-17	8.49e-15	38.72	18044	24	233	12	[BUB3 - bub3 mitotic checkpoint protein, BUB1 - bub1 mitotic checkpoint serine/threonine kinase, PLK1 - polo-like kinase 1, CDC20 - cell division cycle 20, BUB1B - bub1 mitotic checkpoint serine/threonine kinase b, TRIP13 - thyroid hormone receptor interactor 13, MAD2L1 - mad2 mitotic arrest deficient-like 1 (yeast), ZWINT - zw10 interacting kinetochore protein, CENPF - centromere protein f, 350/…
GO:0051310	metaphase plate congression	4.44e-17	9.74e-15	23.23	18044	50	233	15	[CDCA5 - cell division cycle associated 5, KIF14 - kinesin family member 14, FAM83D - family with sequence similarity 83, member d, PSRC1 - proline/serine-rich coiled-coil 1, CENPE - centromere protein e, 312kda, KIF18A - kinesin family member 18a, CENPF - centromere protein f, 350/400kda, SPDL1 - spindle apparatus coiled-coil protein 1, NDC80 - ndc80 kinetochore complex component, KIF22 - kinesi…
GO:1901991	negative regulation of mitotic cell cycle phase transition	4.69e-17	1.01e-14	9.09	18044	213	233	25	[CDC20 - cell division cycle 20, CDK1 - cyclin-dependent kinase 1, AURKB - aurora kinase b, CENPF - centromere protein f, 350/400kda, SPDL1 - spindle apparatus coiled-coil protein 1, CDC25C - cell division cycle 25c, GTSE1 - g-2 and s-phase expressed 1, BUB3 - bub3 mitotic checkpoint protein, FBXO5 - f-box protein 5, ZWINT - zw10 interacting kinetochore protein, TICRR - topbp1-interacting checkpo…
GO:0044839	cell cycle G2/M phase transition	4.89e-17	1.04e-14	12.05	18044	135	233	21	[CKAP5 - cytoskeleton associated protein 5, NDE1 - nude neurodevelopment protein 1, PLK1 - polo-like kinase 1, CEP78 - centrosomal protein 78kda, NEK2 - nima-related kinase 2, CCNB2 - cyclin b2, CDK1 - cyclin-dependent kinase 1, TUBG1 - tubulin, gamma 1, TUBB - tubulin, beta class i, PKMYT1 - protein kinase, membrane associated tyrosine/threonine 1, PLK4 - polo-like kinase 4, CDC25C - cell divisi…
GO:0045839	negative regulation of mitotic nuclear division	6.26e-17	1.32e-14	26.44	18044	41	233	14	[BUB1 - bub1 mitotic checkpoint serine/threonine kinase, CDC20 - cell division cycle 20, PLK1 - polo-like kinase 1, BUB1B - bub1 mitotic checkpoint serine/threonine kinase b, TRIP13 - thyroid hormone receptor interactor 13, MAD2L1 - mad2 mitotic arrest deficient-like 1 (yeast), AURKB - aurora kinase b, CENPF - centromere protein f, 350/400kda, SPDL1 - spindle apparatus coiled-coil protein 1, TTK …
GO:0031577	spindle checkpoint	7.25e-17	1.51e-14	37.17	18044	25	233	12	[BUB3 - bub3 mitotic checkpoint protein, BUB1 - bub1 mitotic checkpoint serine/threonine kinase, TRIP13 - thyroid hormone receptor interactor 13, BUB1B - bub1 mitotic checkpoint serine/threonine kinase b, PLK1 - polo-like kinase 1, CDC20 - cell division cycle 20, MAD2L1 - mad2 mitotic arrest deficient-like 1 (yeast), ZWINT - zw10 interacting kinetochore protein, AURKB - aurora kinase b, CENPF - c…
GO:0010389	regulation of G2/M transition of mitotic cell cycle	9.69e-17	1.98e-14	9.39	18044	198	233	24	[KIF14 - kinesin family member 14, CKAP5 - cytoskeleton associated protein 5, NDE1 - nude neurodevelopment protein 1, CEP78 - centrosomal protein 78kda, PLK1 - polo-like kinase 1, NEK2 - nima-related kinase 2, TPX2 - tpx2, microtubule-associated, CDK1 - cyclin-dependent kinase 1, TUBG1 - tubulin, gamma 1, TUBB - tubulin, beta class i, CENPF - centromere protein f, 350/400kda, AURKB - aurora kinas…
GO:1901988	negative regulation of cell cycle phase transition	1.94e-16	3.93e-14	8.57	18044	226	233	25	[CDC20 - cell division cycle 20, CDK1 - cyclin-dependent kinase 1, AURKB - aurora kinase b, CENPF - centromere protein f, 350/400kda, SPDL1 - spindle apparatus coiled-coil protein 1, CDC25C - cell division cycle 25c, GTSE1 - g-2 and s-phase expressed 1, BUB3 - bub3 mitotic checkpoint protein, FBXO5 - f-box protein 5, ZWINT - zw10 interacting kinetochore protein, TICRR - topbp1-interacting checkpo…
GO:0000281	mitotic cytokinesis	7.92e-16	1.58e-13	22.59	18044	48	233	14	[CENPA - centromere protein a, PLK1 - polo-like kinase 1, STMN1 - stathmin 1, CEP55 - centrosomal protein 55kda, ANLN - anillin, actin binding protein, NUSAP1 - nucleolar and spindle associated protein 1, KIF20A - kinesin family member 20a, RACGAP1 - rac gtpase activating protein 1, CKAP2 - cytoskeleton associated protein 2, INCENP - inner centromere protein antigens 135/155kda, KIF4A - kinesin f…
GO:0033043	regulation of organelle organization	9.01e-16	1.78e-13	3.4	18044	1231	233	54	[HSPA1A - heat shock 70kda protein 1a, CCSAP - centriole, cilia and spindle-associated protein, CDC20 - cell division cycle 20, KIF20B - kinesin family member 20b, SPDL1 - spindle apparatus coiled-coil protein 1, ANLN - anillin, actin binding protein, CDC25C - cell division cycle 25c, SPAG5 - sperm associated antigen 5, ZWINT - zw10 interacting kinetochore protein, MKI67 - antigen identified by m…
GO:0051784	negative regulation of nuclear division	1.5e-15	2.93e-13	21.68	18044	50	233	14	[BUB1 - bub1 mitotic checkpoint serine/threonine kinase, CDC20 - cell division cycle 20, PLK1 - polo-like kinase 1, TRIP13 - thyroid hormone receptor interactor 13, BUB1B - bub1 mitotic checkpoint serine/threonine kinase b, MAD2L1 - mad2 mitotic arrest deficient-like 1 (yeast), AURKB - aurora kinase b, CENPF - centromere protein f, 350/400kda, SPDL1 - spindle apparatus coiled-coil protein 1, TTK …
GO:0070507	regulation of microtubule cytoskeleton organization	1.63e-15	3.14e-13	9.47	18044	180	233	22	[HSPA1A - heat shock 70kda protein 1a, CCSAP - centriole, cilia and spindle-associated protein, CKAP5 - cytoskeleton associated protein 5, PSRC1 - proline/serine-rich coiled-coil 1, PLK1 - polo-like kinase 1, NEK2 - nima-related kinase 2, TPX2 - tpx2, microtubule-associated, STMN1 - stathmin 1, CCNF - cyclin f, KIF18A - kinesin family member 18a, PLK4 - polo-like kinase 4, SKA3 - spindle and kine…
GO:0045132	meiotic chromosome segregation	1.62e-14	3.07e-12	49.78	18044	14	233	9	[SMC2 - structural maintenance of chromosomes 2, PLK1 - polo-like kinase 1, NUF2 - nuf2, ndc80 kinetochore complex component, SGOL1 - shugoshin-like 1 (s. pombe), ESPL1 - extra spindle pole bodies homolog 1 (s. cerevisiae), SMC4 - structural maintenance of chromosomes 4, PTTG1 - pituitary tumor-transforming 1, TTK - ttk protein kinase, SGOL2 - shugoshin-like 2 (s. pombe)]
GO:0006334	nucleosome assembly	1.85e-14	3.46e-12	10.59	18044	139	233	19	[ASF1B - anti-silencing function 1b histone chaperone, CENPA - centromere protein a, MIS18A - mis18 kinetochore protein homolog a (s. pombe), H2AFX - h2a histone family, member x, OIP5 - opa interacting protein 5, CENPM - centromere protein m, HMGB2 - high mobility group box 2, CENPK - centromere protein k, HIST1H3G - histone cluster 1, h3g, CASC5 - cancer susceptibility candidate 5, CENPH - cent…
GO:0043044	ATP-dependent chromatin remodeling	2.73e-14	5.05e-12	13.92	18044	89	233	16	[CENPA - centromere protein a, ANP32E - acidic (leucine-rich) nuclear phosphoprotein 32 family, member e, MIS18A - mis18 kinetochore protein homolog a (s. pombe), OIP5 - opa interacting protein 5, CENPM - centromere protein m, CENPK - centromere protein k, CASC5 - cancer susceptibility candidate 5, CENPH - centromere protein h, CENPN - centromere protein n, CENPI - centromere protein i, MLF1IP - …
GO:0000910	cytokinesis	3.19e-14	5.83e-12	17.77	18044	61	233	14	[CENPA - centromere protein a, PLK1 - polo-like kinase 1, STMN1 - stathmin 1, CEP55 - centrosomal protein 55kda, ANLN - anillin, actin binding protein, NUSAP1 - nucleolar and spindle associated protein 1, KIF20A - kinesin family member 20a, RACGAP1 - rac gtpase activating protein 1, CKAP2 - cytoskeleton associated protein 2, INCENP - inner centromere protein antigens 135/155kda, KIF4A - kinesin f…
GO:0061640	cytoskeleton-dependent cytokinesis	3.19e-14	5.76e-12	17.77	18044	61	233	14	[CENPA - centromere protein a, PLK1 - polo-like kinase 1, STMN1 - stathmin 1, CEP55 - centrosomal protein 55kda, ANLN - anillin, actin binding protein, NUSAP1 - nucleolar and spindle associated protein 1, KIF20A - kinesin family member 20a, RACGAP1 - rac gtpase activating protein 1, CKAP2 - cytoskeleton associated protein 2, INCENP - inner centromere protein antigens 135/155kda, KIF4A - kinesin f…
GO:0033044	regulation of chromosome organization	3.7e-14	6.61e-12	6.2	18044	337	233	27	[CDC20 - cell division cycle 20, NEK2 - nima-related kinase 2, DLGAP5 - discs, large (drosophila) homolog-associated protein 5, CENPE - centromere protein e, 312kda, CENPF - centromere protein f, 350/400kda, AURKB - aurora kinase b, SPDL1 - spindle apparatus coiled-coil protein 1, BUB3 - bub3 mitotic checkpoint protein, FBXO5 - f-box protein 5, TOP2A - topoisomerase (dna) ii alpha 170kda, ZWINT -…
GO:0032886	regulation of microtubule-based process	4.21e-14	7.44e-12	8.11	18044	210	233	22	[HSPA1A - heat shock 70kda protein 1a, CCSAP - centriole, cilia and spindle-associated protein, CKAP5 - cytoskeleton associated protein 5, PLK1 - polo-like kinase 1, PSRC1 - proline/serine-rich coiled-coil 1, NEK2 - nima-related kinase 2, TPX2 - tpx2, microtubule-associated, STMN1 - stathmin 1, CCNF - cyclin f, KIF18A - kinesin family member 18a, PLK4 - polo-like kinase 4, SKA3 - spindle and kine…
GO:0030261	chromosome condensation	4.65e-14	8.12e-12	23.83	18044	39	233	12	[NCAPG - non-smc condensin i complex, subunit g, CDCA5 - cell division cycle associated 5, NCAPH - non-smc condensin i complex, subunit h, SMC2 - structural maintenance of chromosomes 2, INCENP - inner centromere protein antigens 135/155kda, TOP2A - topoisomerase (dna) ii alpha 170kda, NCAPD3 - non-smc condensin ii complex, subunit d3, NCAPG2 - non-smc condensin ii complex, subunit g2, NCAPD2 - n…
GO:0006302	double-strand break repair	7.69e-14	1.33e-11	8.43	18044	193	233	21	[CDCA5 - cell division cycle associated 5, BARD1 - brca1 associated ring domain 1, RECQL4 - recq protein-like 4, TRIP13 - thyroid hormone receptor interactor 13, H2AFX - h2a histone family, member x, BRCA2 - breast cancer 2, early onset, RAD54L - rad54-like (s. cerevisiae), BLM - bloom syndrome, recq helicase-like, HMGB2 - high mobility group box 2, ESCO2 - establishment of sister chromatid cohes…
GO:0034728	nucleosome organization	1.5e-13	2.56e-11	8.75	18044	177	233	20	[ASF1B - anti-silencing function 1b histone chaperone, CENPA - centromere protein a, ANP32E - acidic (leucine-rich) nuclear phosphoprotein 32 family, member e, MIS18A - mis18 kinetochore protein homolog a (s. pombe), H2AFX - h2a histone family, member x, OIP5 - opa interacting protein 5, CENPM - centromere protein m, HMGB2 - high mobility group box 2, CENPK - centromere protein k, HIST1H3G - hist…
GO:0051656	establishment of organelle localization	1.54e-13	2.6e-11	6.43	18044	301	233	25	[KIF14 - kinesin family member 14, NDE1 - nude neurodevelopment protein 1, FAM83D - family with sequence similarity 83, member d, CENPA - centromere protein a, DLGAP5 - discs, large (drosophila) homolog-associated protein 5, CENPE - centromere protein e, 312kda, KIF18A - kinesin family member 18a, CENPF - centromere protein f, 350/400kda, SPDL1 - spindle apparatus coiled-coil protein 1, SAPCD2 - …
GO:0006323	DNA packaging	3.2e-13	5.34e-11	20.65	18044	45	233	12	[NCAPG - non-smc condensin i complex, subunit g, CDCA5 - cell division cycle associated 5, NCAPH - non-smc condensin i complex, subunit h, SMC2 - structural maintenance of chromosomes 2, INCENP - inner centromere protein antigens 135/155kda, TOP2A - topoisomerase (dna) ii alpha 170kda, NCAPD3 - non-smc condensin ii complex, subunit d3, NCAPG2 - non-smc condensin ii complex, subunit g2, NCAPD2 - n…
GO:0034502	protein localization to chromosome	9.42e-13	1.56e-10	16.24	18044	62	233	13	[CENPA - centromere protein a, PLK1 - polo-like kinase 1, BUB1B - bub1 mitotic checkpoint serine/threonine kinase b, CDK1 - cyclin-dependent kinase 1, BRCA2 - breast cancer 2, early onset, AURKB - aurora kinase b, SPDL1 - spindle apparatus coiled-coil protein 1, GSG2 - germ cell associated 2 (haspin), TTK - ttk protein kinase, CASC5 - cancer susceptibility candidate 5, ESCO2 - establishment of si…
GO:2001251	negative regulation of chromosome organization	1.24e-12	2.03e-10	9.97	18044	132	233	17	[BUB1 - bub1 mitotic checkpoint serine/threonine kinase, TRIP13 - thyroid hormone receptor interactor 13, CDC20 - cell division cycle 20, PLK1 - polo-like kinase 1, BUB1B - bub1 mitotic checkpoint serine/threonine kinase b, MAD2L1 - mad2 mitotic arrest deficient-like 1 (yeast), CENPF - centromere protein f, 350/400kda, AURKB - aurora kinase b, SPDL1 - spindle apparatus coiled-coil protein 1, TTK …
GO:0007076	mitotic chromosome condensation	1.93e-12	3.11e-10	44.25	18044	14	233	8	[CDCA5 - cell division cycle associated 5, NCAPG - non-smc condensin i complex, subunit g, NCAPH - non-smc condensin i complex, subunit h, SMC2 - structural maintenance of chromosomes 2, NCAPD3 - non-smc condensin ii complex, subunit d3, NCAPD2 - non-smc condensin i complex, subunit d2, SMC4 - structural maintenance of chromosomes 4, NUSAP1 - nucleolar and spindle associated protein 1]
GO:0051382	kinetochore assembly	1.93e-12	3.08e-10	44.25	18044	14	233	8	[CENPA - centromere protein a, CENPH - centromere protein h, CENPN - centromere protein n, DLGAP5 - discs, large (drosophila) homolog-associated protein 5, CENPE - centromere protein e, 312kda, CENPF - centromere protein f, 350/400kda, CENPW - centromere protein w, CENPK - centromere protein k]
GO:0007080	mitotic metaphase plate congression	2.19e-12	3.46e-10	21.3	18044	40	233	11	[CDCA5 - cell division cycle associated 5, KIFC1 - kinesin family member c1, KIF14 - kinesin family member 14, PSRC1 - proline/serine-rich coiled-coil 1, CCNB1 - cyclin b1, CENPE - centromere protein e, 312kda, CDCA8 - cell division cycle associated 8, KIF2C - kinesin family member 2c, KIF18A - kinesin family member 18a, SPDL1 - spindle apparatus coiled-coil protein 1, KIF22 - kinesin family memb…
GO:0071459	protein localization to chromosome, centromeric region	2.2e-12	3.44e-10	33.19	18044	21	233	9	[BUB3 - bub3 mitotic checkpoint protein, CENPA - centromere protein a, BUB1B - bub1 mitotic checkpoint serine/threonine kinase b, CDK1 - cyclin-dependent kinase 1, AURKB - aurora kinase b, SPDL1 - spindle apparatus coiled-coil protein 1, GSG2 - germ cell associated 2 (haspin), TTK - ttk protein kinase, CASC5 - cancer susceptibility candidate 5]
GO:0051338	regulation of transferase activity	3.73e-12	5.78e-10	3.36	18044	969	233	42	[KIF14 - kinesin family member 14, CDC20 - cell division cycle 20, NEK2 - nima-related kinase 2, CCNB2 - cyclin b2, RFC3 - replication factor c (activator 1) 3, 38kda, CXCR4 - chemokine (c-x-c motif) receptor 4, CDK1 - cyclin-dependent kinase 1, CENPE - centromere protein e, 312kda, CCNF - cyclin f, AURKB - aurora kinase b, CDC25C - cell division cycle 25c, DBF4B - dbf4 homolog b (s. cerevisiae),…
GO:0009987	cellular process	3.99e-12	6.13e-10	1.23	18044	13605	233	216	[HSPA1A - heat shock 70kda protein 1a, FAM83D - family with sequence similarity 83, member d, ANP32E - acidic (leucine-rich) nuclear phosphoprotein 32 family, member e, APOBEC3B - apolipoprotein b mrna editing enzyme, catalytic polypeptide-like 3b, RFC3 - replication factor c (activator 1) 3, 38kda, KIF20B - kinesin family member 20b, BRCA2 - breast cancer 2, early onset, SPDL1 - spindle apparatu…
GO:0006325	chromatin organization	6.13e-12	9.33e-10	3.87	18044	701	233	35	[CENPA - centromere protein a, MIS18A - mis18 kinetochore protein homolog a (s. pombe), H2AFZ - h2a histone family, member z, ANP32E - acidic (leucine-rich) nuclear phosphoprotein 32 family, member e, H2AFX - h2a histone family, member x, SUV39H2 - suppressor of variegation 3-9 homolog 2 (drosophila), CDK1 - cyclin-dependent kinase 1, CENPM - centromere protein m, BRCA2 - breast cancer 2, early o…
GO:0040001	establishment of mitotic spindle localization	7.58e-12	1.14e-09	23.47	18044	33	233	10	[CENPA - centromere protein a, NDE1 - nude neurodevelopment protein 1, PLK1 - polo-like kinase 1, MAD2L1 - mad2 mitotic arrest deficient-like 1 (yeast), GPSM2 - g-protein signaling modulator 2, ESPL1 - extra spindle pole bodies homolog 1 (s. cerevisiae), SPDL1 - spindle apparatus coiled-coil protein 1, NDC80 - ndc80 kinetochore complex component, NUSAP1 - nucleolar and spindle associated protein …
GO:0045931	positive regulation of mitotic cell cycle	1.13e-11	1.69e-09	8.72	18044	151	233	17	[CDCA5 - cell division cycle associated 5, DLGAP5 - discs, large (drosophila) homolog-associated protein 5, MAD2L1 - mad2 mitotic arrest deficient-like 1 (yeast), CDK1 - cyclin-dependent kinase 1, KIF20B - kinesin family member 20b, UBE2C - ubiquitin-conjugating enzyme e2c, BRCA2 - breast cancer 2, early onset, AURKB - aurora kinase b, NUSAP1 - nucleolar and spindle associated protein 1, NDC80 - …
GO:0006338	chromatin remodeling	1.56e-11	2.3e-09	7.88	18044	177	233	18	[CENPA - centromere protein a, ANP32E - acidic (leucine-rich) nuclear phosphoprotein 32 family, member e, MIS18A - mis18 kinetochore protein homolog a (s. pombe), SUV39H2 - suppressor of variegation 3-9 homolog 2 (drosophila), OIP5 - opa interacting protein 5, CENPM - centromere protein m, CENPK - centromere protein k, CASC5 - cancer susceptibility candidate 5, CENPH - centromere protein h, CENPN…
GO:0000079	regulation of cyclin-dependent protein serine/threonine kinase activity	1.96e-11	2.87e-09	11.41	18044	95	233	14	[PSRC1 - proline/serine-rich coiled-coil 1, PLK1 - polo-like kinase 1, CCNB2 - cyclin b2, CCNF - cyclin f, PKMYT1 - protein kinase, membrane associated tyrosine/threonine 1, BLM - bloom syndrome, recq helicase-like, CDC25C - cell division cycle 25c, CDKN3 - cyclin-dependent kinase inhibitor 3, CDKN2D - cyclin-dependent kinase inhibitor 2d (p19, inhibits cdk4), CDKN2C - cyclin-dependent kinase inh…
GO:0007062	sister chromatid cohesion	2.73e-11	3.95e-09	20.93	18044	37	233	10	[CDCA5 - cell division cycle associated 5, BUB1 - bub1 mitotic checkpoint serine/threonine kinase, PLK1 - polo-like kinase 1, BUB1B - bub1 mitotic checkpoint serine/threonine kinase b, CDC20 - cell division cycle 20, SGOL1 - shugoshin-like 1 (s. pombe), GSG2 - germ cell associated 2 (haspin), SGOL2 - shugoshin-like 2 (s. pombe), KIF22 - kinesin family member 22, ESCO2 - establishment of sister ch…
GO:0065004	protein-DNA complex assembly	3.02e-11	4.33e-09	7.04	18044	209	233	19	[ASF1B - anti-silencing function 1b histone chaperone, CENPA - centromere protein a, MIS18A - mis18 kinetochore protein homolog a (s. pombe), H2AFX - h2a histone family, member x, OIP5 - opa interacting protein 5, CENPM - centromere protein m, HMGB2 - high mobility group box 2, CENPK - centromere protein k, HIST1H3G - histone cluster 1, h3g, CASC5 - cancer susceptibility candidate 5, CENPH - cent…
GO:1904029	regulation of cyclin-dependent protein kinase activity	3.49e-11	4.96e-09	10.95	18044	99	233	14	[PLK1 - polo-like kinase 1, PSRC1 - proline/serine-rich coiled-coil 1, CCNB2 - cyclin b2, CCNF - cyclin f, PKMYT1 - protein kinase, membrane associated tyrosine/threonine 1, BLM - bloom syndrome, recq helicase-like, CDC25C - cell division cycle 25c, CDKN3 - cyclin-dependent kinase inhibitor 3, CDKN2D - cyclin-dependent kinase inhibitor 2d (p19, inhibits cdk4), CDKN2C - cyclin-dependent kinase inh…
GO:0031145	anaphase-promoting complex-dependent catabolic process	4.03e-11	5.68e-09	12.28	18044	82	233	13	[CDC20 - cell division cycle 20, PLK1 - polo-like kinase 1, BUB1B - bub1 mitotic checkpoint serine/threonine kinase b, CDK1 - cyclin-dependent kinase 1, MAD2L1 - mad2 mitotic arrest deficient-like 1 (yeast), UBE2C - ubiquitin-conjugating enzyme e2c, AURKB - aurora kinase b, BUB3 - bub3 mitotic checkpoint protein, FBXO5 - f-box protein 5, CCNB1 - cyclin b1, UBE2S - ubiquitin-conjugating enzyme e2s…
GO:0051302	regulation of cell division	5.2e-11	7.27e-09	7.93	18044	166	233	17	[RBL1 - retinoblastoma-like 1 (p107), PRC1 - protein regulator of cytokinesis 1, KIF14 - kinesin family member 14, PLK1 - polo-like kinase 1, KIF20B - kinesin family member 20b, BRCA2 - breast cancer 2, early onset, AURKB - aurora kinase b, BLM - bloom syndrome, recq helicase-like, PLK4 - polo-like kinase 4, KIF20A - kinesin family member 20a, RACGAP1 - rac gtpase activating protein 1, ORC6 - ori…
GO:0051653	spindle localization	6.22e-11	8.61e-09	16.07	18044	53	233	11	[NDE1 - nude neurodevelopment protein 1, CENPA - centromere protein a, PLK1 - polo-like kinase 1, MAD2L1 - mad2 mitotic arrest deficient-like 1 (yeast), GPSM2 - g-protein signaling modulator 2, ASPM - asp (abnormal spindle) homolog, microcephaly associated (drosophila), ESPL1 - extra spindle pole bodies homolog 1 (s. cerevisiae), SPDL1 - spindle apparatus coiled-coil protein 1, NDC80 - ndc80 kine…
GO:0071824	protein-DNA complex subunit organization	8.49e-11	1.17e-08	6.22	18044	249	233	20	[ASF1B - anti-silencing function 1b histone chaperone, CENPA - centromere protein a, ANP32E - acidic (leucine-rich) nuclear phosphoprotein 32 family, member e, MIS18A - mis18 kinetochore protein homolog a (s. pombe), H2AFX - h2a histone family, member x, OIP5 - opa interacting protein 5, CENPM - centromere protein m, HMGB2 - high mobility group box 2, CENPK - centromere protein k, HIST1H3G - hist…
GO:0051988	regulation of attachment of spindle microtubules to kinetochore	8.79e-11	1.19e-08	41.7	18044	13	233	7	[CCNB1 - cyclin b1, NEK2 - nima-related kinase 2, KNSTRN - kinetochore-localized astrin/spag5 binding protein, AURKB - aurora kinase b, ECT2 - epithelial cell transforming sequence 2 oncogene, SPAG5 - sperm associated antigen 5, RACGAP1 - rac gtpase activating protein 1]
GO:0016572	histone phosphorylation	9.67e-11	1.3e-08	23.23	18044	30	233	9	[VRK1 - vaccinia related kinase 1, CCNA2 - cyclin a2, CCNB1 - cyclin b1, INCENP - inner centromere protein antigens 135/155kda, CDK1 - cyclin-dependent kinase 1, AURKB - aurora kinase b, GSG2 - germ cell associated 2 (haspin), HMGA2 - high mobility group at-hook 2, AURKA - aurora kinase a]
GO:0032465	regulation of cytokinesis	1.01e-10	1.35e-08	11.44	18044	88	233	13	[PRC1 - protein regulator of cytokinesis 1, KIF14 - kinesin family member 14, PLK1 - polo-like kinase 1, KIF20B - kinesin family member 20b, BRCA2 - breast cancer 2, early onset, AURKB - aurora kinase b, PLK4 - polo-like kinase 4, KIF20A - kinesin family member 20a, RACGAP1 - rac gtpase activating protein 1, INCENP - inner centromere protein antigens 135/155kda, CIT - citron (rho-interacting, ser…
GO:0036297	interstrand cross-link repair	1.17e-10	1.56e-08	15.21	18044	56	233	11	[C17orf53 - chromosome 17 open reading frame 53, MCM8 - minichromosome maintenance complex component 8, FANCD2 - fanconi anemia, complementation group d2, UBE2T - ubiquitin-conjugating enzyme e2t (putative), NEIL3 - nei endonuclease viii-like 3 (e. coli), DCLRE1B - dna cross-link repair 1b, RAD51AP1 - rad51 associated protein 1, EME1 - essential meiotic structure-specific endonuclease 1, FANCB - …
GO:0008608	attachment of spindle microtubules to kinetochore	1.21e-10	1.58e-08	29.5	18044	21	233	8	[BUB3 - bub3 mitotic checkpoint protein, CENPE - centromere protein e, 312kda, KIF2C - kinesin family member 2c, NUF2 - nuf2, ndc80 kinetochore complex component, SGOL1 - shugoshin-like 1 (s. pombe), AURKB - aurora kinase b, NDC80 - ndc80 kinetochore complex component, CASC5 - cancer susceptibility candidate 5]
GO:0051225	spindle assembly	1.26e-10	1.63e-08	12.91	18044	72	233	12	[MYBL2 - v-myb avian myeloblastosis viral oncogene homolog-like 2, CHEK2 - checkpoint kinase 2, KIF11 - kinesin family member 11, KIFC1 - kinesin family member c1, CDC20 - cell division cycle 20, FBXO5 - f-box protein 5, NEK2 - nima-related kinase 2, TPX2 - tpx2, microtubule-associated, CCNB2 - cyclin b2, TUBB - tubulin, beta class i, MZT1 - mitotic spindle organizing protein 1, AURKA - aurora ki…
GO:0070192	chromosome organization involved in meiotic cell cycle	1.44e-10	1.86e-08	14.94	18044	57	233	11	[BUB1 - bub1 mitotic checkpoint serine/threonine kinase, TRIP13 - thyroid hormone receptor interactor 13, BUB1B - bub1 mitotic checkpoint serine/threonine kinase b, FANCD2 - fanconi anemia, complementation group d2, SMC2 - structural maintenance of chromosomes 2, INCENP - inner centromere protein antigens 135/155kda, NCAPD3 - non-smc condensin ii complex, subunit d3, SGOL1 - shugoshin-like 1 (s. …
GO:0033554	cellular response to stress	1.54e-10	1.97e-08	2.57	18044	1565	233	52	[HSPA1A - heat shock 70kda protein 1a, CDK1 - cyclin-dependent kinase 1, RFC3 - replication factor c (activator 1) 3, 38kda, BRCA2 - breast cancer 2, early onset, HMGB2 - high mobility group box 2, CDC25C - cell division cycle 25c, TRAIP - traf interacting protein, GTSE1 - g-2 and s-phase expressed 1, FANCD2 - fanconi anemia, complementation group d2, SUV39H1 - suppressor of variegation 3-9 homol…
GO:0051052	regulation of DNA metabolic process	1.65e-10	2.1e-08	4.68	18044	414	233	25	[MIS18A - mis18 kinetochore protein homolog a (s. pombe), H2AFX - h2a histone family, member x, NEK2 - nima-related kinase 2, RFC3 - replication factor c (activator 1) 3, 38kda, BRCA2 - breast cancer 2, early onset, AURKB - aurora kinase b, ESCO2 - establishment of sister chromatid cohesion n-acetyltransferase 2, DBF4B - dbf4 homolog b (s. cerevisiae), FBXO5 - f-box protein 5, ATAD5 - atpase fami…
GO:0022414	reproductive process	4.19e-10	5.28e-08	2.71	18044	1314	233	46	[NEK2 - nima-related kinase 2, CCNB2 - cyclin b2, H2AFX - h2a histone family, member x, CDK1 - cyclin-dependent kinase 1, CCNF - cyclin f, BRCA2 - breast cancer 2, early onset, SGOL1 - shugoshin-like 1 (s. pombe), KIF18A - kinesin family member 18a, NUF2 - nuf2, ndc80 kinetochore complex component, RAD54L - rad54-like (s. cerevisiae), NCAPD2 - non-smc condensin i complex, subunit d2, HMGB2 - high…
GO:0070925	organelle assembly	4.45e-10	5.55e-08	4.14	18044	505	233	27	[CENPA - centromere protein a, CDC20 - cell division cycle 20, CCNB2 - cyclin b2, DLGAP5 - discs, large (drosophila) homolog-associated protein 5, NEK2 - nima-related kinase 2, CENPE - centromere protein e, 312kda, TUBB - tubulin, beta class i, CENPF - centromere protein f, 350/400kda, CENPK - centromere protein k, ANLN - anillin, actin binding protein, MYBL2 - v-myb avian myeloblastosis viral on…
GO:0051293	establishment of spindle localization	4.52e-10	5.6e-08	16.13	18044	48	233	10	[NDE1 - nude neurodevelopment protein 1, CENPA - centromere protein a, PLK1 - polo-like kinase 1, MAD2L1 - mad2 mitotic arrest deficient-like 1 (yeast), GPSM2 - g-protein signaling modulator 2, ESPL1 - extra spindle pole bodies homolog 1 (s. cerevisiae), SPDL1 - spindle apparatus coiled-coil protein 1, NDC80 - ndc80 kinetochore complex component, NUSAP1 - nucleolar and spindle associated protein …
GO:0006310	DNA recombination	6.07e-10	7.46e-08	6.79	18044	194	233	17	[RECQL4 - recq protein-like 4, TRIP13 - thyroid hormone receptor interactor 13, H2AFX - h2a histone family, member x, BRCA2 - breast cancer 2, early onset, RAD54L - rad54-like (s. cerevisiae), BLM - bloom syndrome, recq helicase-like, HMGB3 - high mobility group box 3, HMGB2 - high mobility group box 2, GINS4 - gins complex subunit 4 (sld5 homolog), MCM8 - minichromosome maintenance complex compo…
GO:0000725	recombinational repair	6.73e-10	8.2e-08	9.87	18044	102	233	13	[RECQL4 - recq protein-like 4, H2AFX - h2a histone family, member x, BRCA2 - breast cancer 2, early onset, RAD54L - rad54-like (s. cerevisiae), BLM - bloom syndrome, recq helicase-like, GINS4 - gins complex subunit 4 (sld5 homolog), MCM8 - minichromosome maintenance complex component 8, C17orf53 - chromosome 17 open reading frame 53, POLQ - polymerase (dna directed), theta, AUNIP - aurora kinase …
GO:0006260	DNA replication	7.7e-10	9.31e-08	7.9	18044	147	233	15	[RECQL4 - recq protein-like 4, BARD1 - brca1 associated ring domain 1, CDK1 - cyclin-dependent kinase 1, RFC3 - replication factor c (activator 1) 3, 38kda, RNASEH2A - ribonuclease h2, subunit a, CHTF18 - ctf18, chromosome transmission fidelity factor 18 homolog (s. cerevisiae), BLM - bloom syndrome, recq helicase-like, MCM8 - minichromosome maintenance complex component 8, PIF1 - pif1 5'-to-3' d…
GO:0090224	regulation of spindle organization	1.29e-09	1.55e-07	17.87	18044	39	233	9	[HSPA1A - heat shock 70kda protein 1a, CCSAP - centriole, cilia and spindle-associated protein, PLK1 - polo-like kinase 1, PSRC1 - proline/serine-rich coiled-coil 1, TPX2 - tpx2, microtubule-associated, BORA - bora, aurora kinase a activator, GPSM2 - g-protein signaling modulator 2, TACC3 - transforming, acidic coiled-coil containing protein 3, SPAG5 - sperm associated antigen 5]
GO:0000132	establishment of mitotic spindle orientation	1.71e-09	2.03e-07	22.13	18044	28	233	8	[NDE1 - nude neurodevelopment protein 1, CENPA - centromere protein a, PLK1 - polo-like kinase 1, MAD2L1 - mad2 mitotic arrest deficient-like 1 (yeast), GPSM2 - g-protein signaling modulator 2, SPDL1 - spindle apparatus coiled-coil protein 1, NDC80 - ndc80 kinetochore complex component, SAPCD2 - suppressor apc domain containing 2]
GO:0010032	meiotic chromosome condensation	2.04e-09	2.41e-07	64.54	18044	6	233	5	[SMC2 - structural maintenance of chromosomes 2, INCENP - inner centromere protein antigens 135/155kda, NCAPD3 - non-smc condensin ii complex, subunit d3, NCAPD2 - non-smc condensin i complex, subunit d2, SMC4 - structural maintenance of chromosomes 4]
GO:0045143	homologous chromosome segregation	2.04e-09	2.4e-07	64.54	18044	6	233	5	[PLK1 - polo-like kinase 1, SGOL1 - shugoshin-like 1 (s. pombe), ESPL1 - extra spindle pole bodies homolog 1 (s. cerevisiae), PTTG1 - pituitary tumor-transforming 1, SGOL2 - shugoshin-like 2 (s. pombe)]
GO:0031109	microtubule polymerization or depolymerization	2.33e-09	2.71e-07	21.36	18044	29	233	8	[CCSAP - centriole, cilia and spindle-associated protein, CKAP5 - cytoskeleton associated protein 5, STMN1 - stathmin 1, FBXO5 - f-box protein 5, CENPJ - centromere protein j, KIF18B - kinesin family member 18b, KIF2C - kinesin family member 2c, KIF18A - kinesin family member 18a]
GO:0097711	ciliary basal body-plasma membrane docking	3.44e-09	3.97e-07	9.78	18044	95	233	12	[CKAP5 - cytoskeleton associated protein 5, NDE1 - nude neurodevelopment protein 1, CEP78 - centrosomal protein 78kda, PLK1 - polo-like kinase 1, NEK2 - nima-related kinase 2, TUBG1 - tubulin, gamma 1, CDK1 - cyclin-dependent kinase 1, CENPJ - centromere protein j, TUBB - tubulin, beta class i, SCLT1 - sodium channel and clathrin linker 1, TUBB4B - tubulin, beta 4b class ivb, PLK4 - polo-like kin…
GO:0022607	cellular component assembly	5.32e-09	6.1e-07	2.15	18044	2164	233	60	[HSPA1A - heat shock 70kda protein 1a, CDC20 - cell division cycle 20, CCNB2 - cyclin b2, TK1 - thymidine kinase 1, soluble, HMGB2 - high mobility group box 2, ANLN - anillin, actin binding protein, HIST1H3G - histone cluster 1, h3g, DIAPH3 - diaphanous-related formin 3, RACGAP1 - rac gtpase activating protein 1, INCENP - inner centromere protein antigens 135/155kda, CENPI - centromere protein i,…
GO:0010639	negative regulation of organelle organization	5.51e-09	6.27e-07	4.45	18044	383	233	22	[HSPA1A - heat shock 70kda protein 1a, BUB1 - bub1 mitotic checkpoint serine/threonine kinase, CDC20 - cell division cycle 20, PLK1 - polo-like kinase 1, BUB1B - bub1 mitotic checkpoint serine/threonine kinase b, TRIP13 - thyroid hormone receptor interactor 13, NEK2 - nima-related kinase 2, TPX2 - tpx2, microtubule-associated, STMN1 - stathmin 1, MAD2L1 - mad2 mitotic arrest deficient-like 1 (yea…
GO:0090304	nucleic acid metabolic process	5.55e-09	6.27e-07	2.16	18044	2111	233	59	[HSPA1A - heat shock 70kda protein 1a, TCOF1 - treacher collins-franceschetti syndrome 1, APOBEC3B - apolipoprotein b mrna editing enzyme, catalytic polypeptide-like 3b, CDK1 - cyclin-dependent kinase 1, RFC3 - replication factor c (activator 1) 3, 38kda, BRCA2 - breast cancer 2, early onset, TK1 - thymidine kinase 1, soluble, HMGB3 - high mobility group box 3, HMGB2 - high mobility group box 2, …
GO:0000724	double-strand break repair via homologous recombination	6.25e-09	7.01e-07	9.29	18044	100	233	12	[MCM8 - minichromosome maintenance complex component 8, POLQ - polymerase (dna directed), theta, RECQL4 - recq protein-like 4, H2AFX - h2a histone family, member x, AUNIP - aurora kinase a and ninein interacting protein, BRCA2 - breast cancer 2, early onset, RAD54L - rad54-like (s. cerevisiae), RAD51AP1 - rad51 associated protein 1, BLM - bloom syndrome, recq helicase-like, GEN1 - gen1 holliday j…
GO:0051294	establishment of spindle orientation	9.32e-09	1.04e-06	18.22	18044	34	233	8	[CENPA - centromere protein a, NDE1 - nude neurodevelopment protein 1, PLK1 - polo-like kinase 1, MAD2L1 - mad2 mitotic arrest deficient-like 1 (yeast), GPSM2 - g-protein signaling modulator 2, SPDL1 - spindle apparatus coiled-coil protein 1, NDC80 - ndc80 kinetochore complex component, SAPCD2 - suppressor apc domain containing 2]
GO:0090307	mitotic spindle assembly	9.32e-09	1.03e-06	18.22	18044	34	233	8	[CHEK2 - checkpoint kinase 2, KIF11 - kinesin family member 11, MYBL2 - v-myb avian myeloblastosis viral oncogene homolog-like 2, KIFC1 - kinesin family member c1, CDC20 - cell division cycle 20, TPX2 - tpx2, microtubule-associated, NEK2 - nima-related kinase 2, MZT1 - mitotic spindle organizing protein 1]
GO:0060236	regulation of mitotic spindle organization	1.19e-08	1.31e-06	17.7	18044	35	233	8	[HSPA1A - heat shock 70kda protein 1a, CCSAP - centriole, cilia and spindle-associated protein, PSRC1 - proline/serine-rich coiled-coil 1, PLK1 - polo-like kinase 1, TPX2 - tpx2, microtubule-associated, BORA - bora, aurora kinase a activator, GPSM2 - g-protein signaling modulator 2, TACC3 - transforming, acidic coiled-coil containing protein 3]
GO:0034501	protein localization to kinetochore	1.2e-08	1.3e-06	33.19	18044	14	233	6	[BUB3 - bub3 mitotic checkpoint protein, CDK1 - cyclin-dependent kinase 1, AURKB - aurora kinase b, SPDL1 - spindle apparatus coiled-coil protein 1, TTK - ttk protein kinase, CASC5 - cancer susceptibility candidate 5]
GO:0045859	regulation of protein kinase activity	1.35e-08	1.46e-06	3.17	18044	758	233	31	[KIF14 - kinesin family member 14, CCNB2 - cyclin b2, CXCR4 - chemokine (c-x-c motif) receptor 4, CDK1 - cyclin-dependent kinase 1, CENPE - centromere protein e, 312kda, CCNF - cyclin f, CDC25C - cell division cycle 25c, DBF4B - dbf4 homolog b (s. cerevisiae), PBK - pdz binding kinase, INCENP - inner centromere protein antigens 135/155kda, NCAPG2 - non-smc condensin ii complex, subunit g2, CIT - …
GO:0090329	regulation of DNA-dependent DNA replication	1.35e-08	1.45e-06	13.94	18044	50	233	9	[CHEK2 - checkpoint kinase 2, DBF4B - dbf4 homolog b (s. cerevisiae), FBXO5 - f-box protein 5, DBF4 - dbf4 homolog (s. cerevisiae), RFC3 - replication factor c (activator 1) 3, 38kda, BRCA2 - breast cancer 2, early onset, CHTF18 - ctf18, chromosome transmission fidelity factor 18 homolog (s. cerevisiae), BLM - bloom syndrome, recq helicase-like, TICRR - topbp1-interacting checkpoint and replicati…
GO:0006275	regulation of DNA replication	1.68e-08	1.8e-06	8.53	18044	109	233	12	[DBF4B - dbf4 homolog b (s. cerevisiae), CHEK2 - checkpoint kinase 2, CCNA2 - cyclin a2, FBXO5 - f-box protein 5, DBF4 - dbf4 homolog (s. cerevisiae), RFC3 - replication factor c (activator 1) 3, 38kda, ATAD5 - atpase family, aaa domain containing 5, BRCA2 - breast cancer 2, early onset, CHTF18 - ctf18, chromosome transmission fidelity factor 18 homolog (s. cerevisiae), BLM - bloom syndrome, recq…
GO:0051641	cellular localization	1.94e-08	2.06e-06	2.11	18044	2128	233	58	[FAM83D - family with sequence similarity 83, member d, CDK1 - cyclin-dependent kinase 1, KIF20B - kinesin family member 20b, BRCA2 - breast cancer 2, early onset, SPDL1 - spindle apparatus coiled-coil protein 1, GSG2 - germ cell associated 2 (haspin), SAPCD2 - suppressor apc domain containing 2, SPAG5 - sperm associated antigen 5, SUN2 - sad1 and unc84 domain containing 2, LDLR - low density lip…
GO:0071900	regulation of protein serine/threonine kinase activity	2.58e-08	2.72e-06	3.78	18044	492	233	24	[IQGAP3 - iq motif containing gtpase activating protein 3, PLK1 - polo-like kinase 1, PSRC1 - proline/serine-rich coiled-coil 1, CCNB2 - cyclin b2, CDK1 - cyclin-dependent kinase 1, CXCR4 - chemokine (c-x-c motif) receptor 4, CCNF - cyclin f, PKMYT1 - protein kinase, membrane associated tyrosine/threonine 1, BLM - bloom syndrome, recq helicase-like, CAV1 - caveolin 1, caveolae protein, 22kda, CDK…
GO:0043933	protein-containing complex subunit organization	2.91e-08	3.04e-06	2.34	18044	1556	233	47	[HSPA1A - heat shock 70kda protein 1a, CCSAP - centriole, cilia and spindle-associated protein, CKAP5 - cytoskeleton associated protein 5, CENPA - centromere protein a, ANP32E - acidic (leucine-rich) nuclear phosphoprotein 32 family, member e, MIS18A - mis18 kinetochore protein homolog a (s. pombe), DLGAP5 - discs, large (drosophila) homolog-associated protein 5, H2AFX - h2a histone family, membe…
GO:1901989	positive regulation of cell cycle phase transition	3.96e-08	4.11e-06	8.97	18044	95	233	11	[CDCA5 - cell division cycle associated 5, DBF4B - dbf4 homolog b (s. cerevisiae), FAM83D - family with sequence similarity 83, member d, CCNB1 - cyclin b1, FBXO5 - f-box protein 5, DLGAP5 - discs, large (drosophila) homolog-associated protein 5, CDK1 - cyclin-dependent kinase 1, ATAD5 - atpase family, aaa domain containing 5, UBE2C - ubiquitin-conjugating enzyme e2c, ESPL1 - extra spindle pole b…
GO:0007019	microtubule depolymerization	4.78e-08	4.92e-06	27.33	18044	17	233	6	[CCSAP - centriole, cilia and spindle-associated protein, CKAP5 - cytoskeleton associated protein 5, STMN1 - stathmin 1, KIF2C - kinesin family member 2c, KIF18B - kinesin family member 18b, KIF18A - kinesin family member 18a]
GO:0044260	cellular macromolecule metabolic process	5.57e-08	5.7e-06	1.64	18044	4483	233	95	[HSPA1A - heat shock 70kda protein 1a, CDC20 - cell division cycle 20, APOBEC3B - apolipoprotein b mrna editing enzyme, catalytic polypeptide-like 3b, TCOF1 - treacher collins-franceschetti syndrome 1, BIRC5 - baculoviral iap repeat containing 5, RFC3 - replication factor c (activator 1) 3, 38kda, CDK1 - cyclin-dependent kinase 1, TK1 - thymidine kinase 1, soluble, BRCA2 - breast cancer 2, early …
GO:0051493	regulation of cytoskeleton organization	7.06e-08	7.19e-06	3.58	18044	519	233	24	[HSPA1A - heat shock 70kda protein 1a, CCSAP - centriole, cilia and spindle-associated protein, IQGAP3 - iq motif containing gtpase activating protein 3, CKAP5 - cytoskeleton associated protein 5, PLK1 - polo-like kinase 1, PSRC1 - proline/serine-rich coiled-coil 1, NEK2 - nima-related kinase 2, STMN1 - stathmin 1, TPX2 - tpx2, microtubule-associated, CCNF - cyclin f, KIF18A - kinesin family memb…
GO:0051128	regulation of cellular component organization	7.4e-08	7.48e-06	1.97	18044	2440	233	62	[HSPA1A - heat shock 70kda protein 1a, CCSAP - centriole, cilia and spindle-associated protein, CDC20 - cell division cycle 20, KIF20B - kinesin family member 20b, SPDL1 - spindle apparatus coiled-coil protein 1, ANLN - anillin, actin binding protein, CDC25C - cell division cycle 25c, SPAG5 - sperm associated antigen 5, LDLR - low density lipoprotein receptor, ZWINT - zw10 interacting kinetochore…
GO:0043549	regulation of kinase activity	7.98e-08	8.02e-06	2.86	18044	865	233	32	[KIF14 - kinesin family member 14, CCNB2 - cyclin b2, CXCR4 - chemokine (c-x-c motif) receptor 4, CDK1 - cyclin-dependent kinase 1, CENPE - centromere protein e, 312kda, CCNF - cyclin f, CDC25C - cell division cycle 25c, DBF4B - dbf4 homolog b (s. cerevisiae), PBK - pdz binding kinase, INCENP - inner centromere protein antigens 135/155kda, NCAPG2 - non-smc condensin ii complex, subunit g2, CIT - …
GO:0051347	positive regulation of transferase activity	1.11e-07	1.11e-05	3.19	18044	656	233	27	[KIF14 - kinesin family member 14, CDC20 - cell division cycle 20, NEK2 - nima-related kinase 2, RFC3 - replication factor c (activator 1) 3, 38kda, CXCR4 - chemokine (c-x-c motif) receptor 4, CDK1 - cyclin-dependent kinase 1, CENPE - centromere protein e, 312kda, AURKB - aurora kinase b, DBF4B - dbf4 homolog b (s. cerevisiae), PBK - pdz binding kinase, INCENP - inner centromere protein antigens …
GO:0000212	meiotic spindle organization	1.49e-07	1.48e-05	35.2	18044	11	233	5	[FBXO5 - f-box protein 5, CCNB2 - cyclin b2, TUBG1 - tubulin, gamma 1, ESPL1 - extra spindle pole bodies homolog 1 (s. cerevisiae), AURKA - aurora kinase a]
GO:0035404	histone-serine phosphorylation	1.49e-07	1.47e-05	35.2	18044	11	233	5	[VRK1 - vaccinia related kinase 1, CCNB1 - cyclin b1, AURKB - aurora kinase b, HMGA2 - high mobility group at-hook 2, AURKA - aurora kinase a]
GO:0051255	spindle midzone assembly	1.49e-07	1.46e-05	35.2	18044	11	233	5	[PRC1 - protein regulator of cytokinesis 1, INCENP - inner centromere protein antigens 135/155kda, KIF4A - kinesin family member 4a, AURKB - aurora kinase b, RACGAP1 - rac gtpase activating protein 1]
GO:0007018	microtubule-based movement	1.5e-07	1.46e-05	5	18044	248	233	16	[KIF14 - kinesin family member 14, NDE1 - nude neurodevelopment protein 1, DLGAP5 - discs, large (drosophila) homolog-associated protein 5, CENPE - centromere protein e, 312kda, KIF20B - kinesin family member 20b, KIF18A - kinesin family member 18a, KIF15 - kinesin family member 15, KIF20A - kinesin family member 20a, KIF22 - kinesin family member 22, RACGAP1 - rac gtpase activating protein 1, KI…
GO:0032392	DNA geometric change	1.51e-07	1.46e-05	7.89	18044	108	233	11	[MCM8 - minichromosome maintenance complex component 8, PIF1 - pif1 5'-to-3' dna helicase, POLQ - polymerase (dna directed), theta, RECQL4 - recq protein-like 4, ERCC6L - excision repair cross-complementing rodent repair deficiency, complementation group 6-like, RFC3 - replication factor c (activator 1) 3, 38kda, CHTF18 - ctf18, chromosome transmission fidelity factor 18 homolog (s. cerevisiae), …
GO:0050790	regulation of catalytic activity	1.62e-07	1.55e-05	1.96	18044	2376	233	60	[HSPA1A - heat shock 70kda protein 1a, ANP32E - acidic (leucine-rich) nuclear phosphoprotein 32 family, member e, CDC20 - cell division cycle 20, CCNB2 - cyclin b2, CDK1 - cyclin-dependent kinase 1, RFC3 - replication factor c (activator 1) 3, 38kda, ARHGEF39 - rho guanine nucleotide exchange factor (gef) 39, HMGB2 - high mobility group box 2, CDC25C - cell division cycle 25c, RACGAP1 - rac gtpas…
GO:0007077	mitotic nuclear envelope disassembly	2.53e-07	2.41e-05	32.27	18044	12	233	5	[VRK1 - vaccinia related kinase 1, PLK1 - polo-like kinase 1, CCNB1 - cyclin b1, CCNB2 - cyclin b2, CDK1 - cyclin-dependent kinase 1]
GO:0034622	cellular protein-containing complex assembly	2.55e-07	2.42e-05	2.84	18044	818	233	30	[HSPA1A - heat shock 70kda protein 1a, CKAP5 - cytoskeleton associated protein 5, CENPA - centromere protein a, MIS18A - mis18 kinetochore protein homolog a (s. pombe), DLGAP5 - discs, large (drosophila) homolog-associated protein 5, H2AFX - h2a histone family, member x, CENPE - centromere protein e, 312kda, CENPM - centromere protein m, CENPF - centromere protein f, 350/400kda, HMGB2 - high mobi…
GO:2001021	negative regulation of response to DNA damage stimulus	3.59e-07	3.38e-05	9.68	18044	72	233	9	[CHEK2 - checkpoint kinase 2, POLQ - polymerase (dna directed), theta, FBXO5 - f-box protein 5, BCL2L12 - bcl2-like 12 (proline rich), AUNIP - aurora kinase a and ninein interacting protein, PARPBP - parp1 binding protein, FANCB - fanconi anemia, complementation group b, CDKN2D - cyclin-dependent kinase inhibitor 2d (p19, inhibits cdk4), HMGA2 - high mobility group at-hook 2]
GO:1904666	regulation of ubiquitin protein ligase activity	3.65e-07	3.42e-05	20.2	18044	23	233	6	[PLK1 - polo-like kinase 1, CDC20 - cell division cycle 20, FBXO5 - f-box protein 5, MAD2L1 - mad2 mitotic arrest deficient-like 1 (yeast), UBE2C - ubiquitin-conjugating enzyme e2c, UBE2S - ubiquitin-conjugating enzyme e2s]
GO:0070601	centromeric sister chromatid cohesion	3.98e-07	3.71e-05	51.63	18044	6	233	4	[BUB1 - bub1 mitotic checkpoint serine/threonine kinase, BUB1B - bub1 mitotic checkpoint serine/threonine kinase b, SGOL1 - shugoshin-like 1 (s. pombe), SGOL2 - shugoshin-like 2 (s. pombe)]
GO:0051716	cellular response to stimulus	5.06e-07	4.69e-05	1.83	18044	2755	233	65	[HSPA1A - heat shock 70kda protein 1a, CDK1 - cyclin-dependent kinase 1, RFC3 - replication factor c (activator 1) 3, 38kda, BRCA2 - breast cancer 2, early onset, HMGB2 - high mobility group box 2, CDC25C - cell division cycle 25c, TRAIP - traf interacting protein, GTSE1 - g-2 and s-phase expressed 1, PBK - pdz binding kinase, LDLR - low density lipoprotein receptor, FANCD2 - fanconi anemia, comp…
GO:1901992	positive regulation of mitotic cell cycle phase transition	8.03e-07	7.39e-05	8.82	18044	79	233	9	[CDCA5 - cell division cycle associated 5, DBF4B - dbf4 homolog b (s. cerevisiae), CCNB1 - cyclin b1, FBXO5 - f-box protein 5, DLGAP5 - discs, large (drosophila) homolog-associated protein 5, CDK1 - cyclin-dependent kinase 1, UBE2C - ubiquitin-conjugating enzyme e2c, ESPL1 - extra spindle pole bodies homolog 1 (s. cerevisiae), CDC25C - cell division cycle 25c]
GO:0051256	mitotic spindle midzone assembly	9.2e-07	8.41e-05	44.25	18044	7	233	4	[PRC1 - protein regulator of cytokinesis 1, KIF4A - kinesin family member 4a, AURKB - aurora kinase b, RACGAP1 - rac gtpase activating protein 1]
GO:0030397	membrane disassembly	9.29e-07	8.45e-05	25.81	18044	15	233	5	[VRK1 - vaccinia related kinase 1, PLK1 - polo-like kinase 1, CCNB1 - cyclin b1, CCNB2 - cyclin b2, CDK1 - cyclin-dependent kinase 1]
GO:0051081	nuclear envelope disassembly	9.29e-07	8.4e-05	25.81	18044	15	233	5	[VRK1 - vaccinia related kinase 1, PLK1 - polo-like kinase 1, CCNB1 - cyclin b1, CCNB2 - cyclin b2, CDK1 - cyclin-dependent kinase 1]
GO:0051642	centrosome localization	1.03e-06	9.21e-05	17.21	18044	27	233	6	[SUN2 - sad1 and unc84 domain containing 2, NDE1 - nude neurodevelopment protein 1, DLGAP5 - discs, large (drosophila) homolog-associated protein 5, MAD2L1 - mad2 mitotic arrest deficient-like 1 (yeast), GPSM2 - g-protein signaling modulator 2, AURKA - aurora kinase a]
GO:0061842	microtubule organizing center localization	1.29e-06	0.000115	16.59	18044	28	233	6	[SUN2 - sad1 and unc84 domain containing 2, NDE1 - nude neurodevelopment protein 1, DLGAP5 - discs, large (drosophila) homolog-associated protein 5, MAD2L1 - mad2 mitotic arrest deficient-like 1 (yeast), GPSM2 - g-protein signaling modulator 2, AURKA - aurora kinase a]
GO:0044773	mitotic DNA damage checkpoint	1.4e-06	0.000124	12.32	18044	44	233	7	[CHEK2 - checkpoint kinase 2, FANCD2 - fanconi anemia, complementation group d2, CDK1 - cyclin-dependent kinase 1, BLM - bloom syndrome, recq helicase-like, EME1 - essential meiotic structure-specific endonuclease 1, TICRR - topbp1-interacting checkpoint and replication regulator, HMGA2 - high mobility group at-hook 2]
GO:0051299	centrosome separation	1.82e-06	0.000161	38.72	18044	8	233	4	[KIF11 - kinesin family member 11, NDE1 - nude neurodevelopment protein 1, NEK2 - nima-related kinase 2, AURKA - aurora kinase a]
GO:0051177	meiotic sister chromatid cohesion	1.82e-06	0.00016	38.72	18044	8	233	4	[BUB1 - bub1 mitotic checkpoint serine/threonine kinase, BUB1B - bub1 mitotic checkpoint serine/threonine kinase b, SGOL1 - shugoshin-like 1 (s. pombe), SGOL2 - shugoshin-like 2 (s. pombe)]
GO:0051298	centrosome duplication	1.88e-06	0.000164	22.78	18044	17	233	5	[CKAP5 - cytoskeleton associated protein 5, NDE1 - nude neurodevelopment protein 1, BRCA2 - breast cancer 2, early onset, NDC80 - ndc80 kinetochore complex component, SASS6 - spindle assembly 6 homolog (c. elegans)]
GO:0006998	nuclear envelope organization	1.91e-06	0.000166	11.78	18044	46	233	7	[VRK1 - vaccinia related kinase 1, SUN2 - sad1 and unc84 domain containing 2, PLK1 - polo-like kinase 1, REEP4 - receptor accessory protein 4, CCNB1 - cyclin b1, CCNB2 - cyclin b2, CDK1 - cyclin-dependent kinase 1]
GO:1902751	positive regulation of cell cycle G2/M phase transition	1.99e-06	0.000172	15.49	18044	30	233	6	[DBF4B - dbf4 homolog b (s. cerevisiae), CCNB1 - cyclin b1, FBXO5 - f-box protein 5, CDK1 - cyclin-dependent kinase 1, ATAD5 - atpase family, aaa domain containing 5, CDC25C - cell division cycle 25c]
GO:0007057	spindle assembly involved in female meiosis I	2.13e-06	0.000182	77.44	18044	3	233	3	[CCNB2 - cyclin b2, FBXO5 - f-box protein 5, AURKA - aurora kinase a]
GO:0051754	meiotic sister chromatid cohesion, centromeric	2.13e-06	0.000181	77.44	18044	3	233	3	[BUB1 - bub1 mitotic checkpoint serine/threonine kinase, BUB1B - bub1 mitotic checkpoint serine/threonine kinase b, SGOL2 - shugoshin-like 2 (s. pombe)]
GO:0140056	organelle localization by membrane tethering	2.2e-06	0.000187	5.47	18044	170	233	12	[CKAP5 - cytoskeleton associated protein 5, NDE1 - nude neurodevelopment protein 1, CEP78 - centrosomal protein 78kda, PLK1 - polo-like kinase 1, NEK2 - nima-related kinase 2, TUBG1 - tubulin, gamma 1, CDK1 - cyclin-dependent kinase 1, CENPJ - centromere protein j, TUBB - tubulin, beta class i, TUBB4B - tubulin, beta 4b class ivb, SCLT1 - sodium channel and clathrin linker 1, PLK4 - polo-like kin…
GO:0065009	regulation of molecular function	2.43e-06	0.000205	1.73	18044	3004	233	67	[HSPA1A - heat shock 70kda protein 1a, ANP32E - acidic (leucine-rich) nuclear phosphoprotein 32 family, member e, CDC20 - cell division cycle 20, CCNB2 - cyclin b2, CDK1 - cyclin-dependent kinase 1, RFC3 - replication factor c (activator 1) 3, 38kda, ARHGEF39 - rho guanine nucleotide exchange factor (gef) 39, HMGB2 - high mobility group box 2, CDC25C - cell division cycle 25c, TRAIP - traf intera…
GO:0044774	mitotic DNA integrity checkpoint	2.57e-06	0.000215	11.29	18044	48	233	7	[CHEK2 - checkpoint kinase 2, FANCD2 - fanconi anemia, complementation group d2, CDK1 - cyclin-dependent kinase 1, BLM - bloom syndrome, recq helicase-like, EME1 - essential meiotic structure-specific endonuclease 1, TICRR - topbp1-interacting checkpoint and replication regulator, HMGA2 - high mobility group at-hook 2]
GO:0000077	DNA damage checkpoint	3.25e-06	0.000271	8.85	18044	70	233	8	[CHEK2 - checkpoint kinase 2, FANCD2 - fanconi anemia, complementation group d2, H2AFX - h2a histone family, member x, CDK1 - cyclin-dependent kinase 1, BLM - bloom syndrome, recq helicase-like, EME1 - essential meiotic structure-specific endonuclease 1, TICRR - topbp1-interacting checkpoint and replication regulator, HMGA2 - high mobility group at-hook 2]
GO:0051785	positive regulation of nuclear division	3.62e-06	0.000301	8.73	18044	71	233	8	[CDCA5 - cell division cycle associated 5, DLGAP5 - discs, large (drosophila) homolog-associated protein 5, UBE2C - ubiquitin-conjugating enzyme e2c, AURKB - aurora kinase b, RAD51AP1 - rad51 associated protein 1, ESPL1 - extra spindle pole bodies homolog 1 (s. cerevisiae), NUSAP1 - nucleolar and spindle associated protein 1, AURKA - aurora kinase a]
GO:0022406	membrane docking	3.76e-06	0.000311	5.19	18044	179	233	12	[NDE1 - nude neurodevelopment protein 1, CKAP5 - cytoskeleton associated protein 5, CEP78 - centrosomal protein 78kda, PLK1 - polo-like kinase 1, NEK2 - nima-related kinase 2, TUBG1 - tubulin, gamma 1, CDK1 - cyclin-dependent kinase 1, CENPJ - centromere protein j, TUBB - tubulin, beta class i, TUBB4B - tubulin, beta 4b class ivb, SCLT1 - sodium channel and clathrin linker 1, PLK4 - polo-like kin…
GO:0042770	signal transduction in response to DNA damage	4.18e-06	0.000344	7.26	18044	96	233	9	[CHEK2 - checkpoint kinase 2, PLK1 - polo-like kinase 1, CCNB1 - cyclin b1, CDK1 - cyclin-dependent kinase 1, BRCA2 - breast cancer 2, early onset, FOXM1 - forkhead box m1, CDC25C - cell division cycle 25c, GTSE1 - g-2 and s-phase expressed 1, AURKA - aurora kinase a]
GO:0006139	nucleobase-containing compound metabolic process	4.47e-06	0.000366	1.77	18044	2622	233	60	[HSPA1A - heat shock 70kda protein 1a, TCOF1 - treacher collins-franceschetti syndrome 1, APOBEC3B - apolipoprotein b mrna editing enzyme, catalytic polypeptide-like 3b, CDK1 - cyclin-dependent kinase 1, RFC3 - replication factor c (activator 1) 3, 38kda, BRCA2 - breast cancer 2, early onset, TK1 - thymidine kinase 1, soluble, HMGB3 - high mobility group box 3, HMGB2 - high mobility group box 2, …
GO:0043085	positive regulation of catalytic activity	4.53e-06	0.000368	2.17	18044	1354	233	38	[HSPA1A - heat shock 70kda protein 1a, KIF14 - kinesin family member 14, CDC20 - cell division cycle 20, NEK2 - nima-related kinase 2, ARHGAP19 - rho gtpase activating protein 19, RFC3 - replication factor c (activator 1) 3, 38kda, CXCR4 - chemokine (c-x-c motif) receptor 4, CDK1 - cyclin-dependent kinase 1, CENPE - centromere protein e, 312kda, RANGAP1 - ran gtpase activating protein 1, AURKB - …
GO:2000134	negative regulation of G1/S transition of mitotic cell cycle	5.4e-06	0.000437	7.04	18044	99	233	9	[RBL1 - retinoblastoma-like 1 (p107), CHEK2 - checkpoint kinase 2, CCNB1 - cyclin b1, CDK1 - cyclin-dependent kinase 1, CDC25C - cell division cycle 25c, CDKN2D - cyclin-dependent kinase inhibitor 2d (p19, inhibits cdk4), GTSE1 - g-2 and s-phase expressed 1, CDKN2C - cyclin-dependent kinase inhibitor 2c (p18, inhibits cdk4), AURKA - aurora kinase a]
GO:0030330	DNA damage response, signal transduction by p53 class mediator	5.49e-06	0.000442	8.26	18044	75	233	8	[CHEK2 - checkpoint kinase 2, CCNB1 - cyclin b1, CDK1 - cyclin-dependent kinase 1, BRCA2 - breast cancer 2, early onset, FOXM1 - forkhead box m1, CDC25C - cell division cycle 25c, GTSE1 - g-2 and s-phase expressed 1, AURKA - aurora kinase a]
GO:0051261	protein depolymerization	6.12e-06	0.00049	12.91	18044	36	233	6	[CCSAP - centriole, cilia and spindle-associated protein, CKAP5 - cytoskeleton associated protein 5, STMN1 - stathmin 1, KIF18B - kinesin family member 18b, KIF2C - kinesin family member 2c, KIF18A - kinesin family member 18a]
GO:1902807	negative regulation of cell cycle G1/S phase transition	6.37e-06	0.000507	6.9	18044	101	233	9	[RBL1 - retinoblastoma-like 1 (p107), CHEK2 - checkpoint kinase 2, CCNB1 - cyclin b1, CDK1 - cyclin-dependent kinase 1, CDC25C - cell division cycle 25c, CDKN2D - cyclin-dependent kinase inhibitor 2d (p19, inhibits cdk4), GTSE1 - g-2 and s-phase expressed 1, CDKN2C - cyclin-dependent kinase inhibitor 2c (p18, inhibits cdk4), AURKA - aurora kinase a]
GO:0031110	regulation of microtubule polymerization or depolymerization	6.7e-06	0.000531	8.05	18044	77	233	8	[HSPA1A - heat shock 70kda protein 1a, CKAP5 - cytoskeleton associated protein 5, PSRC1 - proline/serine-rich coiled-coil 1, STMN1 - stathmin 1, TPX2 - tpx2, microtubule-associated, SKA1 - spindle and kinetochore associated complex subunit 1, SKA3 - spindle and kinetochore associated complex subunit 3, SKA2 - spindle and kinetochore associated complex subunit 2]
GO:0065003	protein-containing complex assembly	6.73e-06	0.00053	2.2	18044	1270	233	36	[HSPA1A - heat shock 70kda protein 1a, CKAP5 - cytoskeleton associated protein 5, CENPA - centromere protein a, MIS18A - mis18 kinetochore protein homolog a (s. pombe), DLGAP5 - discs, large (drosophila) homolog-associated protein 5, H2AFX - h2a histone family, member x, CENPE - centromere protein e, 312kda, CENPM - centromere protein m, TK1 - thymidine kinase 1, soluble, CENPF - centromere prote…
GO:0032508	DNA duplex unwinding	6.91e-06	0.000542	6.83	18044	102	233	9	[MCM8 - minichromosome maintenance complex component 8, PIF1 - pif1 5'-to-3' dna helicase, POLQ - polymerase (dna directed), theta, RECQL4 - recq protein-like 4, ERCC6L - excision repair cross-complementing rodent repair deficiency, complementation group 6-like, RFC3 - replication factor c (activator 1) 3, 38kda, CHTF18 - ctf18, chromosome transmission fidelity factor 18 homolog (s. cerevisiae), …
GO:0051129	negative regulation of cellular component organization	6.99e-06	0.000545	2.69	18044	719	233	25	[HSPA1A - heat shock 70kda protein 1a, KIF14 - kinesin family member 14, CDC20 - cell division cycle 20, NEK2 - nima-related kinase 2, CCNF - cyclin f, AURKB - aurora kinase b, CENPF - centromere protein f, 350/400kda, SPDL1 - spindle apparatus coiled-coil protein 1, BUB3 - bub3 mitotic checkpoint protein, LDLR - low density lipoprotein receptor, TOP2A - topoisomerase (dna) ii alpha 170kda, FBXO5…
GO:1902806	regulation of cell cycle G1/S phase transition	7.1e-06	0.000551	5.36	18044	159	233	11	[RBL1 - retinoblastoma-like 1 (p107), CHEK2 - checkpoint kinase 2, KIF14 - kinesin family member 14, FAM83D - family with sequence similarity 83, member d, CCNB1 - cyclin b1, CDK1 - cyclin-dependent kinase 1, CDC25C - cell division cycle 25c, CDKN2D - cyclin-dependent kinase inhibitor 2d (p19, inhibits cdk4), GTSE1 - g-2 and s-phase expressed 1, CDKN2C - cyclin-dependent kinase inhibitor 2c (p18,…
GO:0031570	DNA integrity checkpoint	7.38e-06	0.00057	7.94	18044	78	233	8	[CHEK2 - checkpoint kinase 2, FANCD2 - fanconi anemia, complementation group d2, H2AFX - h2a histone family, member x, CDK1 - cyclin-dependent kinase 1, BLM - bloom syndrome, recq helicase-like, EME1 - essential meiotic structure-specific endonuclease 1, TICRR - topbp1-interacting checkpoint and replication regulator, HMGA2 - high mobility group at-hook 2]
GO:0045840	positive regulation of mitotic nuclear division	8.35e-06	0.000642	9.51	18044	57	233	7	[CDCA5 - cell division cycle associated 5, DLGAP5 - discs, large (drosophila) homolog-associated protein 5, UBE2C - ubiquitin-conjugating enzyme e2c, AURKB - aurora kinase b, ESPL1 - extra spindle pole bodies homolog 1 (s. cerevisiae), NUSAP1 - nucleolar and spindle associated protein 1, AURKA - aurora kinase a]
GO:0007056	spindle assembly involved in female meiosis	8.42e-06	0.000644	58.08	18044	4	233	3	[FBXO5 - f-box protein 5, CCNB2 - cyclin b2, AURKA - aurora kinase a]
GO:0046605	regulation of centrosome cycle	9.39e-06	0.000714	9.35	18044	58	233	7	[KIF11 - kinesin family member 11, NEK2 - nima-related kinase 2, CENPJ - centromere protein j, CCNF - cyclin f, PLK4 - polo-like kinase 4, GEN1 - gen1 holliday junction 5' flap endonuclease, AURKA - aurora kinase a]
GO:0022616	DNA strand elongation	9.57e-06	0.000724	16.84	18044	23	233	5	[RFC3 - replication factor c (activator 1) 3, 38kda, DCLRE1B - dna cross-link repair 1b, GINS3 - gins complex subunit 3 (psf3 homolog), GINS1 - gins complex subunit 1 (psf1 homolog), GINS4 - gins complex subunit 4 (sld5 homolog)]
GO:0007020	microtubule nucleation	9.57e-06	0.000721	16.84	18044	23	233	5	[NDE1 - nude neurodevelopment protein 1, TPX2 - tpx2, microtubule-associated, TUBG1 - tubulin, gamma 1, CENPJ - centromere protein j, MZT1 - mitotic spindle organizing protein 1]
GO:0032467	positive regulation of cytokinesis	9.93e-06	0.000744	11.91	18044	39	233	6	[KIF14 - kinesin family member 14, KIF20B - kinesin family member 20b, AURKB - aurora kinase b, CIT - citron (rho-interacting, serine/threonine kinase 21), ECT2 - epithelial cell transforming sequence 2 oncogene, RACGAP1 - rac gtpase activating protein 1]
GO:0010212	response to ionizing radiation	1.02e-05	0.000763	5.74	18044	135	233	10	[CHEK2 - checkpoint kinase 2, FANCD2 - fanconi anemia, complementation group d2, H2AFX - h2a histone family, member x, BRCA2 - breast cancer 2, early onset, RAD54L - rad54-like (s. cerevisiae), RAD51AP1 - rad51 associated protein 1, BLM - bloom syndrome, recq helicase-like, ECT2 - epithelial cell transforming sequence 2 oncogene, TICRR - topbp1-interacting checkpoint and replication regulator, RR…
GO:0006890	retrograde vesicle-mediated transport, Golgi to ER	1.07e-05	0.000797	7.56	18044	82	233	8	[KIF11 - kinesin family member 11, CENPE - centromere protein e, 312kda, KIF4A - kinesin family member 4a, KIF2C - kinesin family member 2c, KIF18A - kinesin family member 18a, KIF15 - kinesin family member 15, KIF22 - kinesin family member 22, RACGAP1 - rac gtpase activating protein 1]
GO:0090344	negative regulation of cell aging	1.2e-05	0.000884	16.13	18044	24	233	5	[RBL1 - retinoblastoma-like 1 (p107), FBXO5 - f-box protein 5, BCL2L12 - bcl2-like 12 (proline rich), FOXM1 - forkhead box m1, HMGA2 - high mobility group at-hook 2]
GO:0043161	proteasome-mediated ubiquitin-dependent protein catabolic process	1.2e-05	0.000881	3.77	18044	308	233	15	[KIF14 - kinesin family member 14, PLK1 - polo-like kinase 1, BUB1B - bub1 mitotic checkpoint serine/threonine kinase b, CDC20 - cell division cycle 20, MAD2L1 - mad2 mitotic arrest deficient-like 1 (yeast), CDK1 - cyclin-dependent kinase 1, UBE2C - ubiquitin-conjugating enzyme e2c, CCNF - cyclin f, AURKB - aurora kinase b, BUB3 - bub3 mitotic checkpoint protein, FBXO5 - f-box protein 5, CCNB1 - …
GO:0051315	attachment of mitotic spindle microtubules to kinetochore	1.24e-05	0.000905	25.81	18044	12	233	4	[CENPE - centromere protein e, 312kda, NUF2 - nuf2, ndc80 kinetochore complex component, KIF2C - kinesin family member 2c, NDC80 - ndc80 kinetochore complex component]
GO:0090169	regulation of spindle assembly	1.48e-05	0.00108	15.49	18044	25	233	5	[HSPA1A - heat shock 70kda protein 1a, CCSAP - centriole, cilia and spindle-associated protein, PLK1 - polo-like kinase 1, GPSM2 - g-protein signaling modulator 2, SPAG5 - sperm associated antigen 5]
GO:2001020	regulation of response to DNA damage stimulus	1.5e-05	0.00109	4.53	18044	205	233	12	[CHEK2 - checkpoint kinase 2, POLQ - polymerase (dna directed), theta, H2AFX - h2a histone family, member x, FBXO5 - f-box protein 5, BCL2L12 - bcl2-like 12 (proline rich), AUNIP - aurora kinase a and ninein interacting protein, FOXM1 - forkhead box m1, RAD51AP1 - rad51 associated protein 1, PARPBP - parp1 binding protein, FANCB - fanconi anemia, complementation group b, CDKN2D - cyclin-dependent…
GO:2000045	regulation of G1/S transition of mitotic cell cycle	1.7e-05	0.00122	5.42	18044	143	233	10	[RBL1 - retinoblastoma-like 1 (p107), CHEK2 - checkpoint kinase 2, KIF14 - kinesin family member 14, CCNB1 - cyclin b1, CDK1 - cyclin-dependent kinase 1, CDC25C - cell division cycle 25c, CDKN2D - cyclin-dependent kinase inhibitor 2d (p19, inhibits cdk4), GTSE1 - g-2 and s-phase expressed 1, CDKN2C - cyclin-dependent kinase inhibitor 2c (p18, inhibits cdk4), AURKA - aurora kinase a]
GO:0051053	negative regulation of DNA metabolic process	1.7e-05	0.00122	5.42	18044	143	233	10	[CHEK2 - checkpoint kinase 2, PIF1 - pif1 5'-to-3' dna helicase, POLQ - polymerase (dna directed), theta, FBXO5 - f-box protein 5, AUNIP - aurora kinase a and ninein interacting protein, BRCA2 - breast cancer 2, early onset, BLM - bloom syndrome, recq helicase-like, PARPBP - parp1 binding protein, FANCB - fanconi anemia, complementation group b, HMGA2 - high mobility group at-hook 2]
GO:0001833	inner cell mass cell proliferation	1.77e-05	0.00126	23.83	18044	13	233	4	[NCAPG2 - non-smc condensin ii complex, subunit g2, BRCA2 - breast cancer 2, early onset, GINS1 - gins complex subunit 1 (psf1 homolog), GINS4 - gins complex subunit 4 (sld5 homolog)]
GO:1904668	positive regulation of ubiquitin protein ligase activity	1.77e-05	0.00126	23.83	18044	13	233	4	[PLK1 - polo-like kinase 1, CDC20 - cell division cycle 20, UBE2C - ubiquitin-conjugating enzyme e2c, UBE2S - ubiquitin-conjugating enzyme e2s]
GO:0090306	spindle assembly involved in meiosis	2.09e-05	0.00148	46.47	18044	5	233	3	[CCNB2 - cyclin b2, FBXO5 - f-box protein 5, AURKA - aurora kinase a]
GO:0010971	positive regulation of G2/M transition of mitotic cell cycle	2.2e-05	0.00155	14.34	18044	27	233	5	[DBF4B - dbf4 homolog b (s. cerevisiae), CCNB1 - cyclin b1, FBXO5 - f-box protein 5, CDK1 - cyclin-dependent kinase 1, CDC25C - cell division cycle 25c]
GO:0009263	deoxyribonucleotide biosynthetic process	2.45e-05	0.00172	22.13	18044	14	233	4	[TYMS - thymidylate synthetase, RRM1 - ribonucleotide reductase m1, DTYMK - deoxythymidylate kinase (thymidylate kinase), RRM2 - ribonucleotide reductase m2]
GO:0072422	signal transduction involved in DNA damage checkpoint	2.46e-05	0.00172	8.09	18044	67	233	7	[CHEK2 - checkpoint kinase 2, PLK1 - polo-like kinase 1, CCNB1 - cyclin b1, CDK1 - cyclin-dependent kinase 1, CDC25C - cell division cycle 25c, GTSE1 - g-2 and s-phase expressed 1, AURKA - aurora kinase a]
GO:0072401	signal transduction involved in DNA integrity checkpoint	2.46e-05	0.00171	8.09	18044	67	233	7	[CHEK2 - checkpoint kinase 2, PLK1 - polo-like kinase 1, CCNB1 - cyclin b1, CDK1 - cyclin-dependent kinase 1, CDC25C - cell division cycle 25c, GTSE1 - g-2 and s-phase expressed 1, AURKA - aurora kinase a]
GO:0051321	meiotic cell cycle	2.46e-05	0.0017	8.09	18044	67	233	7	[BUB3 - bub3 mitotic checkpoint protein, SUN2 - sad1 and unc84 domain containing 2, NEK2 - nima-related kinase 2, H2AFX - h2a histone family, member x, RAD54L - rad54-like (s. cerevisiae), PKMYT1 - protein kinase, membrane associated tyrosine/threonine 1, RAD51AP1 - rad51 associated protein 1]
GO:0010498	proteasomal protein catabolic process	2.5e-05	0.00173	3.54	18044	328	233	15	[KIF14 - kinesin family member 14, PLK1 - polo-like kinase 1, BUB1B - bub1 mitotic checkpoint serine/threonine kinase b, CDC20 - cell division cycle 20, MAD2L1 - mad2 mitotic arrest deficient-like 1 (yeast), CDK1 - cyclin-dependent kinase 1, UBE2C - ubiquitin-conjugating enzyme e2c, CCNF - cyclin f, AURKB - aurora kinase b, BUB3 - bub3 mitotic checkpoint protein, FBXO5 - f-box protein 5, CCNB1 - …
GO:2000780	negative regulation of double-strand break repair	2.65e-05	0.00182	13.83	18044	28	233	5	[POLQ - polymerase (dna directed), theta, AUNIP - aurora kinase a and ninein interacting protein, PARPBP - parp1 binding protein, FANCB - fanconi anemia, complementation group b, HMGA2 - high mobility group at-hook 2]
GO:0046483	heterocycle metabolic process	3.11e-05	0.00213	1.66	18044	2791	233	60	[HSPA1A - heat shock 70kda protein 1a, TCOF1 - treacher collins-franceschetti syndrome 1, APOBEC3B - apolipoprotein b mrna editing enzyme, catalytic polypeptide-like 3b, CDK1 - cyclin-dependent kinase 1, RFC3 - replication factor c (activator 1) 3, 38kda, BRCA2 - breast cancer 2, early onset, TK1 - thymidine kinase 1, soluble, HMGB3 - high mobility group box 3, HMGB2 - high mobility group box 2, …
GO:0031023	microtubule organizing center organization	3.28e-05	0.00223	7.74	18044	70	233	7	[CKAP5 - cytoskeleton associated protein 5, PLK1 - polo-like kinase 1, CDK1 - cyclin-dependent kinase 1, CENPJ - centromere protein j, WDR62 - wd repeat domain 62, PLK4 - polo-like kinase 4, SASS6 - spindle assembly 6 homolog (c. elegans)]
GO:0072395	signal transduction involved in cell cycle checkpoint	3.28e-05	0.00222	7.74	18044	70	233	7	[CHEK2 - checkpoint kinase 2, PLK1 - polo-like kinase 1, CCNB1 - cyclin b1, CDK1 - cyclin-dependent kinase 1, CDC25C - cell division cycle 25c, GTSE1 - g-2 and s-phase expressed 1, AURKA - aurora kinase a]
GO:1903504	regulation of mitotic spindle checkpoint	3.31e-05	0.00223	20.65	18044	15	233	4	[CCNB1 - cyclin b1, MAD2L1 - mad2 mitotic arrest deficient-like 1 (yeast), GEN1 - gen1 holliday junction 5' flap endonuclease, NDC80 - ndc80 kinetochore complex component]
GO:0090266	regulation of mitotic cell cycle spindle assembly checkpoint	3.31e-05	0.00222	20.65	18044	15	233	4	[CCNB1 - cyclin b1, MAD2L1 - mad2 mitotic arrest deficient-like 1 (yeast), GEN1 - gen1 holliday junction 5' flap endonuclease, NDC80 - ndc80 kinetochore complex component]
GO:0090231	regulation of spindle checkpoint	3.31e-05	0.00221	20.65	18044	15	233	4	[CCNB1 - cyclin b1, MAD2L1 - mad2 mitotic arrest deficient-like 1 (yeast), GEN1 - gen1 holliday junction 5' flap endonuclease, NDC80 - ndc80 kinetochore complex component]
GO:0045860	positive regulation of protein kinase activity	3.32e-05	0.00221	2.91	18044	506	233	19	[IQGAP3 - iq motif containing gtpase activating protein 3, KIF14 - kinesin family member 14, PSRC1 - proline/serine-rich coiled-coil 1, TPX2 - tpx2, microtubule-associated, CXCR4 - chemokine (c-x-c motif) receptor 4, CDK1 - cyclin-dependent kinase 1, CENPE - centromere protein e, 312kda, DBF4B - dbf4 homolog b (s. cerevisiae), PBK - pdz binding kinase, INCENP - inner centromere protein antigens 1…
GO:0051445	regulation of meiotic cell cycle	3.39e-05	0.00224	9.68	18044	48	233	6	[TRIP13 - thyroid hormone receptor interactor 13, CDC20 - cell division cycle 20, FBXO5 - f-box protein 5, RAD51AP1 - rad51 associated protein 1, CDC25C - cell division cycle 25c, TTK - ttk protein kinase]
GO:0071897	DNA biosynthetic process	3.42e-05	0.00226	6.45	18044	96	233	8	[C17orf53 - chromosome 17 open reading frame 53, POLQ - polymerase (dna directed), theta, LIN9 - lin-9 homolog (c. elegans), RFC3 - replication factor c (activator 1) 3, 38kda, TK1 - thymidine kinase 1, soluble, CENPF - centromere protein f, 350/400kda, CDKN2D - cyclin-dependent kinase inhibitor 2d (p19, inhibits cdk4), TYMS - thymidylate synthetase]
GO:0002504	antigen processing and presentation of peptide or polysaccharide antigen via MHC class II	3.42e-05	0.00225	6.45	18044	96	233	8	[KIF11 - kinesin family member 11, CENPE - centromere protein e, 312kda, KIF4A - kinesin family member 4a, KIF2C - kinesin family member 2c, KIF18A - kinesin family member 18a, KIF15 - kinesin family member 15, KIF22 - kinesin family member 22, RACGAP1 - rac gtpase activating protein 1]
GO:0002495	antigen processing and presentation of peptide antigen via MHC class II	3.42e-05	0.00224	6.45	18044	96	233	8	[KIF11 - kinesin family member 11, CENPE - centromere protein e, 312kda, KIF4A - kinesin family member 4a, KIF2C - kinesin family member 2c, KIF18A - kinesin family member 18a, KIF15 - kinesin family member 15, KIF22 - kinesin family member 22, RACGAP1 - rac gtpase activating protein 1]
GO:0019886	antigen processing and presentation of exogenous peptide antigen via MHC class II	3.42e-05	0.00223	6.45	18044	96	233	8	[KIF11 - kinesin family member 11, CENPE - centromere protein e, 312kda, KIF4A - kinesin family member 4a, KIF2C - kinesin family member 2c, KIF18A - kinesin family member 18a, KIF15 - kinesin family member 15, KIF22 - kinesin family member 22, RACGAP1 - rac gtpase activating protein 1]
GO:0031399	regulation of protein modification process	3.52e-05	0.00228	1.88	18044	1769	233	43	[HSPA1A - heat shock 70kda protein 1a, KIF14 - kinesin family member 14, FAM83D - family with sequence similarity 83, member d, CDC20 - cell division cycle 20, CCNB2 - cyclin b2, CXCR4 - chemokine (c-x-c motif) receptor 4, CDK1 - cyclin-dependent kinase 1, CENPE - centromere protein e, 312kda, CCNF - cyclin f, CDC25C - cell division cycle 25c, DBF4B - dbf4 homolog b (s. cerevisiae), PBK - pdz bin…
GO:0045738	negative regulation of DNA repair	3.77e-05	0.00243	12.91	18044	30	233	5	[POLQ - polymerase (dna directed), theta, AUNIP - aurora kinase a and ninein interacting protein, PARPBP - parp1 binding protein, FANCB - fanconi anemia, complementation group b, HMGA2 - high mobility group at-hook 2]
GO:1901976	regulation of cell cycle checkpoint	3.77e-05	0.00242	12.91	18044	30	233	5	[CHEK2 - checkpoint kinase 2, CCNB1 - cyclin b1, MAD2L1 - mad2 mitotic arrest deficient-like 1 (yeast), GEN1 - gen1 holliday junction 5' flap endonuclease, NDC80 - ndc80 kinetochore complex component]
GO:0007100	mitotic centrosome separation	4.13e-05	0.00264	38.72	18044	6	233	3	[KIF11 - kinesin family member 11, NDE1 - nude neurodevelopment protein 1, AURKA - aurora kinase a]
GO:0001556	oocyte maturation	4.37e-05	0.00278	19.36	18044	16	233	4	[TRIP13 - thyroid hormone receptor interactor 13, FBXO5 - f-box protein 5, CCNB1 - cyclin b1, BRCA2 - breast cancer 2, early onset]
GO:0007064	mitotic sister chromatid cohesion	4.37e-05	0.00277	19.36	18044	16	233	4	[CDCA5 - cell division cycle associated 5, CDC20 - cell division cycle 20, SGOL1 - shugoshin-like 1 (s. pombe), GSG2 - germ cell associated 2 (haspin)]
GO:0044843	cell cycle G1/S phase transition	4.6e-05	0.00291	6.2	18044	100	233	8	[MCM8 - minichromosome maintenance complex component 8, IQGAP3 - iq motif containing gtpase activating protein 3, CCNA2 - cyclin a2, ORC6 - origin recognition complex, subunit 6, DBF4 - dbf4 homolog (s. cerevisiae), CDKN3 - cyclin-dependent kinase inhibitor 3, CDKN2D - cyclin-dependent kinase inhibitor 2d (p19, inhibits cdk4), CDKN2C - cyclin-dependent kinase inhibitor 2c (p18, inhibits cdk4)]
GO:0006725	cellular aromatic compound metabolic process	5.01e-05	0.00315	1.64	18044	2836	233	60	[HSPA1A - heat shock 70kda protein 1a, TCOF1 - treacher collins-franceschetti syndrome 1, APOBEC3B - apolipoprotein b mrna editing enzyme, catalytic polypeptide-like 3b, CDK1 - cyclin-dependent kinase 1, RFC3 - replication factor c (activator 1) 3, 38kda, BRCA2 - breast cancer 2, early onset, TK1 - thymidine kinase 1, soluble, HMGB3 - high mobility group box 3, HMGB2 - high mobility group box 2, …
GO:0071156	regulation of cell cycle arrest	5.3e-05	0.00332	6.07	18044	102	233	8	[CHEK2 - checkpoint kinase 2, CCNB1 - cyclin b1, CDK1 - cyclin-dependent kinase 1, FOXM1 - forkhead box m1, CDC25C - cell division cycle 25c, HMGA2 - high mobility group at-hook 2, GTSE1 - g-2 and s-phase expressed 1, AURKA - aurora kinase a]
GO:0051438	regulation of ubiquitin-protein transferase activity	6.01e-05	0.00375	8.77	18044	53	233	6	[PLK1 - polo-like kinase 1, CDC20 - cell division cycle 20, FBXO5 - f-box protein 5, MAD2L1 - mad2 mitotic arrest deficient-like 1 (yeast), UBE2C - ubiquitin-conjugating enzyme e2c, UBE2S - ubiquitin-conjugating enzyme e2s]
GO:2000779	regulation of double-strand break repair	6.1e-05	0.0038	7.04	18044	77	233	7	[POLQ - polymerase (dna directed), theta, AUNIP - aurora kinase a and ninein interacting protein, FOXM1 - forkhead box m1, RAD51AP1 - rad51 associated protein 1, PARPBP - parp1 binding protein, FANCB - fanconi anemia, complementation group b, HMGA2 - high mobility group at-hook 2]
GO:0071158	positive regulation of cell cycle arrest	6.1e-05	0.00378	7.04	18044	77	233	7	[CHEK2 - checkpoint kinase 2, CCNB1 - cyclin b1, CDK1 - cyclin-dependent kinase 1, CDC25C - cell division cycle 25c, HMGA2 - high mobility group at-hook 2, GTSE1 - g-2 and s-phase expressed 1, AURKA - aurora kinase a]
GO:0006977	DNA damage response, signal transduction by p53 class mediator resulting in cell cycle arrest	6.69e-05	0.00413	8.6	18044	54	233	6	[CHEK2 - checkpoint kinase 2, CCNB1 - cyclin b1, CDK1 - cyclin-dependent kinase 1, CDC25C - cell division cycle 25c, GTSE1 - g-2 and s-phase expressed 1, AURKA - aurora kinase a]
GO:0040020	regulation of meiotic nuclear division	7.05e-05	0.00433	11.39	18044	34	233	5	[TRIP13 - thyroid hormone receptor interactor 13, CDC20 - cell division cycle 20, FBXO5 - f-box protein 5, RAD51AP1 - rad51 associated protein 1, TTK - ttk protein kinase]
GO:0090267	positive regulation of mitotic cell cycle spindle assembly checkpoint	7.16e-05	0.00438	33.19	18044	7	233	3	[MAD2L1 - mad2 mitotic arrest deficient-like 1 (yeast), GEN1 - gen1 holliday junction 5' flap endonuclease, NDC80 - ndc80 kinetochore complex component]
GO:0090232	positive regulation of spindle checkpoint	7.16e-05	0.00436	33.19	18044	7	233	3	[MAD2L1 - mad2 mitotic arrest deficient-like 1 (yeast), GEN1 - gen1 holliday junction 5' flap endonuclease, NDC80 - ndc80 kinetochore complex component]
GO:0006271	DNA strand elongation involved in DNA replication	7.19e-05	0.00437	17.21	18044	18	233	4	[RFC3 - replication factor c (activator 1) 3, 38kda, GINS3 - gins complex subunit 3 (psf3 homolog), GINS1 - gins complex subunit 1 (psf1 homolog), GINS4 - gins complex subunit 4 (sld5 homolog)]
GO:1902400	intracellular signal transduction involved in G1 DNA damage checkpoint	7.43e-05	0.00449	8.45	18044	55	233	6	[CHEK2 - checkpoint kinase 2, CCNB1 - cyclin b1, CDK1 - cyclin-dependent kinase 1, CDC25C - cell division cycle 25c, GTSE1 - g-2 and s-phase expressed 1, AURKA - aurora kinase a]
GO:1902403	signal transduction involved in mitotic DNA integrity checkpoint	7.43e-05	0.00447	8.45	18044	55	233	6	[CHEK2 - checkpoint kinase 2, CCNB1 - cyclin b1, CDK1 - cyclin-dependent kinase 1, CDC25C - cell division cycle 25c, GTSE1 - g-2 and s-phase expressed 1, AURKA - aurora kinase a]
GO:1902402	signal transduction involved in mitotic DNA damage checkpoint	7.43e-05	0.00446	8.45	18044	55	233	6	[CHEK2 - checkpoint kinase 2, CCNB1 - cyclin b1, CDK1 - cyclin-dependent kinase 1, CDC25C - cell division cycle 25c, GTSE1 - g-2 and s-phase expressed 1, AURKA - aurora kinase a]
GO:0072431	signal transduction involved in mitotic G1 DNA damage checkpoint	7.43e-05	0.00444	8.45	18044	55	233	6	[CHEK2 - checkpoint kinase 2, CCNB1 - cyclin b1, CDK1 - cyclin-dependent kinase 1, CDC25C - cell division cycle 25c, GTSE1 - g-2 and s-phase expressed 1, AURKA - aurora kinase a]
GO:0032506	cytokinetic process	8.14e-05	0.00485	11.06	18044	35	233	5	[AURKB - aurora kinase b, CEP55 - centrosomal protein 55kda, ANLN - anillin, actin binding protein, KIF20A - kinesin family member 20a, RACGAP1 - rac gtpase activating protein 1]
GO:0031297	replication fork processing	8.14e-05	0.00483	11.06	18044	35	233	5	[BRCA2 - breast cancer 2, early onset, BLM - bloom syndrome, recq helicase-like, GEN1 - gen1 holliday junction 5' flap endonuclease, EME1 - essential meiotic structure-specific endonuclease 1, TRAIP - traf interacting protein]
GO:2000773	negative regulation of cellular senescence	9.02e-05	0.00533	16.3	18044	19	233	4	[RBL1 - retinoblastoma-like 1 (p107), FBXO5 - f-box protein 5, BCL2L12 - bcl2-like 12 (proline rich), HMGA2 - high mobility group at-hook 2]
GO:2000104	negative regulation of DNA-dependent DNA replication	9.02e-05	0.00531	16.3	18044	19	233	4	[CHEK2 - checkpoint kinase 2, FBXO5 - f-box protein 5, BRCA2 - breast cancer 2, early onset, BLM - bloom syndrome, recq helicase-like]
GO:0007095	mitotic G2 DNA damage checkpoint	9.02e-05	0.00529	16.3	18044	19	233	4	[CDK1 - cyclin-dependent kinase 1, BLM - bloom syndrome, recq helicase-like, TICRR - topbp1-interacting checkpoint and replication regulator, HMGA2 - high mobility group at-hook 2]
GO:0072413	signal transduction involved in mitotic cell cycle checkpoint	9.1e-05	0.00531	8.15	18044	57	233	6	[CHEK2 - checkpoint kinase 2, CCNB1 - cyclin b1, CDK1 - cyclin-dependent kinase 1, CDC25C - cell division cycle 25c, GTSE1 - g-2 and s-phase expressed 1, AURKA - aurora kinase a]
GO:0001932	regulation of protein phosphorylation	0.000101	0.0059	1.95	18044	1387	233	35	[KIF14 - kinesin family member 14, FAM83D - family with sequence similarity 83, member d, CCNB2 - cyclin b2, CXCR4 - chemokine (c-x-c motif) receptor 4, CDK1 - cyclin-dependent kinase 1, CENPE - centromere protein e, 312kda, CCNF - cyclin f, CDC25C - cell division cycle 25c, DBF4B - dbf4 homolog b (s. cerevisiae), PBK - pdz binding kinase, INCENP - inner centromere protein antigens 135/155kda, NC…
GO:0007099	centriole replication	0.000112	0.00647	15.49	18044	20	233	4	[CENPJ - centromere protein j, WDR62 - wd repeat domain 62, PLK4 - polo-like kinase 4, SASS6 - spindle assembly 6 homolog (c. elegans)]
GO:0000733	DNA strand renaturation	0.000113	0.00655	29.04	18044	8	233	3	[RECQL4 - recq protein-like 4, RAD54L - rad54-like (s. cerevisiae), BLM - bloom syndrome, recq helicase-like]
GO:1901978	positive regulation of cell cycle checkpoint	0.000113	0.00653	29.04	18044	8	233	3	[MAD2L1 - mad2 mitotic arrest deficient-like 1 (yeast), GEN1 - gen1 holliday junction 5' flap endonuclease, NDC80 - ndc80 kinetochore complex component]
GO:0030163	protein catabolic process	0.000116	0.00664	2.96	18044	419	233	16	[KIF14 - kinesin family member 14, CDC20 - cell division cycle 20, PLK1 - polo-like kinase 1, BUB1B - bub1 mitotic checkpoint serine/threonine kinase b, CDK1 - cyclin-dependent kinase 1, MAD2L1 - mad2 mitotic arrest deficient-like 1 (yeast), UBE2C - ubiquitin-conjugating enzyme e2c, CCNF - cyclin f, AURKB - aurora kinase b, CHEK2 - checkpoint kinase 2, BUB3 - bub3 mitotic checkpoint protein, FBXO…
GO:0044093	positive regulation of molecular function	0.000122	0.00694	1.83	18044	1689	233	40	[HSPA1A - heat shock 70kda protein 1a, KIF14 - kinesin family member 14, CDC20 - cell division cycle 20, NEK2 - nima-related kinase 2, ARHGAP19 - rho gtpase activating protein 19, CXCR4 - chemokine (c-x-c motif) receptor 4, CDK1 - cyclin-dependent kinase 1, RFC3 - replication factor c (activator 1) 3, 38kda, CENPE - centromere protein e, 312kda, RANGAP1 - ran gtpase activating protein 1, AURKB - …
GO:0072698	protein localization to microtubule cytoskeleton	0.000122	0.00694	10.19	18044	38	233	5	[FAM83D - family with sequence similarity 83, member d, KIF20B - kinesin family member 20b, TTK - ttk protein kinase, AURKA - aurora kinase a, SPAG5 - sperm associated antigen 5]
GO:0072331	signal transduction by p53 class mediator	0.000124	0.00702	5.39	18044	115	233	8	[CHEK2 - checkpoint kinase 2, CCNB1 - cyclin b1, CDK1 - cyclin-dependent kinase 1, BRCA2 - breast cancer 2, early onset, FOXM1 - forkhead box m1, CDC25C - cell division cycle 25c, GTSE1 - g-2 and s-phase expressed 1, AURKA - aurora kinase a]
GO:0021987	cerebral cortex development	0.000133	0.00753	7.62	18044	61	233	6	[ARHGAP11B - rho gtpase activating protein 11b, KIF14 - kinesin family member 14, NDE1 - nude neurodevelopment protein 1, H2AFX - h2a histone family, member x, WDR62 - wd repeat domain 62, TACC3 - transforming, acidic coiled-coil containing protein 3]
GO:0031572	G2 DNA damage checkpoint	0.000136	0.00768	14.75	18044	21	233	4	[CDK1 - cyclin-dependent kinase 1, BLM - bloom syndrome, recq helicase-like, TICRR - topbp1-interacting checkpoint and replication regulator, HMGA2 - high mobility group at-hook 2]
GO:0061982	meiosis I cell cycle process	0.000146	0.00819	7.49	18044	62	233	6	[TRIP13 - thyroid hormone receptor interactor 13, TOP2A - topoisomerase (dna) ii alpha 170kda, CCNB2 - cyclin b2, CKS2 - cdc28 protein kinase regulatory subunit 2, BRCA2 - breast cancer 2, early onset, EME1 - essential meiotic structure-specific endonuclease 1]
GO:0008283	cell proliferation	0.00016	0.00893	2.87	18044	431	233	16	[BUB1 - bub1 mitotic checkpoint serine/threonine kinase, KIF14 - kinesin family member 14, FAM83D - family with sequence similarity 83, member d, BRCA2 - breast cancer 2, early onset, AURKB - aurora kinase b, GINS1 - gins complex subunit 1 (psf1 homolog), CDC25C - cell division cycle 25c, MELK - maternal embryonic leucine zipper kinase, GINS4 - gins complex subunit 4 (sld5 homolog), RACGAP1 - rac…
GO:0072355	histone H3-T3 phosphorylation	0.000166	0.00924	77.44	18044	2	233	2	[VRK1 - vaccinia related kinase 1, GSG2 - germ cell associated 2 (haspin)]
GO:0085020	protein K6-linked ubiquitination	0.000169	0.00935	25.81	18044	9	233	3	[BARD1 - brca1 associated ring domain 1, UBE2T - ubiquitin-conjugating enzyme e2t (putative), UBE2S - ubiquitin-conjugating enzyme e2s]
GO:1904776	regulation of protein localization to cell cortex	0.000169	0.00932	25.81	18044	9	233	3	[PLK1 - polo-like kinase 1, GPSM2 - g-protein signaling modulator 2, SAPCD2 - suppressor apc domain containing 2]
GO:0006282	regulation of DNA repair	0.000176	0.0097	5.12	18044	121	233	8	[POLQ - polymerase (dna directed), theta, H2AFX - h2a histone family, member x, AUNIP - aurora kinase a and ninein interacting protein, FOXM1 - forkhead box m1, RAD51AP1 - rad51 associated protein 1, PARPBP - parp1 binding protein, FANCB - fanconi anemia, complementation group b, HMGA2 - high mobility group at-hook 2]
GO:0051054	positive regulation of DNA metabolic process	0.000192	0.0105	3.74	18044	228	233	11	[DBF4B - dbf4 homolog b (s. cerevisiae), NEK2 - nima-related kinase 2, H2AFX - h2a histone family, member x, DBF4 - dbf4 homolog (s. cerevisiae), RFC3 - replication factor c (activator 1) 3, 38kda, ATAD5 - atpase family, aaa domain containing 5, AURKB - aurora kinase b, FOXM1 - forkhead box m1, CHTF18 - ctf18, chromosome transmission fidelity factor 18 homolog (s. cerevisiae), RAD51AP1 - rad51 as…
GO:0033674	positive regulation of kinase activity	0.000195	0.0107	2.54	18044	579	233	19	[IQGAP3 - iq motif containing gtpase activating protein 3, KIF14 - kinesin family member 14, PSRC1 - proline/serine-rich coiled-coil 1, TPX2 - tpx2, microtubule-associated, CXCR4 - chemokine (c-x-c motif) receptor 4, CDK1 - cyclin-dependent kinase 1, CENPE - centromere protein e, 312kda, DBF4B - dbf4 homolog b (s. cerevisiae), PBK - pdz binding kinase, INCENP - inner centromere protein antigens 1…
GO:0042325	regulation of phosphorylation	0.000196	0.0107	1.85	18044	1551	233	37	[KIF14 - kinesin family member 14, FAM83D - family with sequence similarity 83, member d, BARD1 - brca1 associated ring domain 1, CCNB2 - cyclin b2, CXCR4 - chemokine (c-x-c motif) receptor 4, CDK1 - cyclin-dependent kinase 1, CENPE - centromere protein e, 312kda, CCNF - cyclin f, CDC25C - cell division cycle 25c, DBF4B - dbf4 homolog b (s. cerevisiae), PBK - pdz binding kinase, INCENP - inner ce…
GO:0044380	protein localization to cytoskeleton	0.000198	0.0108	9.22	18044	42	233	5	[FAM83D - family with sequence similarity 83, member d, KIF20B - kinesin family member 20b, TTK - ttk protein kinase, AURKA - aurora kinase a, SPAG5 - sperm associated antigen 5]
GO:0045005	DNA-dependent DNA replication maintenance of fidelity	0.000222	0.012	9	18044	43	233	5	[BRCA2 - breast cancer 2, early onset, BLM - bloom syndrome, recq helicase-like, EME1 - essential meiotic structure-specific endonuclease 1, GEN1 - gen1 holliday junction 5' flap endonuclease, TRAIP - traf interacting protein]
GO:1901360	organic cyclic compound metabolic process	0.000233	0.0126	1.54	18044	3059	233	61	[HSPA1A - heat shock 70kda protein 1a, TCOF1 - treacher collins-franceschetti syndrome 1, APOBEC3B - apolipoprotein b mrna editing enzyme, catalytic polypeptide-like 3b, CDK1 - cyclin-dependent kinase 1, RFC3 - replication factor c (activator 1) 3, 38kda, BRCA2 - breast cancer 2, early onset, TK1 - thymidine kinase 1, soluble, HMGB3 - high mobility group box 3, HMGB2 - high mobility group box 2, …
GO:0019220	regulation of phosphate metabolic process	0.000236	0.0127	1.78	18044	1743	233	40	[KIF14 - kinesin family member 14, FAM83D - family with sequence similarity 83, member d, BARD1 - brca1 associated ring domain 1, CCNB2 - cyclin b2, CXCR4 - chemokine (c-x-c motif) receptor 4, CDK1 - cyclin-dependent kinase 1, CENPE - centromere protein e, 312kda, CCNF - cyclin f, CDC25C - cell division cycle 25c, DBF4B - dbf4 homolog b (s. cerevisiae), PBK - pdz binding kinase, LDLR - low densit…
GO:0051174	regulation of phosphorus metabolic process	0.000236	0.0126	1.78	18044	1743	233	40	[KIF14 - kinesin family member 14, FAM83D - family with sequence similarity 83, member d, BARD1 - brca1 associated ring domain 1, CCNB2 - cyclin b2, CXCR4 - chemokine (c-x-c motif) receptor 4, CDK1 - cyclin-dependent kinase 1, CENPE - centromere protein e, 312kda, CCNF - cyclin f, CDC25C - cell division cycle 25c, DBF4B - dbf4 homolog b (s. cerevisiae), PBK - pdz binding kinase, LDLR - low densit…
GO:0051258	protein polymerization	0.000244	0.013	6.83	18044	68	233	6	[CKAP5 - cytoskeleton associated protein 5, FBXO5 - f-box protein 5, CENPJ - centromere protein j, UBE2C - ubiquitin-conjugating enzyme e2c, UBE2S - ubiquitin-conjugating enzyme e2s, DIAPH3 - diaphanous-related formin 3]
GO:0000082	G1/S transition of mitotic cell cycle	0.000279	0.0148	5.53	18044	98	233	7	[MCM8 - minichromosome maintenance complex component 8, IQGAP3 - iq motif containing gtpase activating protein 3, ORC6 - origin recognition complex, subunit 6, DBF4 - dbf4 homolog (s. cerevisiae), CDKN3 - cyclin-dependent kinase inhibitor 3, CDKN2D - cyclin-dependent kinase inhibitor 2d (p19, inhibits cdk4), CDKN2C - cyclin-dependent kinase inhibitor 2c (p18, inhibits cdk4)]
GO:0050794	regulation of cellular process	0.000292	0.0155	1.19	18044	10384	233	160	[HSPA1A - heat shock 70kda protein 1a, FAM83D - family with sequence similarity 83, member d, ANP32E - acidic (leucine-rich) nuclear phosphoprotein 32 family, member e, CDC20 - cell division cycle 20, BIRC5 - baculoviral iap repeat containing 5, TCOF1 - treacher collins-franceschetti syndrome 1, APOBEC3B - apolipoprotein b mrna editing enzyme, catalytic polypeptide-like 3b, CDK1 - cyclin-dependen…
GO:0015949	nucleobase-containing small molecule interconversion	0.000324	0.0171	11.91	18044	26	233	4	[TYMS - thymidylate synthetase, RRM1 - ribonucleotide reductase m1, DTYMK - deoxythymidylate kinase (thymidylate kinase), RRM2 - ribonucleotide reductase m2]
GO:0098534	centriole assembly	0.000324	0.017	11.91	18044	26	233	4	[CENPJ - centromere protein j, WDR62 - wd repeat domain 62, PLK4 - polo-like kinase 4, SASS6 - spindle assembly 6 homolog (c. elegans)]
GO:0090342	regulation of cell aging	0.000375	0.0196	8.07	18044	48	233	5	[RBL1 - retinoblastoma-like 1 (p107), FBXO5 - f-box protein 5, BCL2L12 - bcl2-like 12 (proline rich), FOXM1 - forkhead box m1, HMGA2 - high mobility group at-hook 2]
GO:1902750	negative regulation of cell cycle G2/M phase transition	0.000379	0.0198	5.26	18044	103	233	7	[PLK1 - polo-like kinase 1, CDK1 - cyclin-dependent kinase 1, AURKB - aurora kinase b, BLM - bloom syndrome, recq helicase-like, TICRR - topbp1-interacting checkpoint and replication regulator, HMGA2 - high mobility group at-hook 2, AURKA - aurora kinase a]
GO:0006950	response to stress	0.000394	0.0205	1.53	18044	2987	233	59	[HSPA1A - heat shock 70kda protein 1a, APOBEC3B - apolipoprotein b mrna editing enzyme, catalytic polypeptide-like 3b, CDK1 - cyclin-dependent kinase 1, RFC3 - replication factor c (activator 1) 3, 38kda, BRCA2 - breast cancer 2, early onset, HMGB3 - high mobility group box 3, HMGB2 - high mobility group box 2, CDC25C - cell division cycle 25c, TRAIP - traf interacting protein, GTSE1 - g-2 and s-…
GO:0045835	negative regulation of meiotic nuclear division	0.000429	0.0223	19.36	18044	12	233	3	[TRIP13 - thyroid hormone receptor interactor 13, FBXO5 - f-box protein 5, TTK - ttk protein kinase]
GO:0046785	microtubule polymerization	0.000429	0.0222	19.36	18044	12	233	3	[CKAP5 - cytoskeleton associated protein 5, FBXO5 - f-box protein 5, CENPJ - centromere protein j]
GO:0045737	positive regulation of cyclin-dependent protein serine/threonine kinase activity	0.000435	0.0224	11.06	18044	28	233	4	[PSRC1 - proline/serine-rich coiled-coil 1, CCNB1 - cyclin b1, CKS2 - cdc28 protein kinase regulatory subunit 2, CKS1B - cdc28 protein kinase regulatory subunit 1b]
GO:0034645	cellular macromolecule biosynthetic process	0.000459	0.0236	2.11	18044	880	233	24	[TRIP13 - thyroid hormone receptor interactor 13, RECQL4 - recq protein-like 4, BARD1 - brca1 associated ring domain 1, TCOF1 - treacher collins-franceschetti syndrome 1, LIN9 - lin-9 homolog (c. elegans), RFC3 - replication factor c (activator 1) 3, 38kda, CDK1 - cyclin-dependent kinase 1, RNASEH2A - ribonuclease h2, subunit a, TK1 - thymidine kinase 1, soluble, CHTF18 - ctf18, chromosome transm…
GO:0032954	regulation of cytokinetic process	0.000494	0.0253	51.63	18044	3	233	2	[KIF20B - kinesin family member 20b, ECT2 - epithelial cell transforming sequence 2 oncogene]
GO:0036123	histone H3-K9 dimethylation	0.000494	0.0252	51.63	18044	3	233	2	[SUV39H2 - suppressor of variegation 3-9 homolog 2 (drosophila), SUV39H1 - suppressor of variegation 3-9 homolog 1 (drosophila)]
GO:1905322	positive regulation of mesenchymal stem cell migration	0.000494	0.0251	51.63	18044	3	233	2	[FBXO5 - f-box protein 5, CXCR4 - chemokine (c-x-c motif) receptor 4]
GO:1905320	regulation of mesenchymal stem cell migration	0.000494	0.025	51.63	18044	3	233	2	[FBXO5 - f-box protein 5, CXCR4 - chemokine (c-x-c motif) receptor 4]
GO:0046125	pyrimidine deoxyribonucleoside metabolic process	0.000494	0.025	51.63	18044	3	233	2	[TK1 - thymidine kinase 1, soluble, DTYMK - deoxythymidylate kinase (thymidylate kinase)]
GO:0046104	thymidine metabolic process	0.000494	0.0249	51.63	18044	3	233	2	[TK1 - thymidine kinase 1, soluble, DTYMK - deoxythymidylate kinase (thymidylate kinase)]
GO:0006468	protein phosphorylation	0.000497	0.025	2.1	18044	885	233	24	[GRK6 - g protein-coupled receptor kinase 6, IQGAP3 - iq motif containing gtpase activating protein 3, BUB1 - bub1 mitotic checkpoint serine/threonine kinase, PLK1 - polo-like kinase 1, BUB1B - bub1 mitotic checkpoint serine/threonine kinase b, NEK2 - nima-related kinase 2, BIRC5 - baculoviral iap repeat containing 5, CDK1 - cyclin-dependent kinase 1, PKMYT1 - protein kinase, membrane associated …
GO:0140013	meiotic nuclear division	0.000498	0.0249	7.59	18044	51	233	5	[TRIP13 - thyroid hormone receptor interactor 13, TOP2A - topoisomerase (dna) ii alpha 170kda, CKS2 - cdc28 protein kinase regulatory subunit 2, BRCA2 - breast cancer 2, early onset, KIF18A - kinesin family member 18a]
GO:0048285	organelle fission	0.000514	0.0256	5.96	18044	78	233	6	[TRIP13 - thyroid hormone receptor interactor 13, MTFR2 - mitochondrial fission regulator 2, TOP2A - topoisomerase (dna) ii alpha 170kda, CKS2 - cdc28 protein kinase regulatory subunit 2, BRCA2 - breast cancer 2, early onset, KIF18A - kinesin family member 18a]
GO:0018105	peptidyl-serine phosphorylation	0.000543	0.027	3.89	18044	179	233	9	[CHEK2 - checkpoint kinase 2, VRK1 - vaccinia related kinase 1, PLK1 - polo-like kinase 1, CCNB1 - cyclin b1, CDK1 - cyclin-dependent kinase 1, AURKB - aurora kinase b, TTK - ttk protein kinase, HMGA2 - high mobility group at-hook 2, AURKA - aurora kinase a]
GO:0008150	biological_process	0.000636	0.0315	1.06	18044	16640	233	227	[HSPA1A - heat shock 70kda protein 1a, FAM83D - family with sequence similarity 83, member d, ANP32E - acidic (leucine-rich) nuclear phosphoprotein 32 family, member e, APOBEC3B - apolipoprotein b mrna editing enzyme, catalytic polypeptide-like 3b, RFC3 - replication factor c (activator 1) 3, 38kda, ARHGEF39 - rho guanine nucleotide exchange factor (gef) 39, KIF20B - kinesin family member 20b, BR…
GO:0000280	nuclear division	0.00065	0.0321	7.17	18044	54	233	5	[TRIP13 - thyroid hormone receptor interactor 13, TOP2A - topoisomerase (dna) ii alpha 170kda, CKS2 - cdc28 protein kinase regulatory subunit 2, BRCA2 - breast cancer 2, early onset, KIF18A - kinesin family member 18a]
GO:0006978	DNA damage response, signal transduction by p53 class mediator resulting in transcription of p21 class mediator	0.000696	0.0343	16.59	18044	14	233	3	[CHEK2 - checkpoint kinase 2, BRCA2 - breast cancer 2, early onset, FOXM1 - forkhead box m1]
GO:0022412	cellular process involved in reproduction in multicellular organism	0.000733	0.036	3	18044	310	233	12	[TRIP13 - thyroid hormone receptor interactor 13, PLK1 - polo-like kinase 1, CCNB2 - cyclin b2, CCNB1 - cyclin b1, FBXO5 - f-box protein 5, TOP2A - topoisomerase (dna) ii alpha 170kda, BRCA2 - breast cancer 2, early onset, KIF18A - kinesin family member 18a, HMGB2 - high mobility group box 2, TTK - ttk protein kinase, CASC5 - cancer susceptibility candidate 5, AURKA - aurora kinase a]
GO:1904031	positive regulation of cyclin-dependent protein kinase activity	0.000733	0.0359	9.68	18044	32	233	4	[PSRC1 - proline/serine-rich coiled-coil 1, CCNB1 - cyclin b1, CKS2 - cdc28 protein kinase regulatory subunit 2, CKS1B - cdc28 protein kinase regulatory subunit 1b]
GO:0044818	mitotic G2/M transition checkpoint	0.000733	0.0358	9.68	18044	32	233	4	[CDK1 - cyclin-dependent kinase 1, BLM - bloom syndrome, recq helicase-like, TICRR - topbp1-interacting checkpoint and replication regulator, HMGA2 - high mobility group at-hook 2]
GO:0034641	cellular nitrogen compound metabolic process	0.00074	0.036	1.49	18044	3127	233	60	[HSPA1A - heat shock 70kda protein 1a, APOBEC3B - apolipoprotein b mrna editing enzyme, catalytic polypeptide-like 3b, TCOF1 - treacher collins-franceschetti syndrome 1, CDK1 - cyclin-dependent kinase 1, RFC3 - replication factor c (activator 1) 3, 38kda, BRCA2 - breast cancer 2, early onset, TK1 - thymidine kinase 1, soluble, HMGB3 - high mobility group box 3, HMGB2 - high mobility group box 2, …
GO:0051781	positive regulation of cell division	0.000763	0.037	5.53	18044	84	233	6	[KIF14 - kinesin family member 14, KIF20B - kinesin family member 20b, AURKB - aurora kinase b, CIT - citron (rho-interacting, serine/threonine kinase 21), ECT2 - epithelial cell transforming sequence 2 oncogene, RACGAP1 - rac gtpase activating protein 1]
GO:0043170	macromolecule metabolic process	0.000774	0.0374	1.31	18044	5781	233	98	[HSPA1A - heat shock 70kda protein 1a, CDC20 - cell division cycle 20, BIRC5 - baculoviral iap repeat containing 5, TCOF1 - treacher collins-franceschetti syndrome 1, APOBEC3B - apolipoprotein b mrna editing enzyme, catalytic polypeptide-like 3b, CDK1 - cyclin-dependent kinase 1, RFC3 - replication factor c (activator 1) 3, 38kda, BRCA2 - breast cancer 2, early onset, GINS3 - gins complex subunit…
GO:0051984	positive regulation of chromosome segregation	0.000826	0.0398	9.39	18044	33	233	4	[CCNB1 - cyclin b1, DLGAP5 - discs, large (drosophila) homolog-associated protein 5, AURKB - aurora kinase b, ESPL1 - extra spindle pole bodies homolog 1 (s. cerevisiae)]
GO:0032200	telomere organization	0.000857	0.0411	4.59	18044	118	233	7	[PIF1 - pif1 5'-to-3' dna helicase, RECQL4 - recq protein-like 4, RFC3 - replication factor c (activator 1) 3, 38kda, BRCA2 - breast cancer 2, early onset, DCLRE1B - dna cross-link repair 1b, BLM - bloom syndrome, recq helicase-like, HIST1H3G - histone cluster 1, h3g]
GO:2000042	negative regulation of double-strand break repair via homologous recombination	0.000862	0.0413	15.49	18044	15	233	3	[POLQ - polymerase (dna directed), theta, FANCB - fanconi anemia, complementation group b, PARPBP - parp1 binding protein]
GO:0042772	DNA damage response, signal transduction resulting in transcription	0.000862	0.0411	15.49	18044	15	233	3	[CHEK2 - checkpoint kinase 2, BRCA2 - breast cancer 2, early onset, FOXM1 - forkhead box m1]
GO:0033365	protein localization to organelle	0.000885	0.0421	2.25	18044	655	233	19	[CENPA - centromere protein a, CSE1L - cse1 chromosome segregation 1-like (yeast), FAM83D - family with sequence similarity 83, member d, BUB1B - bub1 mitotic checkpoint serine/threonine kinase b, PLK1 - polo-like kinase 1, CDK1 - cyclin-dependent kinase 1, KIF20B - kinesin family member 20b, BRCA2 - breast cancer 2, early onset, AURKB - aurora kinase b, KPNA2 - karyopherin alpha 2 (rag cohort 1,…
GO:0051443	positive regulation of ubiquitin-protein transferase activity	0.000927	0.044	9.11	18044	34	233	4	[PLK1 - polo-like kinase 1, CDC20 - cell division cycle 20, UBE2C - ubiquitin-conjugating enzyme e2c, UBE2S - ubiquitin-conjugating enzyme e2s]
GO:0000915	actomyosin contractile ring assembly	0.000979	0.0463	38.72	18044	4	233	2	[ANLN - anillin, actin binding protein, RACGAP1 - rac gtpase activating protein 1]
GO:0000912	assembly of actomyosin apparatus involved in cytokinesis	0.000979	0.0461	38.72	18044	4	233	2	[ANLN - anillin, actin binding protein, RACGAP1 - rac gtpase activating protein 1]
GO:0043987	histone H3-S10 phosphorylation	0.000979	0.046	38.72	18044	4	233	2	[VRK1 - vaccinia related kinase 1, CCNB1 - cyclin b1]
GO:0006235	dTTP biosynthetic process	0.000979	0.0459	38.72	18044	4	233	2	[TYMS - thymidylate synthetase, DTYMK - deoxythymidylate kinase (thymidylate kinase)]
GO:0030951	establishment or maintenance of microtubule cytoskeleton polarity	0.000979	0.0457	38.72	18044	4	233	2	[CKAP5 - cytoskeleton associated protein 5, KIF2C - kinesin family member 2c]
GO:0016321	female meiosis chromosome segregation	0.000979	0.0456	38.72	18044	4	233	2	[PLK1 - polo-like kinase 1, TTK - ttk protein kinase]
GO:0036124	histone H3-K9 trimethylation	0.000979	0.0454	38.72	18044	4	233	2	[SUV39H2 - suppressor of variegation 3-9 homolog 2 (drosophila), SUV39H1 - suppressor of variegation 3-9 homolog 1 (drosophila)]
GO:0044837	actomyosin contractile ring organization	0.000979	0.0453	38.72	18044	4	233	2	[ANLN - anillin, actin binding protein, RACGAP1 - rac gtpase activating protein 1]
GO:0046075	dTTP metabolic process	0.000979	0.0452	38.72	18044	4	233	2	[TYMS - thymidylate synthetase, DTYMK - deoxythymidylate kinase (thymidylate kinase)]
GO:0007079	mitotic chromosome movement towards spindle pole	0.000979	0.045	38.72	18044	4	233	2	[DLGAP5 - discs, large (drosophila) homolog-associated protein 5, CENPE - centromere protein e, 312kda]
GO:0009212	pyrimidine deoxyribonucleoside triphosphate biosynthetic process	0.000979	0.0449	38.72	18044	4	233	2	[TYMS - thymidylate synthetase, DTYMK - deoxythymidylate kinase (thymidylate kinase)]
GO:0031536	positive regulation of exit from mitosis	0.000979	0.0448	38.72	18044	4	233	2	[CDCA5 - cell division cycle associated 5, UBE2C - ubiquitin-conjugating enzyme e2c]

## Sheet: bottom
GO Term	Description	P-value	FDR q-value	Enrichment	N	B	n	b	Genes
GO:0001578	microtubule bundle formation	2.3e-06	0.0353	6.61	18044	60	455	10	[TTLL1 - tubulin tyrosine ligase-like family, member 1, TPPP3 - tubulin polymerization-promoting protein family member 3, TTLL6 - tubulin tyrosine ligase-like family, member 6, NEURL - neuralized homolog (drosophila), NAV1 - neuron navigator 1, TPPP - tubulin polymerization promoting protein, BBS2 - bardet-biedl syndrome 2, SPEF2 - sperm flagellar 2, NCKAP5L - nck-associated protein 5-like, TTLL3…
